# Supplementary material for: Single cell RNA analysis uncovers the cell differentiation and functionalization for air breathing of frog lung
Source: Commun Biol. 2024 May 30;7:665. doi: 10.1038/s42003-024-06369-1 (PMC11139932; doi:10.1038/s42003-024-06369-1)
Supplement: Supplementary file 4 — Supplementary Data 1 [file 42003_2024_6369_MOESM4_ESM.xlsx]

## Sheet: marker genes
Marker genes from each cell cluster
Gene id	p value	avg_log2FC	pct.1	pct.2	Adjusted p value	Cell cluster	Gene annotation
EVM-prediction-Hic-sacffold-11.1683	0	1.78191	0.911	0.804	0	Matrix FB	Transgelin OS=Rattus norvegicus OX=10116 GN=Tagln PE=1 SV=2
EVM-prediction-Hic-sacffold-3.3295	0	1.67534	0.726	0.685	0	Matrix FB	Thrombospondin-2 OS=Gallus gallus OX=9031 GN=THBS2 PE=2 SV=1
EVM-prediction-Hic-sacffold-2.3131	0	1.14868	0.605	0.6	0	Matrix FB	T-box transcription factor TBX4 OS=Mus musculus OX=10090 GN=Tbx4 PE=1 SV=3
EVM-prediction-Hic-sacffold-4.79	0	1.01422	0.766	0.796	0	Matrix FB	Fibulin-1 OS=Gallus gallus OX=9031 GN=FBLN1 PE=2 SV=2
EVM-prediction-Hic-sacffold-1.1750	0	0.996965	0.646	0.629	0	Matrix FB	Protein-lysine 6-oxidase OS=Rattus norvegicus OX=10116 GN=Lox PE=1 SV=2
EVM-prediction-Hic-sacffold-4.1071	0	0.820657	0.846	0.893	0	Matrix FB	Annexin A6 OS=Bos taurus OX=9913 GN=ANXA6 PE=1 SV=2
EVM-prediction-Hic-sacffold-1.1507	0	0.792832	0.733	0.783	0	Matrix FB	Versican core protein OS=Gallus gallus OX=9031 GN=VCAN PE=2 SV=1
EVM-prediction-Hic-sacffold-2.1938	0	0.753526	0.744	0.765	0	Matrix FB	Coiled-coil domain-containing protein 80 OS=Homo sapiens OX=9606 GN=CCDC80 PE=1 SV=1
EVM-prediction-Hic-sacffold-4.1095	0	0.735653	0.99	0.978	0	Matrix FB	SPARC OS=Xenopus laevis OX=8355 GN=sparc PE=1 SV=1
EVM-prediction-Hic-sacffold-6.3111	0	0.72533	0.981	0.972	0	Matrix FB	Collagen alpha-1(I) chain OS=Cynops pyrrhogaster OX=8330 GN=COL1A1 PE=2 SV=1
EVM-prediction-Hic-sacffold-5.3920	0	0.671945	0.97	0.969	0	Matrix FB	Collagen alpha-2(I) chain OS=Lithobates catesbeiana OX=8400 GN=COL1A2 PE=2 SV=1
EVM-prediction-Hic-sacffold-5.307	0	0.663874	0.817	0.86	0	Matrix FB	Retinoic acid receptor responder protein 2 OS=Pongo abelii OX=9601 GN=RARRES2 PE=2 SV=1
EVM-prediction-Hic-sacffold-10.60	0	0.593366	0.877	0.868	0	Matrix FB	#N/A
EVM-prediction-Hic-sacffold-7.2003	0	0.522871	0.834	0.841	0	Matrix FB	Collagen alpha-1(VI) chain OS=Xenopus laevis OX=8355 GN=col6a1 PE=1 SV=1
EVM-prediction-Hic-sacffold-9.1893	0	0.522807	0.987	0.979	0	Matrix FB	CCN family member 1 OS=Gallus gallus OX=9031 GN=CCN1 PE=2 SV=1
EVM-prediction-Hic-sacffold-11.1788	0	0.433656	0.999	0.991	0	Matrix FB	Ferritin, higher subunit OS=Lithobates catesbeiana OX=8400 PE=1 SV=3
EVM-prediction-Hic-sacffold-9.1740	0	0.391149	0.912	0.934	0	Matrix FB	Biglycan OS=Xenopus laevis OX=8355 GN=bgn PE=2 SV=1
EVM-prediction-Hic-sacffold-3.2546	0	0.34111	0.945	0.95	0	Matrix FB	Myristoylated alanine-rich C-kinase substrate OS=Gallus gallus OX=9031 GN=MARCKS PE=1 SV=2
EVM-prediction-Hic-sacffold-9.1694	2.45e-298	0.474354	0.883	0.926	4.89e-295	Matrix FB	Filamin-A OS=Mus musculus OX=10090 GN=Flna PE=1 SV=5
EVM-prediction-Hic-sacffold-2.2983	6.29e-284	0.268346	0.419	0.368	1.26e-280	Matrix FB	Gap junction Cx32.2 protein OS=Micropogonias undulatus OX=29154 PE=2 SV=2
EVM-prediction-Hic-sacffold-6.2692	5.39e-271	1.54748	0.601	0.597	1.08e-267	Matrix FB	Membrane primary amine oxidase OS=Homo sapiens OX=9606 GN=AOC3 PE=1 SV=3
EVM-prediction-Hic-sacffold-7.2001	2.61e-257	0.352238	0.783	0.803	5.21e-254	Matrix FB	Collagen alpha-2(VI) chain OS=Gallus gallus OX=9031 GN=COL6A2 PE=2 SV=1
EVM-prediction-Hic-sacffold-4.745	5.63e-246	0.390593	0.859	0.898	1.13e-242	Matrix FB	Caldesmon OS=Homo sapiens OX=9606 GN=CALD1 PE=1 SV=3
EVM-prediction-Hic-sacffold-3.2773	1.13e-237	0.512543	0.698	0.692	2.27e-234	Matrix FB	CCN family member 2 OS=Sus scrofa OX=9823 GN=CCN2 PE=2 SV=1
EVM-prediction-Hic-sacffold-5.2689	5.6e-225	0.45037	0.787	0.83	1.12e-221	Matrix FB	Peptidyl-prolyl cis-trans isomerase FKBP9 OS=Bos taurus OX=9913 GN=FKBP9 PE=2 SV=1
EVM-prediction-Hic-sacffold-3.1291	1.48e-211	0.522596	0.594	0.587	2.97e-208	Matrix FB	PTB-containing, cubilin and LRP1-interacting protein OS=Homo sapiens OX=9606 GN=PID1 PE=1 SV=1
EVM-prediction-Hic-sacffold-6.3007	3.58e-200	0.459463	0.77	0.848	7.16e-197	Matrix FB	Peptidyl-prolyl cis-trans isomerase FKBP10 OS=Mus musculus OX=10090 GN=Fkbp10 PE=1 SV=2
EVM-prediction-Hic-sacffold-2.2693	3.45e-197	0.265267	0.959	0.969	6.9e-194	Matrix FB	DNA-binding protein inhibitor ID-3 OS=Xenopus tropicalis OX=8364 GN=id3 PE=3 SV=1
EVM-prediction-Hic-sacffold-5.1309	3.05e-191	0.707076	0.647	0.683	6.1e-188	Matrix FB	Zinc finger protein SNAI2 OS=Xenopus laevis OX=8355 GN=snai2 PE=1 SV=1
EVM-prediction-Hic-sacffold-3.1305	5.4e-178	0.328432	0.824	0.89	1.08e-174	Matrix FB	Retinol-binding protein 1 OS=Mus musculus OX=10090 GN=Rbp1 PE=1 SV=2
MERGED%3A%20EVM-prediction-Hic-sacffold-2.3925%3B%20EVM-prediction-Hic-sacffold-2.3926	2.53e-160	0.299365	0.345	0.525	5.07e-157	Matrix FB	Endothelin receptor type B OS=Bos taurus OX=9913 GN=EDNRB PE=1 SV=1
EVM-prediction-Hic-sacffold-11.512	3.34e-152	0.330799	0.804	0.882	6.68e-149	Matrix FB	Microfibrillar-associated protein 2 OS=Bos taurus OX=9913 GN=MFAP2 PE=1 SV=1
EVM-prediction-Hic-sacffold-4.3901	7.54e-114	0.296909	0.5	0.493	1.51e-110	Matrix FB	Vitamin K-dependent gamma-carboxylase OS=Mus musculus OX=10090 GN=Ggcx PE=1 SV=1
EVM-prediction-Hic-sacffold-3.1730	2.24e-112	0.338731	0.75	0.796	4.47e-109	Matrix FB	Golgi integral membrane protein 4 OS=Homo sapiens OX=9606 GN=GOLIM4 PE=1 SV=1
EVM-prediction-Hic-sacffold-5.3672	1.01e-110	0.33062	0.473	0.468	2.02e-107	Matrix FB	Phosphoribosyltransferase domain-containing protein 1 OS=Xenopus tropicalis OX=8364 GN=prtfdc1 PE=2 SV=1
EVM-prediction-Hic-sacffold-6.3755	2.63e-110	0.42318	0.757	0.836	5.25e-107	Matrix FB	Protein snail homolog Sna OS=Xenopus laevis OX=8355 GN=snai1 PE=1 SV=1
EVM-prediction-Hic-sacffold-2.3494	9.2e-101	0.601587	0.655	0.74	1.84e-97	Matrix FB	Transmembrane protein 47 OS=Xenopus laevis OX=8355 GN=tmem47 PE=2 SV=1
EVM-prediction-Hic-sacffold-4.623	5.09e-99	0.656374	0.502	0.529	1.02e-95	Matrix FB	Parathyroid hormone-related protein OS=Gallus gallus OX=9031 GN=PTHLH PE=1 SV=1
EVM-prediction-Hic-sacffold-5.2007	4.14e-97	0.389351	0.696	0.751	8.28e-94	Matrix FB	Brain acid soluble protein 1 homolog OS=Gallus gallus OX=9031 GN=BASP1 PE=2 SV=4
EVM-prediction-Hic-sacffold-10.555	1.37e-96	0.578364	0.483	0.504	2.74e-93	Matrix FB	Fatty acyl-CoA hydrolase precursor, medium chain OS=Anas platyrhynchos OX=8839 PE=1 SV=1
EVM-prediction-Hic-sacffold-11.387	5.12e-80	0.502542	0.52	0.546	1.02e-76	Matrix FB	Nicotinamide N-methyltransferase OS=Mus musculus OX=10090 GN=Nnmt PE=1 SV=1
EVM-prediction-Hic-sacffold-3.2231	1.15e-75	0.671031	0.585	0.674	2.31e-72	Matrix FB	Collagen alpha-1(XII) chain OS=Gallus gallus OX=9031 GN=COL12A1 PE=1 SV=3
EVM-prediction-Hic-sacffold-4.1450	5.47e-75	0.349749	0.688	0.76	1.09e-71	Matrix FB	Transforming growth factor-beta-induced protein ig-h3 OS=Sus scrofa OX=9823 GN=TGFBI PE=1 SV=1
EVM-prediction-Hic-sacffold-5.1328	3.19e-73	0.268575	0.798	0.813	6.38e-70	Matrix FB	CCAAT/enhancer-binding protein delta OS=Homo sapiens OX=9606 GN=CEBPD PE=1 SV=2
EVM-prediction-Hic-sacffold-3.3999	3.73e-73	0.343876	0.553	0.584	7.46e-70	Matrix FB	Protein jagged-1 OS=Homo sapiens OX=9606 GN=JAG1 PE=1 SV=3
EVM-prediction-Hic-sacffold-12.2285	2.11e-72	0.371216	0.633	0.696	4.23e-69	Matrix FB	Nidogen-2 OS=Homo sapiens OX=9606 GN=NID2 PE=1 SV=3
EVM-prediction-Hic-sacffold-7.1337	3.84e-71	0.376981	0.408	0.559	7.67e-68	Matrix FB	Hemoglobin subunit alpha-5 OS=Xenopus laevis OX=8355 GN=hba5 PE=2 SV=2
EVM-prediction-Hic-sacffold-2.1582	7.75e-67	0.555922	0.583	0.657	1.55e-63	Matrix FB	Pigment epithelium-derived factor OS=Bos taurus OX=9913 GN=SERPINF1 PE=1 SV=1
EVM-prediction-Hic-sacffold-9.1273	1.08e-66	0.54292	0.599	0.656	2.16e-63	Matrix FB	CCN family member 1 OS=Gallus gallus OX=9031 GN=CCN1 PE=2 SV=1
EVM-prediction-Hic-sacffold-6.1604	3.03e-63	0.369698	0.669	0.736	6.05e-60	Matrix FB	Zyxin OS=Xenopus laevis OX=8355 GN=zyx PE=1 SV=1
EVM-prediction-Hic-sacffold-9.459	1.39e-59	0.261765	0.307	0.458	2.78e-56	Matrix FB	Tenomodulin OS=Mus musculus OX=10090 GN=Tnmd PE=2 SV=1
EVM-prediction-Hic-sacffold-6.902	8.33e-57	0.452374	0.595	0.663	1.67e-53	Matrix FB	Actin, aortic smooth muscle OS=Rattus norvegicus OX=10116 GN=Acta2 PE=2 SV=1
EVM-prediction-Hic-sacffold-8.826	1.19e-56	0.30897	0.755	0.822	2.39e-53	Matrix FB	Phospholipid phosphatase 3 OS=Mus musculus OX=10090 GN=Plpp3 PE=1 SV=1
EVM-prediction-Hic-sacffold-7.2269	1.9e-56	0.658676	0.556	0.62	3.8e-53	Matrix FB	Prolyl endopeptidase FAP OS=Bos taurus OX=9913 GN=FAP PE=1 SV=1
EVM-prediction-Hic-sacffold-1.3305	7.41e-55	0.479149	0.452	0.503	1.48e-51	Matrix FB	Sushi, von Willebrand factor type A, EGF and pentraxin domain-containing protein 1 OS=Mus musculus OX=10090 GN=Svep1 PE=1 SV=1
EVM-prediction-Hic-sacffold-11.2919	9.61e-55	0.33781	0.595	0.634	1.92e-51	Matrix FB	Nicotinamide N-methyltransferase OS=Mus musculus OX=10090 GN=Nnmt PE=1 SV=1
EVM-prediction-Hic-sacffold-1.5482	3.03e-53	0.384392	0.654	0.721	6.07e-50	Matrix FB	Ras-like protein family member 11B OS=Xenopus tropicalis OX=8364 GN=rasl11b PE=2 SV=1
EVM-prediction-Hic-sacffold-8.2991	2.03e-51	0.450219	0.614	0.694	4.06e-48	Matrix FB	Galectin-1 OS=Rhinella arenarum OX=38577 PE=1 SV=2
EVM-prediction-Hic-sacffold-2.3103	2.55e-51	0.416821	0.678	0.783	5.11e-48	Matrix FB	Collagen alpha-1(XVI) chain OS=Mus musculus OX=10090 GN=Col16a1 PE=1 SV=2
EVM-prediction-Hic-sacffold-2.2812	7.67e-49	0.750749	0.456	0.537	1.53e-45	Matrix FB	Angiopoietin-2 OS=Sus scrofa OX=9823 GN=ANGPT2 PE=2 SV=1
EVM-prediction-Hic-sacffold-2.1166	1.06e-46	0.423777	0.592	0.663	2.11e-43	Matrix FB	Roundabout homolog 1 OS=Mus musculus OX=10090 GN=Robo1 PE=1 SV=1
MERGED%3A%20EVM-prediction-Hic-sacffold-5.3329%3B%20EVM-prediction-Hic-sacffold-5.3328	2.76e-46	0.368453	0.636	0.696	5.53e-43	Matrix FB	Neuropilin-1 OS=Xenopus laevis OX=8355 GN=nrp1 PE=2 SV=1
EVM-prediction-Hic-sacffold-5.3912	2.14e-41	0.373309	0.583	0.635	4.28e-38	Matrix FB	Tissue factor pathway inhibitor 2 OS=Bos taurus OX=9913 GN=TFPI2 PE=2 SV=1
MERGED%3A%20EVM-prediction-Hic-sacffold-2.1955%3B%20EVM-prediction-Hic-sacffold-2.1956	5.49e-41	0.279113	0.43	0.581	1.1e-37	Matrix FB	Norrin OS=Bos taurus OX=9913 GN=NDP PE=2 SV=1
MERGED%3A%20EVM-prediction-Hic-sacffold-2.3949%3B%20EVM-prediction-Hic-sacffold-2.3948	7.33e-39	0.377404	0.594	0.612	1.47e-35	Matrix FB	LIM domain only protein 7 OS=Homo sapiens OX=9606 GN=LMO7 PE=1 SV=3
EVM-prediction-Hic-sacffold-8.1666	1.1e-36	0.962915	0.575	0.665	2.21e-33	Matrix FB	Mimecan OS=Bos taurus OX=9913 GN=OGN PE=1 SV=2
EVM-prediction-Hic-sacffold-3.1409	2.02e-35	0.250153	0.667	0.722	4.04e-32	Matrix FB	Vigilin OS=Mus musculus OX=10090 GN=Hdlbp PE=1 SV=1
MERGED%3A%20EVM-prediction-Hic-sacffold-6.1831%3B%20EVM-prediction-Hic-sacffold-6.1830	5.45e-34	0.845709	0.469	0.527	1.09e-30	Matrix FB	Secreted frizzled-related protein 5 OS=Bos taurus OX=9913 GN=SFRP5 PE=2 SV=1
EVM-prediction-Hic-sacffold-4.3157	1.05e-32	0.390464	0.442	0.49	2.1e-29	Matrix FB	Retinal dehydrogenase 2 OS=Homo sapiens OX=9606 GN=ALDH1A2 PE=1 SV=3
EVM-prediction-Hic-sacffold-8.1671	3.16e-30	0.415155	0.465	0.545	6.32e-27	Matrix FB	Extracellular matrix protein 2 OS=Bos taurus OX=9913 GN=ECM2 PE=2 SV=1
EVM-prediction-Hic-sacffold-1.2571	2.42e-29	0.391339	0.627	0.707	4.84e-26	Matrix FB	Leukemia inhibitory factor OS=Bos taurus OX=9913 GN=LIF PE=2 SV=1
EVM-prediction-Hic-sacffold-4.3319	3.04e-29	0.400406	0.463	0.528	6.08e-26	Matrix FB	ADAMTS-like protein 3 OS=Homo sapiens OX=9606 GN=ADAMTSL3 PE=1 SV=4
EVM-prediction-Hic-sacffold-1.1596	3.29e-27	0.305914	0.466	0.63	6.57e-24	Matrix FB	Protein limb expression 1 OS=Gallus gallus OX=9031 GN=LIX1 PE=2 SV=1
EVM-prediction-Hic-sacffold-8.1667	6.22e-27	0.447359	0.384	0.519	1.24e-23	Matrix FB	Osteomodulin OS=Bos taurus OX=9913 GN=OMD PE=1 SV=1
EVM-prediction-Hic-sacffold-1.31	1.27e-26	0.423908	0.572	0.667	2.54e-23	Matrix FB	#N/A
EVM-prediction-Hic-sacffold-8.1478	1.29e-26	0.512559	0.572	0.623	2.59e-23	Matrix FB	4-trimethylaminobutyraldehyde dehydrogenase OS=Bos taurus OX=9913 GN=ALDH9A1 PE=2 SV=1
EVM-prediction-Hic-sacffold-9.1087	3.42e-26	0.281604	0.386	0.536	6.84e-23	Matrix FB	#N/A
EVM-prediction-Hic-sacffold-1.3689	5.48e-26	0.271849	0.556	0.606	1.1e-22	Matrix FB	Tropomyosin alpha-4 chain OS=Mus musculus OX=10090 GN=Tpm4 PE=1 SV=3
EVM-prediction-Hic-sacffold-3.2536	2.67e-25	0.306718	0.565	0.628	5.33e-22	Matrix FB	Laminin subunit alpha-4 OS=Homo sapiens OX=9606 GN=LAMA4 PE=1 SV=4
EVM-prediction-Hic-sacffold-1.4547	7.81e-24	0.439366	0.411	0.456	1.56e-20	Matrix FB	Alcohol dehydrogenase 1 OS=Pelophylax perezi OX=8403 PE=1 SV=1
EVM-prediction-Hic-sacffold-3.2232	2.8e-22	0.664752	0.512	0.623	5.59e-19	Matrix FB	Collagen alpha-1(XII) chain OS=Mus musculus OX=10090 GN=Col12a1 PE=2 SV=3
EVM-prediction-Hic-sacffold-2.510	1.76e-21	0.406108	0.522	0.593	3.51e-18	Matrix FB	Homogentisate 1,2-dioxygenase OS=Homo sapiens OX=9606 GN=HGD PE=1 SV=2
EVM-prediction-Hic-sacffold-8.2044	8.42e-20	0.293788	0.64	0.701	1.68e-16	Matrix FB	Myosin-9 OS=Mus musculus OX=10090 GN=Myh9 PE=1 SV=4
EVM-prediction-Hic-sacffold-9.1977	1.13e-18	0.550514	0.53	0.64	2.26e-15	Matrix FB	Tenascin OS=Gallus gallus OX=9031 GN=TNC PE=1 SV=2
EVM-prediction-Hic-sacffold-11.1739	5.9e-18	0.295	0.691	0.8	1.18e-14	Matrix FB	Cell adhesion molecule 1 OS=Mus musculus OX=10090 GN=Cadm1 PE=1 SV=2
EVM-prediction-Hic-sacffold-3.2230	7.15e-18	0.348619	0.454	0.596	1.43e-14	Matrix FB	Collagen alpha-1(XII) chain OS=Homo sapiens OX=9606 GN=COL12A1 PE=1 SV=2
EVM-prediction-Hic-sacffold-5.4381	4.23e-17	0.302614	0.371	0.497	8.46e-14	Matrix FB	Zonadhesin OS=Homo sapiens OX=9606 GN=ZAN PE=2 SV=5
EVM-prediction-Hic-sacffold-1.1709	5.41e-16	0.596492	0.423	0.5	1.08e-12	Matrix FB	Aminopeptidase Q OS=Homo sapiens OX=9606 GN=LVRN PE=1 SV=4
EVM-prediction-Hic-sacffold-8.2043	6.33e-16	0.272655	0.609	0.668	1.27e-12	Matrix FB	Myosin-9 OS=Homo sapiens OX=9606 GN=MYH9 PE=1 SV=4
EVM-prediction-Hic-sacffold-10.1366	3.33e-13	0.31824	0.619	0.734	6.67e-10	Matrix FB	72 kDa type IV collagenase OS=Homo sapiens OX=9606 GN=MMP2 PE=1 SV=2
EVM-prediction-Hic-sacffold-4.3946	1.25e-11	0.455371	0.447	0.535	2.5e-08	Matrix FB	Adipocyte enhancer-binding protein 1 OS=Rattus norvegicus OX=10116 GN=Aebp1 PE=2 SV=1
EVM-prediction-Hic-sacffold-3.1561	2.13e-11	0.282044	0.374	0.504	4.26e-08	Matrix FB	Procollagen C-endopeptidase enhancer 2 OS=Homo sapiens OX=9606 GN=PCOLCE2 PE=1 SV=1
EVM-prediction-Hic-sacffold-6.2952	7.2e-11	0.349707	0.596	0.691	1.44e-07	Matrix FB	Insulin-like growth factor-binding protein 4 OS=Sus scrofa OX=9823 GN=IGFBP4 PE=1 SV=2
EVM-prediction-Hic-sacffold-1.4976	3.58e-10	0.286742	0.431	0.552	7.16e-07	Matrix FB	Secreted frizzled-related protein 2 OS=Canis lupus familiaris OX=9615 GN=SFRP2 PE=2 SV=1
EVM-prediction-Hic-sacffold-7.1345	1.98e-09	0.309681	0.716	0.808	3.96e-06	Matrix FB	Hemoglobin subunit alpha-5 OS=Xenopus laevis OX=8355 GN=hba5 PE=2 SV=2
EVM-prediction-Hic-sacffold-2.2111	2.91e-09	0.340034	0.572	0.672	5.83e-06	Matrix FB	#N/A
EVM-prediction-Hic-sacffold-7.2068	7.21e-08	0.360018	0.508	0.6	0.000144276	Matrix FB	Peptidyl-prolyl cis-trans isomerase FKBP7 OS=Homo sapiens OX=9606 GN=FKBP7 PE=1 SV=2
EVM-prediction-Hic-sacffold-11.866	2.12e-07	0.44895	0.447	0.547	0.000423234	Matrix FB	Matrix metalloproteinase-23 OS=Bos taurus OX=9913 GN=MMP23 PE=2 SV=1
EVM-prediction-Hic-sacffold-5.1391	2.51e-07	0.290776	0.493	0.623	0.000502396	Matrix FB	Cadherin-2A OS=Xenopus laevis OX=8355 GN=cdh2-a PE=2 SV=1
EVM-prediction-Hic-sacffold-3.3542	3.77e-06	0.293476	0.636	0.736	0.00753255	Matrix FB	A-kinase anchor protein 12 OS=Rattus norvegicus OX=10116 GN=Akap12 PE=1 SV=1
EVM-prediction-Hic-sacffold-10.15	8.78e-05	0.36112	0.623	0.745	0.175663	Matrix FB	Cadherin-1 OS=Canis lupus familiaris OX=9615 GN=CDH1 PE=1 SV=2
EVM-prediction-Hic-sacffold-11.2000	0.000246615	0.289975	0.515	0.611	0.493231	Matrix FB	Calumenin-B OS=Danio rerio OX=7955 GN=calub PE=2 SV=1
EVM-prediction-Hic-sacffold-1.4372	0.00426382	0.259339	0.369	0.472	1	Matrix FB	A disintegrin and metalloproteinase with thrombospondin motifs 3 OS=Homo sapiens OX=9606 GN=ADAMTS3 PE=1 SV=4
EVM-prediction-Hic-sacffold-8.349	0.0067581	0.438529	0.441	0.553	1	Matrix FB	Nexilin OS=Homo sapiens OX=9606 GN=NEXN PE=1 SV=1
EVM-prediction-Hic-sacffold-8.1670	0.00784198	0.478725	0.461	0.544	1	Matrix FB	Asporin OS=Bos taurus OX=9913 GN=ASPN PE=2 SV=1
EVM-prediction-Hic-sacffold-2.1647	0	2.03246	0.791	0.648	0	FB	Elastin OS=Bos taurus OX=9913 GN=ELN PE=1 SV=1
EVM-prediction-Hic-sacffold-1.872	0	1.23228	0.731	0.543	0	FB	Transcription factor 4 OS=Mus musculus OX=10090 GN=Tcf4 PE=1 SV=1
EVM-prediction-Scaffold194.1	0	1.14654	0.658	0.517	0	FB	Tubulin alpha-1A chain OS=Rattus norvegicus OX=10116 GN=Tuba1a PE=1 SV=1
EVM-prediction-Hic-sacffold-2.3464	0	1.10482	0.593	0.455	0	FB	Neuronal membrane glycoprotein M6-b OS=Mus musculus OX=10090 GN=Gpm6b PE=1 SV=2
EVM-prediction-Hic-sacffold-4.4407	0	1.01118	0.848	0.683	0	FB	Nuclear factor 1 X-type OS=Mesocricetus auratus OX=10036 GN=NFIX PE=2 SV=1
EVM-prediction-Hic-sacffold-5.2275	0	0.986554	0.683	0.469	0	FB	Iroquois-class homeodomain protein irx-2 OS=Xenopus tropicalis OX=8364 GN=irx2 PE=2 SV=1
EVM-prediction-Hic-sacffold-9.1194	0	0.85865	0.794	0.655	0	FB	Angiopoietin-related protein 2 OS=Mus musculus OX=10090 GN=Angptl2 PE=2 SV=2
EVM-prediction-Hic-sacffold-10.723	0	0.799126	0.91	0.827	0	FB	Forkhead box protein F1-B OS=Xenopus laevis OX=8355 GN=foxf1-b PE=2 SV=1
EVM-prediction-Hic-sacffold-1.4074	0	0.789898	0.967	0.916	0	FB	Fibrillin-2 OS=Mus musculus OX=10090 GN=Fbn2 PE=1 SV=2
EVM-prediction-Hic-sacffold-7.1550	0	0.761111	0.971	0.934	0	FB	Collagen alpha-2(V) chain OS=Mus musculus OX=10090 GN=Col5a2 PE=1 SV=1
EVM-prediction-Hic-sacffold-4.2984	0	0.724596	0.805	0.627	0	FB	Annexin A2-A OS=Xenopus laevis OX=8355 GN=anxa2-a PE=2 SV=2
EVM-prediction-Hic-sacffold-2.508	0	0.709719	0.985	0.936	0	FB	Follistatin-related protein 1 OS=Bos taurus OX=9913 GN=FSTL1 PE=2 SV=1
MERGED%3A%20EVM-prediction-Hic-sacffold-4.3696%3B%20EVM-prediction-Hic-sacffold-4.3697	0	0.672058	0.79	0.697	0	FB	Adhesion G protein-coupled receptor A2 OS=Mus musculus OX=10090 GN=Adgra2 PE=1 SV=2
EVM-prediction-Hic-sacffold-1.3130	0	0.606388	0.813	0.741	0	FB	Receptor-type tyrosine-protein phosphatase delta OS=Homo sapiens OX=9606 GN=PTPRD PE=1 SV=2
EVM-prediction-Hic-sacffold-1.5470	0	0.574069	0.82	0.771	0	FB	Platelet-derived growth factor receptor alpha OS=Xenopus laevis OX=8355 GN=pdgfra PE=2 SV=1
EVM-prediction-Hic-sacffold-12.1911	0	0.570907	0.742	0.648	0	FB	Rho-related GTP-binding protein RhoJ OS=Homo sapiens OX=9606 GN=RHOJ PE=1 SV=1
EVM-prediction-Hic-sacffold-9.17401	0	0.570818	0.954	0.915	0	FB	Biglycan OS=Xenopus laevis OX=8355 GN=bgn PE=2 SV=1
EVM-prediction-Hic-sacffold-10.2266	0	0.554308	0.928	0.865	0	FB	G1/S-specific cyclin-D1 OS=Xenopus laevis OX=8355 GN=ccnd1 PE=1 SV=1
EVM-prediction-Hic-sacffold-4.4443	0	0.550261	0.995	0.978	0	FB	Transcription factor jun-B OS=Cyprinus carpio OX=7962 GN=junb PE=2 SV=1
EVM-prediction-Hic-sacffold-10.1087	0	0.538082	0.953	0.906	0	FB	Fos-related antigen 1 OS=Homo sapiens OX=9606 GN=FOSL1 PE=1 SV=1
EVM-prediction-Hic-sacffold-4.4213	4.89e-301	0.42927	0.817	0.738	9.77e-298	FB	Neurogenic locus notch homolog protein 2 OS=Homo sapiens OX=9606 GN=NOTCH2 PE=1 SV=3
EVM-prediction-Hic-sacffold-2.5360	1.61e-296	0.542681	0.842	0.785	3.22e-293	FB	Serpin H1 OS=Gallus gallus OX=9031 GN=SERPINH1 PE=1 SV=2
MERGED%3A%20EVM-prediction-Hic-sacffold-3.2729%3B%20EVM-prediction-Hic-sacffold-3.2730%3B%20EVM-prediction-Hic-sacffold-3.2731	3.05e-292	0.540479	0.759	0.688	6.1e-289	FB	Receptor-type tyrosine-protein phosphatase kappa OS=Mus musculus OX=10090 GN=Ptprk PE=1 SV=1
EVM-prediction-Hic-sacffold-3.13051	5.11e-292	0.431938	0.885	0.851	1.02e-288	FB	Retinol-binding protein 1 OS=Mus musculus OX=10090 GN=Rbp1 PE=1 SV=2
EVM-prediction-Hic-sacffold-10.1092	1.01e-281	0.543383	0.736	0.678	2.03e-278	FB	EGF-containing fibulin-like extracellular matrix protein 2 OS=Mus musculus OX=10090 GN=Efemp2 PE=1 SV=1
EVM-prediction-Hic-sacffold-11.5121	5.04e-271	0.450465	0.869	0.838	1.01e-267	FB	Microfibrillar-associated protein 2 OS=Bos taurus OX=9913 GN=MFAP2 PE=1 SV=1
EVM-prediction-Hic-sacffold-2.2956	1.96e-266	0.505976	0.746	0.678	3.93e-263	FB	Chloride intracellular channel protein 4 OS=Pongo abelii OX=9601 GN=CLIC4 PE=2 SV=3
EVM-prediction-Hic-sacffold-4.815	1.07e-258	0.435479	0.786	0.718	2.14e-255	FB	L-lactate dehydrogenase B chain OS=Mus musculus OX=10090 GN=Ldhb PE=1 SV=2
EVM-prediction-Hic-sacffold-5.1149	1.77e-258	0.760857	0.622	0.536	3.55e-255	FB	Extracellular sulfatase Sulf-1 OS=Coturnix coturnix OX=9091 GN=SULF1 PE=1 SV=1
EVM-prediction-Hic-sacffold-6.31111	7.39e-250	0.288688	0.983	0.974	1.48e-246	FB	Collagen alpha-1(I) chain OS=Cynops pyrrhogaster OX=8330 GN=COL1A1 PE=2 SV=1
EVM-prediction-Hic-sacffold-9.2640	9.82e-247	0.278956	0.983	0.954	1.96e-243	FB	High mobility group protein B3 OS=Bos taurus OX=9913 GN=HMGB3 PE=2 SV=2
EVM-prediction-Hic-sacffold-5.39201	1.72e-238	0.300572	0.984	0.965	3.43e-235	FB	Collagen alpha-2(I) chain OS=Lithobates catesbeiana OX=8400 GN=COL1A2 PE=2 SV=1
EVM-prediction-Hic-sacffold-5.850	2.69e-238	0.755904	0.562	0.483	5.38e-235	FB	Protein odd-skipped-related 2-B OS=Xenopus laevis OX=8355 GN=osr2-b PE=2 SV=1
EVM-prediction-Hic-sacffold-6.1558	9.13e-236	0.683731	0.408	0.31	1.83e-232	FB	Microfibrillar-associated protein 5 OS=Homo sapiens OX=9606 GN=MFAP5 PE=1 SV=1
EVM-prediction-Hic-sacffold-12.886	1.74e-226	0.423833	0.732	0.681	3.49e-223	FB	SH2 domain-containing adapter protein D OS=Mus musculus OX=10090 GN=Shd PE=1 SV=1
EVM-prediction-Hic-sacffold-4.1922	7.3e-221	0.32699	0.96	0.94	1.46e-217	FB	Early growth response protein 1 OS=Xenopus tropicalis OX=8364 GN=egr1 PE=2 SV=2
EVM-prediction-Hic-sacffold-4.837	4.7e-213	0.429955	0.687	0.6	9.4e-210	FB	Cytoskeleton-associated protein 4 OS=Mus musculus OX=10090 GN=Ckap4 PE=1 SV=2
EVM-prediction-Hic-sacffold-4.3402	5.71e-213	0.262081	0.389	0.289	1.14e-209	FB	Aminopeptidase N OS=Canis lupus familiaris OX=9615 GN=ANPEP PE=1 SV=2
EVM-prediction-Hic-sacffold-4.1605	2.44e-210	0.477333	0.7	0.633	4.88e-207	FB	Dihydropyrimidinase-related protein 3 OS=Xenopus tropicalis OX=8364 GN=dpysl3 PE=2 SV=1
MERGED%3A%20EVM-prediction-Hic-sacffold-1.5182%3B%20EVM-prediction-Hic-sacffold-1.5181	6.2e-209	0.648431	0.581	0.532	1.24e-205	FB	Tolloid-like protein 1 OS=Xenopus laevis OX=8355 GN=tll1 PE=1 SV=1
EVM-prediction-Hic-sacffold-4.2940	1.31e-208	0.550805	0.56	0.47	2.61e-205	FB	C2 calcium-dependent domain-containing protein 4C OS=Mus musculus OX=10090 GN=C2cd4cC2CD4 family PE=1 SV=1
EVM-prediction-Hic-sacffold-4.3449	1.76e-204	0.573478	0.551	0.47	3.52e-201	FB	Hyaluronan and proteoglycan link protein 3 OS=Mus musculus OX=10090 GN=Hapln3 PE=2 SV=3
EVM-prediction-Hic-sacffold-3.940	2.15e-204	0.774391	0.592	0.524	4.29e-201	FB	Protein odd-skipped-related 1 OS=Xenopus tropicalis OX=8364 GN=osr1 PE=2 SV=1
EVM-prediction-Hic-sacffold-6.4695	2.24e-196	0.511101	0.641	0.568	4.48e-193	FB	Heparan sulfate glucosamine 3-O-sulfotransferase 3A1 OS=Homo sapiens OX=9606 GN=HS3ST3A1 PE=1 SV=1
EVM-prediction-Hic-sacffold-5.2098	2.27e-194	0.56982	0.506	0.44	4.54e-191	FB	Tubulin beta-2B chain OS=Rattus norvegicus OX=10116 GN=Tubb2b PE=1 SV=1
EVM-prediction-Hic-sacffold-2.3838	3.53e-185	0.419163	0.708	0.636	7.05e-182	FB	FERM, ARHGEF and pleckstrin domain-containing protein 1 OS=Rattus norvegicus OX=10116 GN=Farp1 PE=1 SV=2
EVM-prediction-Hic-sacffold-7.1551	1.4e-181	0.569359	0.748	0.728	2.79e-178	FB	Collagen alpha-2(I) chain OS=Mus musculus OX=10090 GN=Col1a2 PE=1 SV=2
EVM-prediction-Hic-sacffold-5.2964	4.44e-181	0.645444	0.453	0.373	8.87e-178	FB	Collagen alpha-6(VI) chain OS=Homo sapiens OX=9606 GN=COL6A6 PE=1 SV=2
EVM-prediction-Hic-sacffold-6.4414	1.81e-180	0.532323	0.823	0.796	3.62e-177	FB	Transcription factor Sox-9 OS=Xenopus tropicalis OX=8364 GN=sox9 PE=1 SV=1
EVM-prediction-Hic-sacffold-7.1890	4.34e-170	0.634636	0.665	0.639	8.68e-167	FB	Fibronectin OS=Homo sapiens OX=9606 GN=FN1 PE=1 SV=4
EVM-prediction-Hic-sacffold-1.1581	3.63e-168	0.399336	0.791	0.748	7.27e-165	FB	Glutaredoxin-1 OS=Mus musculus OX=10090 GN=Glrx PE=1 SV=3
EVM-prediction-Hic-sacffold-12.2637	2.03e-165	0.426378	0.647	0.573	4.07e-162	FB	Lamin-A OS=Xenopus laevis OX=8355 GN=lmna PE=2 SV=1
EVM-prediction-Hic-sacffold-1.2502	5.77e-165	0.422584	0.692	0.654	1.15e-161	FB	Transmembrane protein 119 OS=Homo sapiens OX=9606 GN=TMEM119 PE=1 SV=1
EVM-prediction-Hic-sacffold-11.2995	1.06e-164	0.507667	0.618	0.577	2.12e-161	FB	Alkaline phosphatase, tissue-nonspecific isozyme OS=Felis catus OX=9685 GN=ALPL PE=1 SV=1
EVM-prediction-Hic-sacffold-2.2750	4.06e-153	0.393057	0.501	0.424	8.12e-150	FB	Receptor-type tyrosine-protein phosphatase U OS=Gallus gallus OX=9031 GN=PTPRU PE=2 SV=1
EVM-prediction-Hic-sacffold-12.1776	2.92e-151	0.405451	0.72	0.693	5.85e-148	FB	RNA-binding protein Nova-1 OS=Homo sapiens OX=9606 GN=NOVA1 PE=1 SV=2
EVM-prediction-Hic-sacffold-5.3758	1.36e-150	0.336898	0.888	0.868	2.72e-147	FB	Vimentin-1/2 OS=Xenopus laevis OX=8355 GN=vim1 PE=2 SV=1
EVM-prediction-Hic-sacffold-2.575	5.19e-148	0.798879	0.529	0.476	1.04e-144	FB	Neuromodulin OS=Xenopus laevis OX=8355 GN=gap43 PE=2 SV=1
EVM-prediction-Hic-sacffold-1.2796	2.54e-143	0.392131	0.72	0.682	5.09e-140	FB	Matrix metalloproteinase-14 OS=Rattus norvegicus OX=10116 GN=Mmp14 PE=2 SV=2
EVM-prediction-Hic-sacffold-9.723	9.14e-141	0.275531	0.855	0.81	1.83e-137	FB	Serine/threonine-protein phosphatase 1 regulatory subunit 10 OS=Xenopus laevis OX=8355 GN=ppp1r10 PE=2 SV=1
EVM-prediction-Hic-sacffold-1.4886	1.73e-130	0.42106	0.702	0.693	3.45e-127	FB	Protocadherin-18 OS=Homo sapiens OX=9606 GN=PCDH18 PE=2 SV=3
EVM-prediction-Hic-sacffold-5.2963	2.82e-125	0.984362	0.497	0.457	5.64e-122	FB	Collagen alpha-6(VI) chain OS=Homo sapiens OX=9606 GN=COL6A6 PE=1 SV=2
EVM-prediction-Hic-sacffold-1.4628	6.95e-124	0.312096	0.463	0.384	1.39e-120	FB	Nephronectin OS=Homo sapiens OX=9606 GN=NPNT PE=2 SV=3
EVM-prediction-Hic-sacffold-3.1736	6.97e-124	0.431833	0.572	0.504	1.39e-120	FB	MDS1 and EVI1 complex locus protein EVI1-A OS=Xenopus laevis OX=8355 GN=mecom-a PE=1 SV=1
EVM-prediction-Hic-sacffold-6.4130	1.8e-121	0.360337	0.648	0.616	3.6e-118	FB	TOX high mobility group box family member 2 OS=Rattus norvegicus OX=10116 GN=Tox2 PE=2 SV=1
EVM-prediction-Hic-sacffold-2.31031	2.18e-117	0.305497	0.747	0.729	4.36e-114	FB	Collagen alpha-1(XVI) chain OS=Mus musculus OX=10090 GN=Col16a1 PE=1 SV=2
EVM-prediction-Hic-sacffold-10.601	1.48e-116	0.28876	0.887	0.867	2.96e-113	FB	#N/A
EVM-prediction-Hic-sacffold-6.1329	1.98e-116	0.58162	0.616	0.584	3.95e-113	FB	Placenta-specific protein 9 OS=Bos taurus OX=9913 GN=PLAC9 PE=3 SV=1
EVM-prediction-Hic-sacffold-4.14501	4.27e-113	0.329695	0.739	0.723	8.54e-110	FB	Transforming growth factor-beta-induced protein ig-h3 OS=Sus scrofa OX=9823 GN=TGFBI PE=1 SV=1
EVM-prediction-Hic-sacffold-6.4687	1.33e-106	0.355735	0.558	0.499	2.66e-103	FB	Peripheral myelin protein 22 OS=Equus caballus OX=9796 GN=PMP22 PE=2 SV=1
EVM-prediction-Hic-sacffold-11.1020	2.24e-105	0.292853	0.723	0.652	4.47e-102	FB	Transcription factor HES-4 OS=Xenopus tropicalis OX=8364 GN=hes4 PE=2 SV=1
EVM-prediction-Hic-sacffold-10.2520	8.46e-105	0.403507	0.482	0.442	1.69e-101	FB	Metallophosphoesterase MPPED2 OS=Pongo abelii OX=9601 GN=MPPED2 PE=2 SV=1
EVM-prediction-Hic-sacffold-5.880	1.49e-103	0.31846	0.764	0.732	2.98e-100	FB	Syndecan-2-B OS=Xenopus laevis OX=8355 GN=sdc2-b PE=2 SV=1
EVM-prediction-Hic-sacffold-10.2156	3.1e-103	0.469275	0.569	0.537	6.2e-100	FB	Fin bud initiation factor homolog OS=Bos taurus OX=9913 GN=FIBIN PE=2 SV=1
EVM-prediction-Hic-sacffold-1.3282	3.9e-99	0.466971	0.477	0.415	7.81e-96	FB	Krueppel-like factor 4 OS=Homo sapiens OX=9606 GN=KLF4 PE=1 SV=3
MERGED%3A%20EVM-prediction-Hic-sacffold-2.2610%3B%20EVM-prediction-Hic-sacffold-2.2611	7.58e-98	0.296588	0.616	0.558	1.52e-94	FB	Neuron navigator 1 OS=Homo sapiens OX=9606 GN=NAV1 PE=1 SV=2
EVM-prediction-Hic-sacffold-7.2719	2e-97	0.345488	0.815	0.771	4e-94	FB	Nuclear protein 1 OS=Rattus norvegicus OX=10116 GN=Nupr1 PE=2 SV=1
EVM-prediction-Hic-sacffold-1.4235	6.65e-94	0.256864	0.389	0.357	1.33e-90	FB	Bone morphogenetic protein 3 OS=Xenopus laevis OX=8355 GN=bmp3 PE=1 SV=1
EVM-prediction-Hic-sacffold-7.932	6.86e-93	0.306426	0.732	0.688	1.37e-89	FB	Platelet-derived growth factor subunit A OS=Xenopus laevis OX=8355 GN=pdgfa PE=2 SV=1
MERGED%3A%20EVM-prediction-Hic-sacffold-3.2757%3B%20EVM-prediction-Hic-sacffold-3.2758	7.08e-91	0.293562	0.616	0.569	1.42e-87	FB	Band 4.1-like protein 2 OS=Homo sapiens OX=9606 GN=EPB41L2 PE=1 SV=1
MERGED%3A%20EVM-prediction-Hic-sacffold-1.4711%3B%20EVM-prediction-Hic-sacffold-1.4712	1.07e-90	0.250643	0.545	0.486	2.14e-87	FB	Calcium/calmodulin-dependent protein kinase type II subunit delta OS=Oryctolagus cuniculus OX=9986 GN=CAMK2D PE=2 SV=2
MERGED%3A%20EVM-prediction-Hic-sacffold-12.2241%3B%20EVM-prediction-Hic-sacffold-12.2243	1.56e-88	0.26175	0.713	0.677	3.11e-85	FB	Heat shock protein HSP 90-alpha OS=Oryctolagus cuniculus OX=9986 GN=HSP90AA1 PE=1 SV=2
EVM-prediction-Hic-sacffold-4.3284	5.53e-88	0.414468	0.464	0.428	1.11e-84	FB	Microtubule-associated protein 1A OS=Rattus norvegicus OX=10116 GN=Map1a PE=1 SV=1
EVM-prediction-Hic-sacffold-1.5516	3.85e-83	0.342698	0.377	0.331	7.71e-80	FB	Atrial natriuretic peptide-converting enzyme OS=Homo sapiens OX=9606 GN=CORIN PE=1 SV=2
MERGED%3A%20EVM-prediction-Hic-sacffold-9.2912%3B%20EVM-prediction-Hic-sacffold-9.2913	2.15e-82	0.29159	0.687	0.665	4.31e-79	FB	Glypican-4 OS=Mus musculus OX=10090 GN=Gpc4 PE=1 SV=2
EVM-prediction-Hic-sacffold-2.1721	1.81e-75	0.563962	0.509	0.496	3.62e-72	FB	Phosphate-regulating neutral endopeptidase PHEX OS=Homo sapiens OX=9606 GN=PHEX PE=1 SV=1
EVM-prediction-Hic-sacffold-6.2706	2.93e-75	0.263789	0.656	0.622	5.87e-72	FB	ADP-ribosylation factor-like protein 4D OS=Mus musculus OX=10090 GN=Arl4d PE=2 SV=2
EVM-prediction-Hic-sacffold-3.472	2.91e-72	0.27358	0.687	0.662	5.82e-69	FB	Phospholipid scramblase 2 OS=Bos taurus OX=9913 GN=PLSCR2 PE=2 SV=1
EVM-prediction-Hic-sacffold-4.2703	2.52e-71	0.276771	0.296	0.247	5.04e-68	FB	Inter-alpha-trypsin inhibitor heavy chain H5 OS=Bos taurus OX=9913 GN=ITIH5 PE=2 SV=1
EVM-prediction-Hic-sacffold-10.2445	5.46e-68	0.349819	0.659	0.595	1.09e-64	FB	Pleckstrin homology-like domain family A member 2 OS=Xenopus laevis OX=8355 GN=phlda2 PE=2 SV=1
EVM-prediction-Hic-sacffold-1.3515	9.84e-68	0.65544	0.508	0.509	1.97e-64	FB	C3 and PZP-like alpha-2-macroglobulin domain-containing protein 8 OS=Homo sapiens OX=9606 GN=CPAMD8 PE=1 SV=2
EVM-prediction-Hic-sacffold-3.68	3.25e-67	0.360684	0.628	0.628	6.51e-64	FB	EMILIN-1 OS=Mus musculus OX=10090 GN=Emilin1 PE=1 SV=1
EVM-prediction-Hic-sacffold-2.1068	1.32e-64	0.374727	0.48	0.452	2.64e-61	FB	A disintegrin and metalloproteinase with thrombospondin motifs 1 OS=Homo sapiens OX=9606 GN=ADAMTS1 PE=1 SV=4
EVM-prediction-Hic-sacffold-4.2624	1.03e-63	0.486498	0.478	0.464	2.06e-60	FB	Semaphorin-3E OS=Gallus gallus OX=9031 GN=SEMA3E PE=2 SV=1
EVM-prediction-Hic-sacffold-10.13661	8.42e-62	0.28975	0.677	0.681	1.68e-58	FB	72 kDa type IV collagenase OS=Homo sapiens OX=9606 GN=MMP2 PE=1 SV=2
EVM-prediction-Hic-sacffold-5.759	9.91e-60	0.665981	0.577	0.575	1.98e-56	FB	R-spondin-2 OS=Xenopus tropicalis OX=8364 GN=rspo2 PE=1 SV=1
EVM-prediction-Hic-sacffold-7.3169	1.25e-57	0.697994	0.483	0.481	2.49e-54	FB	Microfibril-associated glycoprotein 4 OS=Bos taurus OX=9913 GN=MFAP4 PE=1 SV=2
EVM-prediction-Hic-sacffold-10.712	1.26e-57	0.420844	0.423	0.394	2.51e-54	FB	#N/A
EVM-prediction-Hic-sacffold-11.2463	1.75e-57	0.287307	0.364	0.349	3.49e-54	FB	Phospholipase A2 inhibitor subunit gamma B OS=Elaphe quadrivirgata OX=86195 PE=1 SV=1
EVM-prediction-Hic-sacffold-8.2191	4.19e-56	0.303018	0.649	0.651	8.38e-53	FB	Protein Wnt-5a OS=Homo sapiens OX=9606 GN=WNT5A PE=1 SV=2
MERGED%3A%20EVM-prediction-Hic-sacffold-7.1200%3B%20EVM-prediction-Hic-sacffold-7.1201	5.97e-56	0.282548	0.581	0.553	1.19e-52	FB	Epithelial membrane protein 2 OS=Pan troglodytes OX=9598 GN=EMP2 PE=2 SV=1
EVM-prediction-Hic-sacffold-4.2078	5.29e-54	0.357003	0.442	0.405	1.06e-50	FB	Kit ligand OS=Coturnix japonica OX=93934 GN=KITLG PE=2 SV=1
EVM-prediction-Hic-sacffold-11.1194	2.56e-53	0.345914	0.455	0.424	5.13e-50	FB	Leukocyte antigen CD37 OS=Rattus norvegicus OX=10116 GN=Cd37 PE=2 SV=1
EVM-prediction-Hic-sacffold-9.1211	1.19e-50	0.263919	0.631	0.627	2.37e-47	FB	Rab GDP dissociation inhibitor alpha OS=Rattus norvegicus OX=10116 GN=Gdi1 PE=1 SV=1
EVM-prediction-Hic-sacffold-2.5324	2.25e-48	0.26203	0.615	0.605	4.51e-45	FB	Protein Wnt-11 OS=Xenopus tropicalis OX=8364 GN=wnt11 PE=2 SV=1
EVM-prediction-Hic-sacffold-6.1908	8.98e-46	0.272799	0.547	0.549	1.8e-42	FB	Slit homolog 1 protein OS=Rattus norvegicus OX=10116 GN=Slit1 PE=1 SV=1
EVM-prediction-Hic-sacffold-5.1521	1.55e-44	0.270937	0.416	0.417	3.11e-41	FB	Microtubule cross-linking factor 1 OS=Mus musculus OX=10090 GN=Mtcl1 PE=1 SV=1
EVM-prediction-Hic-sacffold-12.742	2.42e-42	0.431241	0.557	0.552	4.83e-39	FB	Tanabin OS=Xenopus laevis OX=8355 PE=2 SV=1
EVM-prediction-Hic-sacffold-1.5860	1.2e-41	0.430569	0.434	0.426	2.4e-38	FB	Serine protease HTRA3 OS=Rattus norvegicus OX=10116 GN=Htra3 PE=2 SV=1
EVM-prediction-Hic-sacffold-1.4108	1.86e-40	0.251587	0.45	0.435	3.71e-37	FB	Excitatory amino acid transporter 1 OS=Bos taurus OX=9913 GN=SLC1A3 PE=2 SV=1
EVM-prediction-Hic-sacffold-1.5725	6.93e-40	0.566415	0.513	0.507	1.39e-36	FB	Slit homolog 2 protein OS=Homo sapiens OX=9606 GN=SLIT2 PE=1 SV=1
EVM-prediction-Hic-sacffold-11.1246	6.24e-39	0.394879	0.629	0.649	1.25e-35	FB	Myeloid-associated differentiation marker homolog OS=Xenopus laevis OX=8355 GN=myadm PE=2 SV=1
EVM-prediction-Hic-sacffold-7.3047	6.29e-28	0.413472	0.478	0.474	1.26e-24	FB	Insulin-like growth factor-binding protein 5 OS=Xenopus laevis OX=8355 GN=igfbp5 PE=2 SV=1
EVM-prediction-Hic-sacffold-12.1811	3.52e-25	0.321159	0.536	0.559	7.03e-22	FB	SPARC-related modular calcium-binding protein 1 OS=Mus musculus OX=10090 GN=Smoc1 PE=2 SV=2
EVM-prediction-Hic-sacffold-9.1069	4.26e-25	0.267676	0.66	0.679	8.52e-22	FB	Collagen alpha-1(V) chain OS=Cricetulus longicaudatus OX=10030 GN=COL5A1 PE=2 SV=1
EVM-prediction-Hic-sacffold-5.3729	4.78e-22	0.268324	0.318	0.394	9.56e-19	FB	Plexin domain-containing protein 2 OS=Xenopus laevis OX=8355 GN=plxdc2 PE=2 SV=1
EVM-prediction-Hic-sacffold-7.1912	7.95e-21	0.510656	0.572	0.61	1.59e-17	FB	Collagen alpha-3(VI) chain OS=Gallus gallus OX=9031 GN=COL6A3 PE=2 SV=2
EVM-prediction-Hic-sacffold-1.5513	7.1e-14	0.25025	0.392	0.454	1.42e-10	FB	Alcohol dehydrogenase 1 OS=Pelophylax perezi OX=8403 PE=1 SV=1
EVM-prediction-Hic-sacffold-5.661	5.41e-13	0.443437	0.492	0.5	1.08e-09	FB	Ectonucleotide pyrophosphatase/phosphodiesterase family member 2 OS=Rattus norvegicus OX=10116 GN=Enpp2 PE=1 SV=2
EVM-prediction-Hic-sacffold-6.1779	2.11e-11	0.294897	0.356	0.331	4.21e-08	FB	GDNF family receptor alpha-1 OS=Gallus gallus OX=9031 GN=GFRA1 PE=2 SV=1
EVM-prediction-Hic-sacffold-7.1913	1.14e-08	0.507331	0.539	0.589	2.28e-05	FB	Collagen alpha-3(VI) chain OS=Gallus gallus OX=9031 GN=COL6A3 PE=2 SV=2
EVM-prediction-Hic-sacffold-5.3156	8.68e-08	0.351484	0.387	0.403	0.000173646	FB	Zinc finger protein 385D OS=Homo sapiens OX=9606 GN=ZNF385D PE=2 SV=1
EVM-prediction-Hic-sacffold-7.20011	1.3e-07	0.475917	0.734	0.812	0.000260569	FB	Collagen alpha-2(VI) chain OS=Gallus gallus OX=9031 GN=COL6A2 PE=2 SV=1
EVM-prediction-Hic-sacffold-2.3471	4.04e-07	0.380094	0.505	0.529	0.000807867	FB	Epidermal growth factor-like protein 6 OS=Xenopus laevis OX=8355 GN=egfl6 PE=2 SV=1
EVM-prediction-Hic-sacffold-4.4924	3.08e-06	0.356649	0.383	0.4	0.0061608	FB	Plasminogen activator inhibitor 1 OS=Sus scrofa OX=9823 GN=SERPINE1 PE=2 SV=1
EVM-prediction-Hic-sacffold-7.20031	4.14e-05	0.300488	0.786	0.853	0.0828768	FB	Collagen alpha-1(VI) chain OS=Xenopus laevis OX=8355 GN=col6a1 PE=1 SV=1
EVM-prediction-Hic-sacffold-2.2854	5.79e-05	0.37234	0.434	0.487	0.115734	FB	R-spondin-1 OS=Homo sapiens OX=9606 GN=RSPO1 PE=1 SV=1
EVM-prediction-Hic-sacffold-10.2326	0.000241444	0.297492	0.463	0.509	0.482889	FB	Olfactomedin-like protein 1 OS=Rattus norvegicus OX=10116 GN=Olfml1 PE=2 SV=1
MERGED%3A%20EVM-prediction-Hic-sacffold-10.1504%3B%20EVM-prediction-Hic-sacffold-10.1503	0.000855621	0.370984	0.38	0.41	1	FB	Corticosteroid 11-beta-dehydrogenase isozyme 2 OS=Mus musculus OX=10090 GN=Hsd11b2 PE=1 SV=2
EVM-prediction-Hic-sacffold-3.3409	0.000961969	0.261041	0.285	0.351	1	FB	Fibronectin type III domain-containing protein 1 OS=Rattus norvegicus OX=10116 GN=Fndc1 PE=1 SV=2
EVM-prediction-Hic-sacffold-1.5234	0	2.58225	1	0.878	0	Myeloid_cell	High mobility group protein B2 OS=Gallus gallus OX=9031 GN=HMGB2 PE=2 SV=2
EVM-prediction-Hic-sacffold-4.3811	0	2.00802	0.824	0.562	0	Myeloid_cell	Proliferating cell nuclear antigen OS=Xenopus laevis OX=8355 GN=pcna PE=2 SV=1
EVM-prediction-Hic-sacffold-4.3015	0	1.93189	0.762	0.431	0	Myeloid_cell	PCNA-associated factor OS=Xenopus laevis OX=8355 GN=pclaf PE=2 SV=1
EVM-prediction-Hic-sacffold-6.3830	0	1.83556	0.691	0.401	0	Myeloid_cell	Ubiquitin-conjugating enzyme E2 C OS=Xenopus laevis OX=8355 GN=ube2c PE=1 SV=1
EVM-prediction-Hic-sacffold-8.1403	0	1.82818	0.761	0.399	0	Myeloid_cell	Abnormal spindle-like microcephaly-associated protein homolog OS=Mus musculus OX=10090 GN=Aspm PE=1 SV=2
EVM-prediction-Hic-sacffold-6.2000	0	1.81855	0.795	0.424	0	Myeloid_cell	Condensin complex subunit 1 OS=Xenopus laevis OX=8355 GN=ncapd2 PE=1 SV=1
EVM-prediction-Hic-sacffold-10.2084	0	1.8014	0.807	0.405	0	Myeloid_cell	Inner centromere protein A OS=Xenopus laevis OX=8355 GN=incenp-a PE=1 SV=1
EVM-prediction-Hic-sacffold-2.4571	0	1.74881	0.761	0.364	0	Myeloid_cell	Rac GTPase-activating protein 1 OS=Homo sapiens OX=9606 GN=RACGAP1 PE=1 SV=1
EVM-prediction-Hic-sacffold-2.2606	0	1.74207	0.844	0.546	0	Myeloid_cell	Stathmin-1-A OS=Xenopus laevis OX=8355 GN=stmn1-a PE=2 SV=1
EVM-prediction-Hic-sacffold-6.744	0	1.73717	0.75	0.416	0	Myeloid_cell	Cyclin-dependent kinase 1-A OS=Xenopus laevis OX=8355 GN=cdk1-a PE=1 SV=1
EVM-prediction-Hic-sacffold-6.540	0	1.72661	0.715	0.389	0	Myeloid_cell	Kinesin-like protein KIF11 OS=Xenopus tropicalis OX=8364 GN=kif11 PE=2 SV=1
EVM-prediction-Hic-sacffold-1.3367	0	1.68944	0.754	0.422	0	Myeloid_cell	Structural maintenance of chromosomes protein 2 OS=Xenopus laevis OX=8355 GN=smc2 PE=1 SV=1
EVM-prediction-Hic-sacffold-4.3872	0	1.65159	0.78	0.432	0	Myeloid_cell	Condensin complex subunit 2 OS=Xenopus laevis OX=8355 GN=ncaph PE=1 SV=1
EVM-prediction-Hic-sacffold-9.2439	0	1.6435	0.711	0.327	0	Myeloid_cell	Chromosome-associated kinesin KIF4 OS=Xenopus laevis OX=8355 GN=kif4 PE=2 SV=1
EVM-prediction-Hic-sacffold-4.1939	0	1.64309	0.729	0.415	0	Myeloid_cell	Kinesin-like protein KIF20A OS=Homo sapiens OX=9606 GN=KIF20A PE=1 SV=1
EVM-prediction-Hic-sacffold-2.2661	0	1.64222	1	0.989	0	Myeloid_cell	High mobility group nucleosome-binding domain-containing protein 4 OS=Bos taurus OX=9913 GN=HMGN4 PE=3 SV=3
EVM-prediction-Hic-sacffold-2.2858	0	1.64208	0.75	0.344	0	Myeloid_cell	Borealin OS=Xenopus tropicalis OX=8364 GN=cdca8 PE=2 SV=1
EVM-prediction-Hic-sacffold-1.1790	0	1.56762	0.897	0.646	0	Myeloid_cell	Lamin-L(I) OS=Xenopus laevis OX=8355 PE=2 SV=1
EVM-prediction-Hic-sacffold-6.2951	0	1.56348	0.714	0.41	0	Myeloid_cell	DNA topoisomerase 2-alpha OS=Gallus gallus OX=9031 GN=TOP2A PE=2 SV=2
EVM-prediction-Hic-sacffold-3.4433	0	1.51502	0.691	0.326	0	Myeloid_cell	Centromere protein F OS=Homo sapiens OX=9606 GN=CENPF PE=1 SV=3
EVM-prediction-Hic-sacffold-6.1523	0	1.47999	0.654	0.395	0	Myeloid_cell	Cell division cycle-associated protein 3 OS=Xenopus laevis OX=8355 GN=cdca3 PE=1 SV=1
EVM-prediction-Hic-sacffold-6.2219	0	1.46061	0.784	0.467	0	Myeloid_cell	Proliferation marker protein Ki-67 OS=Homo sapiens OX=9606 GN=MKI67 PE=1 SV=2
EVM-prediction-Hic-sacffold-3.1675	0	1.4598	0.705	0.41	0	Myeloid_cell	Structural maintenance of chromosomes protein 4 OS=Xenopus laevis OX=8355 GN=smc4 PE=1 SV=1
EVM-prediction-Hic-sacffold-6.4466	0	1.45092	0.722	0.394	0	Myeloid_cell	Baculoviral IAP repeat-containing protein 5.2-B OS=Xenopus laevis OX=8355 GN=birc5.2-b PE=1 SV=2
EVM-prediction-Hic-sacffold-3.1676	0	1.44371	0.745	0.377	0	Myeloid_cell	Structural maintenance of chromosomes protein 4 OS=Xenopus laevis OX=8355 GN=smc4 PE=1 SV=1
EVM-prediction-Hic-sacffold-11.729	0	1.42236	0.734	0.386	0	Myeloid_cell	Condensin-2 complex subunit D3 OS=Homo sapiens OX=9606 GN=NCAPD3 PE=1 SV=2
EVM-prediction-Hic-sacffold-6.4469	0	1.41832	0.711	0.362	0	Myeloid_cell	Thymidine kinase, cytosolic OS=Gallus gallus OX=9031 GN=TK1 PE=1 SV=1
EVM-prediction-Hic-sacffold-2.2514	0	1.38775	0.939	0.74	0	Myeloid_cell	Tubulin alpha-1C chain OS=Mus musculus OX=10090 GN=Tuba1c PE=1 SV=1
EVM-prediction-Hic-sacffold-1.4770	0	1.33022	0.736	0.419	0	Myeloid_cell	Mitotic spindle assembly checkpoint protein MAD2A OS=Homo sapiens OX=9606 GN=MAD2L1 PE=1 SV=1
EVM-prediction-Hic-sacffold-3.1068	0	1.30119	0.763	0.528	0	Myeloid_cell	Ribonucleoside-diphosphate reductase subunit M2 OS=Mus musculus OX=10090 GN=Rrm2 PE=1 SV=1
EVM-prediction-Hic-sacffold-8.1343	0	1.2384	0.638	0.372	0	Myeloid_cell	Kinetochore protein Nuf2-A OS=Xenopus laevis OX=8355 GN=nuf2-a PE=1 SV=1
EVM-prediction-Hic-sacffold-1.4600	0	1.23809	0.63	0.318	0	Myeloid_cell	Centromere-associated protein E OS=Homo sapiens OX=9606 GN=CENPE PE=1 SV=2
EVM-prediction-Hic-sacffold-2.812	0	1.23108	0.997	0.969	0	Myeloid_cell	Non-histone chromosomal protein HMG-14 OS=Bos taurus OX=9913 GN=HMGN1 PE=1 SV=2
EVM-prediction-Hic-sacffold-9.717	0	1.20063	0.994	0.945	0	Myeloid_cell	Tubulin beta chain OS=Xenopus tropicalis OX=8364 GN=tubb PE=2 SV=1
EVM-prediction-Hic-sacffold-9.1370	0	1.17945	0.884	0.647	0	Myeloid_cell	Tubulin beta-4B chain OS=Mus musculus OX=10090 GN=Tubb4b PE=1 SV=1
EVM-prediction-Hic-sacffold-2.4244	0	1.16282	0.989	0.942	0	Myeloid_cell	Tubulin alpha-1B chain OS=Rattus norvegicus OX=10116 GN=Tuba1b PE=1 SV=1
EVM-prediction-Hic-sacffold-3.2255	0	1.15749	0.863	0.596	0	Myeloid_cell	High mobility group nucleosome-binding domain-containing protein 3 OS=Mus musculus OX=10090 GN=Hmgn3 PE=1 SV=1
EVM-prediction-Hic-sacffold-1.2878	0	1.15375	0.86	0.61	0	Myeloid_cell	Cyclin-dependent kinases regulatory subunit 2 OS=Xenopus laevis OX=8355 GN=cks2 PE=3 SV=1
EVM-prediction-Hic-sacffold-12.208	0	1.14926	0.625	0.394	0	Myeloid_cell	Histone H2AX OS=Mus musculus OX=10090 GN=H2afx PE=1 SV=2
EVM-prediction-Hic-sacffold-4.4441	0	1.12582	0.889	0.703	0	Myeloid_cell	Peroxiredoxin-2 OS=Cricetulus griseus OX=10029 GN=PRDX2 PE=2 SV=3
EVM-prediction-Hic-sacffold-2.4037	0	1.10626	0.683	0.431	0	Myeloid_cell	Protein diaphanous homolog 3 OS=Homo sapiens OX=9606 GN=DIAPH3 PE=1 SV=4
EVM-prediction-Hic-sacffold-4.1349	0	1.09845	0.607	0.323	0	Myeloid_cell	Deoxycytidine kinase OS=Bos taurus OX=9913 GN=DCK PE=2 SV=1
EVM-prediction-Hic-sacffold-3.3291	0	1.09754	0.642	0.436	0	Myeloid_cell	Histone H3 OS=Urechis caupo OX=6431 PE=1 SV=2
EVM-prediction-Hic-sacffold-4.3653	0	1.07416	0.607	0.272	0	Myeloid_cell	Kinesin-like protein KIF23 OS=Homo sapiens OX=9606 GN=KIF23 PE=1 SV=3
EVM-prediction-Hic-sacffold-5.246	0	1.05746	0.655	0.397	0	Myeloid_cell	M-phase inducer phosphatase 1 OS=Mus musculus OX=10090 GN=Cdc25a PE=2 SV=2
EVM-prediction-Hic-sacffold-4.1310	0	1.00001	0.559	0.349	0	Myeloid_cell	Hyaluronan mediated motility receptor OS=Mus musculus OX=10090 GN=Hmmr PE=1 SV=4
EVM-prediction-Hic-sacffold-10.957	0	0.992648	0.895	0.675	0	Myeloid_cell	Barrier-to-autointegration factor B OS=Xenopus laevis OX=8355 GN=banf1-b PE=1 SV=1
EVM-prediction-Hic-sacffold-1.4062	0	0.989905	0.738	0.492	0	Myeloid_cell	Lamin-L(II) OS=Xenopus laevis OX=8355 PE=2 SV=1
EVM-prediction-Hic-sacffold-3.4432	0	0.963513	0.555	0.268	0	Myeloid_cell	Centromere protein F OS=Homo sapiens OX=9606 GN=CENPF PE=1 SV=3
EVM-prediction-Hic-sacffold-9.51	0	0.961304	0.615	0.391	0	Myeloid_cell	Snake venom metalloprotease inhibitor 02A10 OS=Cerastes cerastes OX=8697 GN=Svmpi-Cce12 PE=1 SV=1
EVM-prediction-Hic-sacffold-4.3384	0	0.913261	0.554	0.321	0	Myeloid_cell	Protein regulator of cytokinesis 1 OS=Homo sapiens OX=9606 GN=PRC1 PE=1 SV=2
EVM-prediction-Hic-sacffold-4.3259	0	0.912487	0.683	0.48	0	Myeloid_cell	Deoxyuridine 5'-triphosphate nucleotidohydrolase, mitochondrial OS=Homo sapiens OX=9606 GN=DUT PE=1 SV=4
EVM-prediction-Hic-sacffold-9.26401	0	0.903794	0.997	0.957	0	Myeloid_cell	High mobility group protein B3 OS=Bos taurus OX=9913 GN=HMGB3 PE=2 SV=2
EVM-prediction-Hic-sacffold-2.2794	0	0.892917	0.564	0.341	0	Myeloid_cell	Claspin OS=Xenopus laevis OX=8355 GN=clspn PE=1 SV=2
EVM-prediction-Hic-sacffold-1.5738	0	0.891948	0.628	0.418	0	Myeloid_cell	Condensin complex subunit 3 OS=Xenopus laevis OX=8355 GN=ncapg PE=1 SV=1
EVM-prediction-Hic-sacffold-1.4319	0	0.888774	0.601	0.42	0	Myeloid_cell	Chromatin assembly factor 1 subunit B OS=Gallus gallus OX=9031 GN=CHAF1B PE=1 SV=1
EVM-prediction-Hic-sacffold-12.1172	0	0.886173	0.595	0.352	0	Myeloid_cell	Kinetochore scaffold 1 OS=Homo sapiens OX=9606 GN=KNL1 PE=1 SV=3
EVM-prediction-Hic-sacffold-8.2647	0	0.879681	0.598	0.356	0	Myeloid_cell	Histone H1x OS=Homo sapiens OX=9606 GN=H1FX PE=1 SV=1
EVM-prediction-Hic-sacffold-5.2880	0	0.874981	0.582	0.396	0	Myeloid_cell	Kinesin-like protein KIF15-A OS=Xenopus laevis OX=8355 GN=kif15-a PE=1 SV=1
EVM-prediction-Hic-sacffold-6.3548	0	0.80935	0.525	0.284	0	Myeloid_cell	Targeting protein for Xklp2-B OS=Xenopus laevis OX=8355 GN=tpx2-b PE=2 SV=1
EVM-prediction-Hic-sacffold-2.2730	0	0.77983	0.658	0.448	0	Myeloid_cell	Replication protein A 32 kDa subunit OS=Xenopus tropicalis OX=8364 GN=rpa2 PE=2 SV=1
EVM-prediction-Hic-sacffold-4.3426	0	0.774714	0.804	0.591	0	Myeloid_cell	UMP-CMP kinase OS=Xenopus tropicalis OX=8364 GN=cmpk1 PE=2 SV=2
EVM-prediction-Hic-sacffold-1.4068	0	0.717089	0.79	0.599	0	Myeloid_cell	U6 snRNA-associated Sm-like protein LSm7 OS=Homo sapiens OX=9606 GN=LSM7 PE=1 SV=1
EVM-prediction-Hic-sacffold-3.2117	0	0.70694	0.709	0.461	0	Myeloid_cell	Glutathione S-transferase 3 OS=Gallus gallus OX=9031 PE=1 SV=2
EVM-prediction-Hic-sacffold-7.1603	0	0.652397	0.511	0.28	0	Myeloid_cell	#N/A
EVM-prediction-Hic-sacffold-3.2003	0	0.651639	0.995	0.966	0	Myeloid_cell	Prothymosin alpha OS=Pelophylax esculentus OX=8401 PE=2 SV=1
EVM-prediction-Hic-sacffold-11.553	0	0.619105	0.999	0.994	0	Myeloid_cell	#N/A
EVM-prediction-Hic-sacffold-5.2476	0	0.613093	0.919	0.766	0	Myeloid_cell	Small nuclear ribonucleoprotein Sm D1 OS=Mus musculus OX=10090 GN=Snrpd1 PE=1 SV=1
EVM-prediction-Hic-sacffold-8.1436	2.34e-306	0.951251	0.608	0.417	4.68e-303	Myeloid_cell	G-protein-signaling modulator 2 OS=Homo sapiens OX=9606 GN=GPSM2 PE=1 SV=3
MERGED%3A%20EVM-prediction-Hic-sacffold-7.2619%3B%20EVM-prediction-Hic-sacffold-7.2616	2.18e-299	0.612244	0.887	0.774	4.35e-296	Myeloid_cell	Nuclear factor 7, ovary OS=Xenopus laevis OX=8355 PE=2 SV=1
EVM-prediction-Hic-sacffold-6.3938	3.66e-297	0.768653	0.657	0.456	7.32e-294	Myeloid_cell	Jupiter microtubule associated homolog 1 OS=Mus musculus OX=10090 GN=Jpt1 PE=1 SV=3
EVM-prediction-Hic-sacffold-7.528	4.47e-289	0.892123	0.533	0.336	8.93e-286	Myeloid_cell	Serine/threonine-protein kinase PLK1 OS=Xenopus laevis OX=8355 GN=plk1 PE=1 SV=1
EVM-prediction-Hic-sacffold-12.210	9.67e-278	0.667086	0.544	0.368	1.93e-274	Myeloid_cell	Histone H2B 1.1 OS=Xenopus laevis OX=8355 PE=1 SV=2
EVM-prediction-Hic-sacffold-10.843	2.05e-275	0.806347	0.556	0.371	4.1e-272	Myeloid_cell	Histone H1.5 OS=Rattus norvegicus OX=10116 GN=Hist1h1b PE=1 SV=1
MERGED%3A%20EVM-prediction-Hic-sacffold-7.1200%3B%20EVM-prediction-Hic-sacffold-7.12011	8.76e-266	0.706359	0.733	0.543	1.75e-262	Myeloid_cell	Epithelial membrane protein 2 OS=Pan troglodytes OX=9598 GN=EMP2 PE=2 SV=1
EVM-prediction-Hic-sacffold-2.3386	1.58e-263	0.585803	0.47	0.224	3.16e-260	Myeloid_cell	#N/A
EVM-prediction-Hic-sacffold-3.2262	1.34e-262	0.952641	0.531	0.336	2.67e-259	Myeloid_cell	Dual specificity protein kinase TTK OS=Homo sapiens OX=9606 GN=TTK PE=1 SV=2
EVM-prediction-Hic-sacffold-11.337	2.24e-261	0.750345	0.56	0.399	4.48e-258	Myeloid_cell	Serine/threonine-protein kinase Chk1 OS=Xenopus laevis OX=8355 GN=chek1 PE=1 SV=2
EVM-prediction-Hic-sacffold-9.1444	3.12e-241	0.685304	0.609	0.435	6.23e-238	Myeloid_cell	Suppressor APC domain-containing protein 2 OS=Mus musculus OX=10090 GN=Sapcd2 PE=1 SV=1
EVM-prediction-Hic-sacffold-8.38	1.69e-238	1.44155	0.527	0.347	3.37e-235	Myeloid_cell	G2/mitotic-specific cyclin-B1 OS=Xenopus laevis OX=8355 GN=ccnb1 PE=1 SV=1
EVM-prediction-Hic-sacffold-8.3044	1.31e-231	0.480376	0.849	0.666	2.62e-228	Myeloid_cell	Glutathione peroxidase 1 OS=Mus musculus OX=10090 GN=Gpx1 PE=1 SV=2
EVM-prediction-Hic-sacffold-6.4889	5.08e-231	1.44732	0.755	0.638	1.02e-227	Myeloid_cell	Importin subunit alpha-1 OS=Homo sapiens OX=9606 GN=KPNA2 PE=1 SV=1
EVM-prediction-Hic-sacffold-1.4389	6.69e-219	0.671139	0.508	0.346	1.34e-215	Myeloid_cell	Deoxycytidine kinase OS=Mus musculus OX=10090 GN=Dck PE=1 SV=1
EVM-prediction-Hic-sacffold-9.2213	2.53e-209	0.399659	0.9	0.772	5.05e-206	Myeloid_cell	Moesin OS=Homo sapiens OX=9606 GN=MSN PE=1 SV=3
EVM-prediction-Hic-sacffold-9.1775	1.22e-196	0.539455	0.694	0.529	2.43e-193	Myeloid_cell	Proteolipid protein 2 OS=Homo sapiens OX=9606 GN=PLP2 PE=1 SV=1
EVM-prediction-Hic-sacffold-1.5957	3.21e-192	0.87177	0.511	0.345	6.42e-189	Myeloid_cell	Transforming acidic coiled-coil-containing protein 3 OS=Xenopus laevis OX=8355 GN=tacc3 PE=1 SV=2
EVM-prediction-Hic-sacffold-9.2503	4.86e-190	1.28981	0.653	0.51	9.72e-187	Myeloid_cell	ADP-ribosylation factor-like protein 6-interacting protein 1 OS=Mus musculus OX=10090 GN=Arl6ip1 PE=1 SV=1
EVM-prediction-Hic-sacffold-8.779	4.45e-184	0.951606	0.499	0.347	8.9e-181	Myeloid_cell	Cell division cycle protein 20 homolog OS=Mus musculus OX=10090 GN=Cdc20 PE=1 SV=2
EVM-prediction-Hic-sacffold-1.2346	1.36e-175	0.324947	0.97	0.913	2.73e-172	Myeloid_cell	Dynein light chain 1, cytoplasmic OS=Rattus norvegicus OX=10116 GN=Dynll1 PE=1 SV=1
EVM-prediction-Hic-sacffold-1.5449	1.99e-165	0.347005	0.436	0.273	3.97e-162	Myeloid_cell	Centrosomal protein of 135 kDa OS=Homo sapiens OX=9606 GN=CEP135 PE=1 SV=2
EVM-prediction-Hic-sacffold-3.3406	1.64e-158	0.394841	0.839	0.715	3.28e-155	Myeloid_cell	T-complex protein 1 subunit alpha OS=Paleosuchus palpebrosus OX=84099 GN=TCP1 PE=2 SV=1
EVM-prediction-Hic-sacffold-6.941	9.49e-157	0.623141	0.555	0.439	1.9e-153	Myeloid_cell	DnaJ homolog subfamily C member 9 OS=Mus musculus OX=10090 GN=Dnajc9 PE=1 SV=2
EVM-prediction-Hic-sacffold-12.2807	2.37e-156	0.31619	0.946	0.894	4.74e-153	Myeloid_cell	Interleukin enhancer-binding factor 2 homolog OS=Xenopus tropicalis OX=8364 GN=ilf2 PE=2 SV=1
EVM-prediction-Hic-sacffold-5.2748	2.93e-153	0.55394	0.438	0.222	5.86e-150	Myeloid_cell	Anillin OS=Xenopus laevis OX=8355 GN=anln PE=1 SV=1
EVM-prediction-Hic-sacffold-3.4721	7.39e-149	0.373675	0.789	0.657	1.48e-145	Myeloid_cell	Phospholipid scramblase 2 OS=Bos taurus OX=9913 GN=PLSCR2 PE=2 SV=1
EVM-prediction-Hic-sacffold-1.2017	2.26e-148	0.66333	0.483	0.326	4.51e-145	Myeloid_cell	Kinetochore-associated protein 1 OS=Homo sapiens OX=9606 GN=KNTC1 PE=1 SV=1
EVM-prediction-Hic-sacffold-3.4194	4.2e-143	0.294319	0.93	0.828	8.39e-140	Myeloid_cell	Calmodulin-2 B OS=Xenopus laevis OX=8355 GN=calm2-b PE=1 SV=1
EVM-prediction-Hic-sacffold-2.29561	5.67e-137	0.3826	0.797	0.685	1.13e-133	Myeloid_cell	Chloride intracellular channel protein 4 OS=Pongo abelii OX=9601 GN=CLIC4 PE=2 SV=3
EVM-prediction-Hic-sacffold-9.2879	1.01e-136	0.406481	0.689	0.564	2.03e-133	Myeloid_cell	MAP7 domain-containing protein 3 OS=Mus musculus OX=10090 GN=Map7d3 PE=2 SV=1
EVM-prediction-Hic-sacffold-9.2164	2.02e-136	1.20368	0.501	0.392	4.04e-133	Myeloid_cell	G2/mitotic-specific cyclin-B3 OS=Gallus gallus OX=9031 GN=CCNB3 PE=2 SV=1
EVM-prediction-Hic-sacffold-6.4084	3.32e-134	0.318759	0.922	0.87	6.64e-131	Myeloid_cell	Adenosylhomocysteinase B OS=Xenopus laevis OX=8355 GN=ahcy-b PE=2 SV=1
EVM-prediction-Hic-sacffold-3.2007	2.16e-127	0.332818	0.945	0.874	4.31e-124	Myeloid_cell	Nucleolin OS=Xenopus laevis OX=8355 GN=ncl PE=2 SV=3
EVM-prediction-Hic-sacffold-2.419	1.79e-125	0.354627	0.825	0.712	3.57e-122	Myeloid_cell	Small nuclear ribonucleoprotein F OS=Xenopus laevis OX=8355 GN=snrpf PE=3 SV=1
EVM-prediction-Hic-sacffold-5.1457	1.47e-124	0.609921	0.498	0.39	2.93e-121	Myeloid_cell	Thymidylate synthase OS=Homo sapiens OX=9606 GN=TYMS PE=1 SV=3
EVM-prediction-Hic-sacffold-3.1677	3.7e-123	0.527731	0.458	0.348	7.41e-120	Myeloid_cell	Tripartite motif-containing protein 59 OS=Gallus gallus OX=9031 GN=TRIM59 PE=2 SV=1
EVM-prediction-Hic-sacffold-11.2917	8.22e-123	0.269463	0.414	0.289	1.64e-119	Myeloid_cell	Pulmonary surfactant-associated protein C OS=Neovison vison OX=452646 GN=SFTPC PE=2 SV=1
EVM-prediction-Hic-sacffold-3.1500	2.54e-122	0.454695	0.523	0.423	5.09e-119	Myeloid_cell	Ceruloplasmin OS=Rattus norvegicus OX=10116 GN=Cp PE=1 SV=3
EVM-prediction-Hic-sacffold-4.4498	7.79e-122	0.442546	0.463	0.373	1.56e-118	Myeloid_cell	Complement C3 OS=Bos taurus OX=9913 GN=C3 PE=1 SV=2
EVM-prediction-Hic-sacffold-2.2967	2.47e-120	0.347311	0.884	0.79	4.94e-117	Myeloid_cell	Microsomal glutathione S-transferase 3 OS=Mus musculus OX=10090 GN=Mgst3 PE=1 SV=1
EVM-prediction-Hic-sacffold-3.4235	7.16e-120	0.548454	0.536	0.424	1.43e-116	Myeloid_cell	Jupiter microtubule associated homolog 1 OS=Mus musculus OX=10090 GN=Jpt1 PE=1 SV=3
EVM-prediction-Hic-sacffold-2.4619	2.3e-117	0.470078	0.53	0.423	4.61e-114	Myeloid_cell	Ribonuclease H2 subunit B OS=Xenopus tropicalis OX=8364 GN=rnaseh2b PE=2 SV=1
EVM-prediction-Hic-sacffold-4.3749	2.89e-104	0.3861	0.779	0.677	5.78e-101	Myeloid_cell	Bifunctional methylenetetrahydrofolate dehydrogenase/cyclohydrolase, mitochondrial OS=Gallus gallus OX=9031 GN=MTHFD2 PE=2 SV=1
EVM-prediction-Hic-sacffold-10.1681	1.72e-97	0.279958	0.576	0.454	3.44e-94	Myeloid_cell	Stress-induced-phosphoprotein 1 OS=Cricetulus griseus OX=10029 GN=STIP1 PE=2 SV=1
EVM-prediction-Hic-sacffold-3.2675	4.07e-91	0.620013	0.576	0.507	8.14e-88	Myeloid_cell	Triadin OS=Oryctolagus cuniculus OX=9986 GN=TRDN PE=1 SV=3
MERGED%3A%20EVM-prediction-Hic-sacffold-2.2610%3B%20EVM-prediction-Hic-sacffold-2.26111	1.99e-79	0.458721	0.651	0.565	3.98e-76	Myeloid_cell	Neuron navigator 1 OS=Homo sapiens OX=9606 GN=NAV1 PE=1 SV=2
EVM-prediction-Hic-sacffold-9.1394	1.03e-62	0.465825	0.611	0.549	2.05e-59	Myeloid_cell	DNA replication licensing factor mcm5-A OS=Xenopus laevis OX=8355 GN=mcm5-a PE=1 SV=2
EVM-prediction-Hic-sacffold-3.686	2.58e-52	0.299248	0.511	0.443	5.15e-49	Myeloid_cell	Zygotic DNA replication licensing factor mcm3 OS=Xenopus tropicalis OX=8364 GN=zmcm3 PE=2 SV=1
EVM-prediction-Hic-sacffold-11.322	6.96e-47	0.290721	0.503	0.459	1.39e-43	Myeloid_cell	Transmembrane protein 218 OS=Xenopus tropicalis OX=8364 GN=tmem218 PE=3 SV=1
EVM-prediction-Hic-sacffold-1.4854	1.09e-46	0.265282	0.33	0.193	2.19e-43	Myeloid_cell	Serine/threonine-protein kinase PLK4 OS=Xenopus tropicalis OX=8364 GN=plk4 PE=2 SV=1
EVM-prediction-Hic-sacffold-12.26371	1.66e-43	0.260927	0.643	0.585	3.33e-40	Myeloid_cell	Lamin-A OS=Xenopus laevis OX=8355 GN=lmna PE=2 SV=1
EVM-prediction-Hic-sacffold-11.1702	2.36e-41	0.538546	0.445	0.406	4.71e-38	Myeloid_cell	#N/A
EVM-prediction-Hic-sacffold-9.1243	4.21e-33	0.283825	0.448	0.412	8.41e-30	Myeloid_cell	3-beta-hydroxysteroid-Delta(8),Delta(7)-isomerase OS=Homo sapiens OX=9606 GN=EBP PE=1 SV=3
EVM-prediction-Hic-sacffold-3.2673	1.31e-32	0.538711	0.483	0.458	2.62e-29	Myeloid_cell	Uncharacterized protein KIAA0754 OS=Homo sapiens OX=9606 GN=KIAA0754 PE=2 SV=4
EVM-prediction-Hic-sacffold-12.2024	8.87e-29	0.263781	0.441	0.4	1.77e-25	Myeloid_cell	Creatine kinase B-type OS=Gallus gallus OX=9031 GN=CKB PE=1 SV=1
EVM-prediction-Hic-sacffold-12.2482	6.96e-27	0.349746	0.381	0.343	1.39e-23	Myeloid_cell	EF-hand calcium-binding domain-containing protein 11 OS=Rattus norvegicus OX=10116 GN=Efcab11 PE=2 SV=1
EVM-prediction-Hic-sacffold-7.1352	9.76e-23	0.543384	0.878	0.888	1.95e-19	Myeloid_cell	Hemoglobin subunit beta-2 OS=Xenopus laevis OX=8355 GN=hbb2 PE=2 SV=2
EVM-prediction-Hic-sacffold-11.1889	3.18e-22	0.256081	0.529	0.504	6.35e-19	Myeloid_cell	RuvB-like 2 OS=Xenopus laevis OX=8355 GN=ruvbl2 PE=2 SV=1
EVM-prediction-Hic-sacffold-7.13451	8.06e-11	0.692477	0.727	0.768	1.61e-07	Myeloid_cell	Hemoglobin subunit alpha-5 OS=Xenopus laevis OX=8355 GN=hba5 PE=2 SV=2
MERGED%3A%20EVM-prediction-Hic-sacffold-7.1355%3B%20EVM-prediction-Hic-sacffold-7.1356	0.00133651	0.431432	0.414	0.415	1	Myeloid_cell	Hemoglobin subunit beta-2 OS=Xenopus laevis OX=8355 GN=hbb2 PE=2 SV=2
EVM-prediction-Hic-sacffold-4.4052	0	6.80545	0.979	0.429	0	AEC	Pulmonary surfactant-associated protein C OS=Neovison vison OX=452646 GN=SFTPC PE=2 SV=1
EVM-prediction-Hic-sacffold-6.1356	0	5.56415	0.993	0.417	0	AEC	Pulmonary surfactant-associated protein A2 OS=Homo sapiens OX=9606 GN=SFTPA2 PE=1 SV=1
EVM-prediction-Hic-sacffold-6.1354	0	5.34758	0.952	0.277	0	AEC	Pulmonary surfactant-associated protein A OS=Mus musculus OX=10090 GN=Sftpa1 PE=1 SV=1
EVM-prediction-Hic-sacffold-10.2746	0	5.05502	0.961	0.29	0	AEC	Serum amyloid A protein OS=Macropus eugenii OX=9315 GN=SAA1 PE=2 SV=1
EVM-prediction-Hic-sacffold-11.2077	0	4.77606	0.981	0.323	0	AEC	Carcinoembryonic antigen-related cell adhesion molecule 16 OS=Homo sapiens OX=9606 GN=CEACAM16 PE=1 SV=2
EVM-prediction-Hic-sacffold-4.3909	0	4.45662	0.958	0.195	0	AEC	Pulmonary surfactant-associated protein B OS=Mus musculus OX=10090 GN=Sftpb PE=1 SV=1
EVM-prediction-Hic-sacffold-12.164	0	4.15055	0.966	0.562	0	AEC	NPC intracellular cholesterol transporter 2 OS=Pan troglodytes OX=9598 GN=NPC2 PE=1 SV=1
EVM-prediction-Hic-sacffold-10.2025	0	3.85145	0.971	0.23	0	AEC	Cathepsin D OS=Chionodraco hamatus OX=36188 GN=ctsd PE=1 SV=2
EVM-prediction-Hic-sacffold-3.1249	0	3.81493	0.948	0.281	0	AEC	Serotransferrin-A OS=Xenopus laevis OX=8355 GN=tf-a PE=2 SV=3
EVM-prediction-Hic-sacffold-10.2754	0	3.80799	0.869	0.177	0	AEC	Serum amyloid A protein OS=Macropus eugenii OX=9315 GN=SAA1 PE=2 SV=1
EVM-prediction-Hic-sacffold-6.3318	0	3.4814	0.93	0.4	0	AEC	Cathepsin Z OS=Rattus norvegicus OX=10116 GN=Ctsz PE=1 SV=2
EVM-prediction-Hic-sacffold-9.935	0	3.05359	0.952	0.359	0	AEC	Olfactomedin-4 OS=Homo sapiens OX=9606 GN=OLFM4 PE=1 SV=1
EVM-prediction-Hic-sacffold-11.2065	0	2.84709	0.939	0.381	0	AEC	Basal cell adhesion molecule OS=Mus musculus OX=10090 GN=Bcam PE=1 SV=1
EVM-prediction-Hic-sacffold-6.133	0	2.84034	0.94	0.211	0	AEC	Cobalamin binding intrinsic factor OS=Homo sapiens OX=9606 GN=CBLIF PE=1 SV=2
EVM-prediction-Hic-sacffold-6.2774	0	2.64248	0.92	0.252	0	AEC	Envoplakin OS=Homo sapiens OX=9606 GN=EVPL PE=1 SV=3
EVM-prediction-Hic-sacffold-3.1245	0	2.60635	0.885	0.257	0	AEC	Serotransferrin-B OS=Xenopus laevis OX=8355 GN=tf-b PE=2 SV=1
EVM-prediction-Hic-sacffold-3.1250	0	2.5031	0.897	0.187	0	AEC	Serotransferrin-A OS=Xenopus laevis OX=8355 GN=tf-a PE=2 SV=3
EVM-prediction-Hic-sacffold-2.74	0	2.44985	0.688	0.144	0	AEC	Hemopexin OS=Bos taurus OX=9913 GN=HPX PE=2 SV=1
EVM-prediction-Hic-sacffold-3.3644	0	2.41288	0.994	0.853	0	AEC	Cystatin-C OS=Rattus norvegicus OX=10116 GN=Cst3 PE=1 SV=2
EVM-prediction-Hic-sacffold-6.994	0	2.33095	0.987	0.628	0	AEC	Acyl-CoA desaturase OS=Cyprinus carpio OX=7962 PE=2 SV=2
EVM-prediction-Hic-sacffold-5.4	0	2.28656	0.913	0.347	0	AEC	Cathelicidin-related peptide batroxicidin OS=Bothrops atrox OX=8725 PE=2 SV=1
EVM-prediction-Hic-sacffold-4.1085	0	2.2437	0.968	0.134	0	AEC	Ganglioside GM2 activator OS=Mus musculus OX=10090 GN=Gm2a PE=1 SV=2
EVM-prediction-Hic-sacffold-12.1860	0	2.07715	0.914	0.257	0	AEC	Galectin-3 OS=Canis lupus familiaris OX=9615 GN=LGALS3 PE=1 SV=3
EVM-prediction-Hic-sacffold-6.4462	0	2.02886	0.866	0.327	0	AEC	CDP-diacylglycerol--glycerol-3-phosphate 3-phosphatidyltransferase, mitochondrial OS=Mus musculus OX=10090 GN=Pgs1 PE=1 SV=1
EVM-prediction-Hic-sacffold-3.677	0	1.97916	0.965	0.679	0	AEC	Cathepsin B OS=Gallus gallus OX=9031 GN=CTSB PE=2 SV=1
EVM-prediction-Hic-sacffold-1.3031	0	1.9727	0.918	0.479	0	AEC	Annexin A1 OS=Cavia cutleri OX=10144 GN=ANXA1 PE=1 SV=1
EVM-prediction-Hic-sacffold-1.1971	0	1.9411	0.847	0.271	0	AEC	Rho-related GTP-binding protein RhoF OS=Homo sapiens OX=9606 GN=RHOF PE=1 SV=1
EVM-prediction-Hic-sacffold-9.893	0	1.92775	0.916	0.297	0	AEC	Galectin-4 OS=Mus musculus OX=10090 GN=Lgals4 PE=1 SV=2
EVM-prediction-Hic-sacffold-8.1512	0	1.86071	0.909	0.4	0	AEC	Complement factor H OS=Bos taurus OX=9913 GN=CFH PE=1 SV=3
EVM-prediction-Hic-sacffold-9.1398	0	1.78718	0.972	0.257	0	AEC	Ectonucleoside triphosphate diphosphohydrolase 8 OS=Gallus gallus OX=9031 GN=ENTPD8 PE=1 SV=1
EVM-prediction-Hic-sacffold-11.2307	0	1.74992	0.963	0.196	0	AEC	Chemokine-like receptor 1 OS=Bos taurus OX=9913 GN=CMLKR1 PE=2 SV=1
EVM-prediction-Hic-sacffold-5.2644	0	1.68773	0.854	0.152	0	AEC	Protein cordon-bleu OS=Mus musculus OX=10090 GN=Cobl PE=1 SV=1
EVM-prediction-Hic-sacffold-11.1668	0	1.68617	0.833	0.366	0	AEC	Sodium/potassium-transporting ATPase subunit gamma OS=Xenopus laevis OX=8355 GN=fxyd2 PE=1 SV=1
EVM-prediction-Hic-sacffold-12.1271	0	1.65043	0.983	0.62	0	AEC	Thrombospondin-1 OS=Xenopus laevis OX=8355 GN=thbs1 PE=2 SV=1
EVM-prediction-Hic-sacffold-9.471	0	1.64796	0.809	0.314	0	AEC	#N/A
EVM-prediction-Hic-sacffold-9.1428	0	1.62626	0.819	0.087	0	AEC	Chloride intracellular channel protein 3 OS=Homo sapiens OX=9606 GN=CLIC3 PE=1 SV=2
EVM-prediction-Hic-sacffold-4.456	0	1.59154	0.826	0.078	0	AEC	Transmembrane protein 213 OS=Homo sapiens OX=9606 GN=TMEM213 PE=3 SV=2
EVM-prediction-Hic-sacffold-6.3273	0	1.56159	0.896	0.358	0	AEC	Progranulin OS=Rattus norvegicus OX=10116 GN=Grn PE=1 SV=3
EVM-prediction-Hic-sacffold-6.1102	0	1.55232	0.869	0.391	0	AEC	Microsomal triglyceride transfer protein large subunit OS=Danio rerio OX=7955 GN=mttp PE=1 SV=1
EVM-prediction-Hic-sacffold-10.2026	0	1.54066	0.926	0.483	0	AEC	Cathepsin D OS=Clupea harengus OX=7950 GN=ctsd PE=1 SV=1
EVM-prediction-Hic-sacffold-6.3968	0	1.53853	0.734	0.138	0	AEC	Bactericidal permeability-increasing protein OS=Homo sapiens OX=9606 GN=BPI PE=1 SV=4
EVM-prediction-Hic-sacffold-11.1575	0	1.5178	0.901	0.483	0	AEC	Myosin-10 OS=Rattus norvegicus OX=10116 GN=Myh10 PE=1 SV=1
EVM-prediction-Hic-sacffold-10.2138	0	1.51165	0.81	0.106	0	AEC	Mucin-15 OS=Bos taurus OX=9913 GN=MUC15 PE=1 SV=1
EVM-prediction-Hic-sacffold-10.341	0	1.50733	0.848	0.131	0	AEC	Plasmolipin OS=Bos taurus OX=9913 GN=PLLP PE=2 SV=1
EVM-prediction-Hic-sacffold-3.3641	0	1.49823	0.888	0.358	0	AEC	Cystatin-2 OS=Crotalus adamanteus OX=8729 PE=2 SV=1
EVM-prediction-Hic-sacffold-11.1155	0	1.48688	0.747	0.287	0	AEC	#N/A
EVM-prediction-Hic-sacffold-2.1668	0	1.4504	0.935	0.354	0	AEC	Claudin-4 OS=Bos taurus OX=9913 GN=CLDN4 PE=2 SV=1
EVM-prediction-Hic-sacffold-4.409	0	1.43468	0.84	0.22	0	AEC	Microsomal glutathione S-transferase 1 OS=Bos taurus OX=9913 GN=MGST1 PE=2 SV=1
EVM-prediction-Hic-sacffold-9.1797	0	1.42427	0.937	0.302	0	AEC	Ceramide kinase OS=Homo sapiens OX=9606 GN=CERK PE=1 SV=1
EVM-prediction-Hic-sacffold-12.2840	0	1.40088	0.835	0.373	0	AEC	Protein S100-A11 OS=Gallus gallus OX=9031 GN=S100A11 PE=1 SV=2
EVM-prediction-Hic-sacffold-3.2886	0	1.36953	0.823	0.291	0	AEC	Ezrin OS=Homo sapiens OX=9606 GN=EZR PE=1 SV=4
EVM-prediction-Hic-sacffold-2.4738	0	1.3445	0.895	0.338	0	AEC	Mesenteric estrogen-dependent adipogenesis protein OS=Mus musculus OX=10090 GN=Medag PE=2 SV=2
EVM-prediction-Hic-sacffold-9.2733	0	1.33538	0.892	0.506	0	AEC	Collagen alpha-5(IV) chain OS=Homo sapiens OX=9606 GN=COL4A5 PE=1 SV=2
EVM-prediction-Hic-sacffold-3.4181	0	1.3169	0.864	0.206	0	AEC	Epithelial cell adhesion molecule OS=Mus musculus OX=10090 GN=Epcam PE=1 SV=1
EVM-prediction-Hic-sacffold-7.2243	0	1.31565	0.711	0.221	0	AEC	Cordon-bleu protein-like 1 OS=Homo sapiens OX=9606 GN=COBLL1 PE=1 SV=2
EVM-prediction-Scaffold206.3	0	1.31127	0.835	0.33	0	AEC	Junctional adhesion molecule A OS=Homo sapiens OX=9606 GN=F11R PE=1 SV=1
EVM-prediction-Hic-sacffold-6.3389	0	1.28802	0.748	0.344	0	AEC	Laminin subunit alpha-5 OS=Homo sapiens OX=9606 GN=LAMA5 PE=1 SV=8
EVM-prediction-Hic-sacffold-6.2779	0	1.26458	0.737	0.224	0	AEC	Cytoglobin-2 OS=Danio rerio OX=7955 GN=cygb2 PE=2 SV=1
EVM-prediction-Hic-sacffold-4.4525	0	1.25544	0.931	0.307	0	AEC	Complement C3 OS=Sus scrofa OX=9823 GN=C3 PE=1 SV=2
EVM-prediction-Hic-sacffold-4.2232	0	1.24931	0.802	0.145	0	AEC	Tetraspanin-8 OS=Mus musculus OX=10090 GN=Tspan8 PE=1 SV=1
EVM-prediction-Hic-sacffold-12.1154	0	1.24298	0.908	0.359	0	AEC	#N/A
EVM-prediction-Hic-sacffold-4.76	0	1.24018	0.812	0.092	0	AEC	Protein Wnt-7b OS=Gallus gallus OX=9031 GN=WNT7B PE=2 SV=1
EVM-prediction-Hic-sacffold-4.4171	0	1.21732	0.798	0.375	0	AEC	Transforming acidic coiled-coil-containing protein 1 OS=Mus musculus OX=10090 GN=Tacc1 PE=1 SV=1
EVM-prediction-Hic-sacffold-3.424	0	1.20781	0.844	0.273	0	AEC	Alpha-1,4-N-acetylglucosaminyltransferase OS=Mus musculus OX=10090 GN=A4gnt PE=2 SV=1
EVM-prediction-Hic-sacffold-1.2320	0	1.205	0.823	0.239	0	AEC	Sodium/glucose cotransporter 1 OS=Ovis aries OX=9940 GN=SLC5A1 PE=2 SV=1
EVM-prediction-Hic-sacffold-1.4112	0	1.20392	0.949	0.358	0	AEC	Long-chain-fatty-acid--CoA ligase ACSBG2 OS=Xenopus laevis OX=8355 GN=acsbg2 PE=2 SV=1
EVM-prediction-Hic-sacffold-1.1942	0	1.18582	0.834	0.32	0	AEC	Cofilin-2 OS=Xenopus laevis OX=8355 GN=cfl2 PE=2 SV=1
EVM-prediction-Hic-sacffold-4.1269	0	1.18229	0.698	0.106	0	AEC	Probable phospholipid-transporting ATPase VB OS=Homo sapiens OX=9606 GN=ATP10B PE=2 SV=2
EVM-prediction-Hic-sacffold-4.264	0	1.18022	0.82	0.297	0	AEC	E3 ubiquitin-protein ligase RNF213 OS=Mus musculus OX=10090 GN=Rnf213 PE=1 SV=2
EVM-prediction-Hic-sacffold-8.156	0	1.166	0.947	0.492	0	AEC	Peroxiredoxin OS=Cynops pyrrhogaster OX=8330 PE=2 SV=1
EVM-prediction-Hic-sacffold-3.1839	0	1.16239	0.858	0.368	0	AEC	Lysosome-associated membrane glycoprotein 3 OS=Mus musculus OX=10090 GN=Lamp3 PE=2 SV=1
MERGED%3A%20EVM-prediction-Hic-sacffold-2.3949%3B%20EVM-prediction-Hic-sacffold-2.39481	0	1.15501	0.927	0.58	0	AEC	LIM domain only protein 7 OS=Homo sapiens OX=9606 GN=LMO7 PE=1 SV=3
EVM-prediction-Hic-sacffold-2.3929	0	1.14225	0.69	0.077	0	AEC	Sciellin OS=Homo sapiens OX=9606 GN=SCEL PE=1 SV=2
EVM-prediction-Hic-sacffold-12.1249	0	1.12718	0.803	0.354	0	AEC	Cysteine-rich protein 1 OS=Rattus norvegicus OX=10116 GN=Crip1 PE=1 SV=2
EVM-prediction-Hic-sacffold-7.3321	0	1.10582	0.813	0.373	0	AEC	Interferon-induced very large GTPase 1 OS=Homo sapiens OX=9606 GN=GVINP1 PE=2 SV=2
EVM-prediction-Hic-sacffold-12.704	0	1.08114	0.785	0.227	0	AEC	Ras-related protein Rab-25 OS=Oryctolagus cuniculus OX=9986 GN=RAB25 PE=2 SV=1
EVM-prediction-Hic-sacffold-5.1252	0	1.06403	0.742	0.167	0	AEC	Tyrosine-protein kinase Lyn OS=Rattus norvegicus OX=10116 GN=Lyn PE=1 SV=3
MERGED%3A%20EVM-prediction-Hic-sacffold-9.2991%3B%20EVM-prediction-Hic-sacffold-9.2990	0	1.05597	0.792	0.302	0	AEC	Putative Kunitz-type serine protease inhibitor OS=Austrelaps labialis OX=471292 PE=2 SV=1
EVM-prediction-Hic-sacffold-5.664	0	1.05075	0.757	0.083	0	AEC	Protein MAL2 OS=Homo sapiens OX=9606 GN=MAL2 PE=1 SV=1
EVM-prediction-Hic-sacffold-10.2738	0	1.04894	0.824	0.383	0	AEC	L-lactate dehydrogenase A chain OS=Macaca fascicularis OX=9541 GN=LDHA PE=2 SV=4
EVM-prediction-Hic-sacffold-1.3070	0	1.04375	0.867	0.442	0	AEC	Tight junction protein ZO-2 OS=Canis lupus familiaris OX=9615 GN=TJP2 PE=1 SV=1
EVM-prediction-Hic-sacffold-10.2299	0	1.03765	0.873	0.487	0	AEC	Golgin subfamily B member 1 OS=Homo sapiens OX=9606 GN=GOLGB1 PE=1 SV=2
EVM-prediction-Hic-sacffold-6.1099	0	1.03695	0.831	0.432	0	AEC	Sphingosine-1-phosphate lyase 1 OS=Rattus norvegicus OX=10116 GN=Sgpl1 PE=2 SV=1
EVM-prediction-Hic-sacffold-4.396	0	1.0252	0.788	0.158	0	AEC	Microsomal glutathione S-transferase 1 OS=Bos taurus OX=9913 GN=MGST1 PE=2 SV=1
EVM-prediction-Hic-sacffold-5.1210	0	1.01589	0.921	0.565	0	AEC	Ras-related protein Rab-2A OS=Mus musculus OX=10090 GN=Rab2a PE=1 SV=1
EVM-prediction-Hic-sacffold-7.975	0	0.995106	0.758	0.173	0	AEC	Brain-specific angiogenesis inhibitor 1-associated protein 2-like protein 1 OS=Mus musculus OX=10090 GN=Baiap2l1 PE=1 SV=1
EVM-prediction-Hic-sacffold-5.2158	0	0.993717	0.803	0.328	0	AEC	Desmoplakin OS=Homo sapiens OX=9606 GN=DSP PE=1 SV=3
EVM-prediction-Hic-sacffold-12.1978	0	0.989748	0.933	0.353	0	AEC	Inverted formin-2 OS=Xenopus tropicalis OX=8364 GN=inf2 PE=2 SV=1
EVM-prediction-Hic-sacffold-1.1784	0	0.985276	0.844	0.314	0	AEC	GRAM domain-containing protein 2B OS=Mus musculus OX=10090 GN=Gramd2b PE=1 SV=2
EVM-prediction-Hic-sacffold-3.1664	0	0.97397	0.784	0.408	0	AEC	Retinoic acid receptor responder protein 1 OS=Homo sapiens OX=9606 GN=RARRES1 PE=1 SV=2
EVM-prediction-Hic-sacffold-7.1262	0	0.973535	0.846	0.201	0	AEC	Lipopolysaccharide-induced tumor necrosis factor-alpha factor homolog OS=Gallus gallus OX=9031 GN=LITAF PE=2 SV=1
EVM-prediction-Hic-sacffold-6.3979	0	0.946379	0.848	0.384	0	AEC	Myosin regulatory light chain 2, smooth muscle major isoform OS=Gallus gallus OX=9031 PE=1 SV=2
EVM-prediction-Hic-sacffold-6.2325	0	0.938302	0.797	0.284	0	AEC	Protein S100-A11 OS=Oryctolagus cuniculus OX=9986 GN=S100A11 PE=1 SV=2
EVM-prediction-Hic-sacffold-3.2885	0	0.931601	0.907	0.206	0	AEC	Ezrin OS=Mus musculus OX=10090 GN=Ezr PE=1 SV=3
EVM-prediction-Hic-sacffold-8.1588	0	0.922672	0.733	0.248	0	AEC	Arf-GAP with dual PH domain-containing protein 1 OS=Homo sapiens OX=9606 GN=ADAP1 PE=1 SV=2
EVM-prediction-Hic-sacffold-9.1957	0	0.903728	0.939	0.274	0	AEC	Keratin, type I cytoskeletal 47 kDa OS=Xenopus laevis OX=8355 GN=xk70a PE=2 SV=2
EVM-prediction-Hic-sacffold-11.1195	0	0.894606	0.679	0.153	0	AEC	Epidermal growth factor receptor kinase substrate 8-like protein 1 OS=Homo sapiens OX=9606 GN=EPS8L1 PE=1 SV=3
EVM-prediction-Hic-sacffold-2.1900	0	0.864659	0.852	0.386	0	AEC	Mid1-interacting protein 1-B OS=Danio rerio OX=7955 GN=mid1ip1b PE=2 SV=1
EVM-prediction-Hic-sacffold-4.4410	0	0.847308	0.692	0.242	0	AEC	Tartrate-resistant acid phosphatase type 5 OS=Mus musculus OX=10090 GN=Acp5 PE=1 SV=2
EVM-prediction-Hic-sacffold-9.22131	0	0.829991	0.966	0.769	0	AEC	Moesin OS=Homo sapiens OX=9606 GN=MSN PE=1 SV=3
EVM-prediction-Hic-sacffold-6.4144	0	0.829243	0.681	0.132	0	AEC	Interleukin-17D OS=Homo sapiens OX=9606 GN=IL17D PE=2 SV=1
EVM-prediction-Hic-sacffold-4.4722	0	0.822069	0.907	0.368	0	AEC	#N/A
EVM-prediction-Hic-sacffold-6.559	0	0.81546	0.854	0.482	0	AEC	Myoferlin OS=Xenopus tropicalis OX=8364 GN=myof PE=2 SV=1
EVM-prediction-Hic-sacffold-2.3115	0	0.805158	0.85	0.486	0	AEC	Vacuole membrane protein 1 OS=Xenopus tropicalis OX=8364 GN=vmp1 PE=2 SV=1
EVM-prediction-Hic-sacffold-10.11	0	0.793194	0.688	0.141	0	AEC	Cadherin-1 OS=Xenopus laevis OX=8355 GN=cdh1 PE=1 SV=2
EVM-prediction-Hic-sacffold-4.2407	0	0.791568	0.712	0.215	0	AEC	Hepatocyte growth factor receptor OS=Eulemur macaco macaco OX=30603 GN=MET PE=3 SV=1
MERGED%3A%20EVM-prediction-Hic-sacffold-4.3086%3B%20EVM-prediction-Hic-sacffold-4.3087	0	0.782972	0.698	0.104	0	AEC	Proprotein convertase subtilisin/kexin type 5 OS=Homo sapiens OX=9606 GN=PCSK5 PE=1 SV=4
EVM-prediction-Hic-sacffold-12.2760	0	0.780919	0.682	0.128	0	AEC	Cingulin OS=Xenopus laevis OX=8355 GN=cgn PE=1 SV=2
EVM-prediction-Hic-sacffold-8.609	0	0.779293	0.682	0.081	0	AEC	Tetratricopeptide repeat protein 22 OS=Mus musculus OX=10090 GN=Ttc22 PE=2 SV=1
EVM-prediction-Hic-sacffold-1.979	0	0.775508	0.902	0.529	0	AEC	E3 ubiquitin-protein ligase NEDD4-like OS=Pongo abelii OX=9601 GN=NEDD4L PE=2 SV=1
EVM-prediction-Hic-sacffold-11.1580	0	0.77518	0.807	0.43	0	AEC	Sacsin OS=Homo sapiens OX=9606 GN=SACS PE=1 SV=2
EVM-prediction-Hic-sacffold-4.457	0	0.756446	0.647	0.087	0	AEC	V-type proton ATPase 116 kDa subunit a isoform 4 OS=Homo sapiens OX=9606 GN=ATP6V0A4 PE=1 SV=2
EVM-prediction-Hic-sacffold-2.1671	0	0.74663	0.674	0.102	0	AEC	Claudin-3 OS=Canis lupus familiaris OX=9615 GN=CLDN3 PE=2 SV=1
EVM-prediction-Hic-sacffold-4.4185	0	0.744676	0.955	0.345	0	AEC	Gamma-glutamyl hydrolase OS=Mus musculus OX=10090 GN=Ggh PE=1 SV=2
EVM-prediction-Hic-sacffold-8.1032	0	0.744208	0.738	0.349	0	AEC	Sulfhydryl oxidase 1 OS=Mus musculus OX=10090 GN=Qsox1 PE=1 SV=1
EVM-prediction-Hic-sacffold-2.2349	0	0.719308	0.71	0.188	0	AEC	ETS-related transcription factor Elf-3 OS=Mus musculus OX=10090 GN=Elf3 PE=1 SV=1
EVM-prediction-Hic-sacffold-6.3519	0	0.714413	0.725	0.211	0	AEC	Syntenin-1 OS=Homo sapiens OX=9606 GN=SDCBP PE=1 SV=1
EVM-prediction-Hic-sacffold-1.968	0	0.70745	0.824	0.428	0	AEC	Signal peptidase complex catalytic subunit SEC11C OS=Mus musculus OX=10090 GN=Sec11c PE=1 SV=3
EVM-prediction-Hic-sacffold-4.477	0	0.702591	0.86	0.383	0	AEC	V-type proton ATPase subunit E 1 OS=Bos taurus OX=9913 GN=ATP6V1E1 PE=2 SV=1
EVM-prediction-Hic-sacffold-5.275	0	0.699407	0.696	0.05	0	AEC	#N/A
EVM-prediction-Hic-sacffold-8.3104	0	0.687482	0.704	0.274	0	AEC	Semaphorin-3B OS=Homo sapiens OX=9606 GN=SEMA3B PE=2 SV=1
EVM-prediction-Hic-sacffold-4.3791	0	0.659588	0.955	0.567	0	AEC	Annexin A4 OS=Bos taurus OX=9913 GN=ANXA4 PE=1 SV=2
EVM-prediction-Hic-sacffold-4.4068	0	0.650614	0.707	0.145	0	AEC	Uncharacterized protein C8orf58 OS=Homo sapiens OX=9606 GN=C8orf58 PE=2 SV=2
EVM-prediction-Hic-sacffold-5.3540	0	0.640903	0.668	0.146	0	AEC	Villin-1 OS=Sus scrofa OX=9823 GN=VIL1 PE=2 SV=2
EVM-prediction-Hic-sacffold-2.2716	0	0.632886	0.924	0.356	0	AEC	Fatty acid-binding protein, brain OS=Bos taurus OX=9913 GN=FABP7 PE=1 SV=2
EVM-prediction-Hic-sacffold-1.4302	0	0.631441	0.853	0.486	0	AEC	Annexin A3 OS=Bos taurus OX=9913 GN=ANXA3 PE=2 SV=3
EVM-prediction-Hic-sacffold-1.5561	0	0.624631	0.74	0.126	0	AEC	RNA-binding protein 47 OS=Rattus norvegicus OX=10116 GN=Rbm47 PE=2 SV=1
EVM-prediction-Hic-sacffold-6.3838	0	0.61752	0.791	0.114	0	AEC	Integrin beta-4 OS=Homo sapiens OX=9606 GN=ITGB4 PE=1 SV=5
EVM-prediction-Hic-sacffold-9.1734	0	0.614946	0.846	0.357	0	AEC	Three prime repair exonuclease 2 OS=Homo sapiens OX=9606 GN=TREX2 PE=1 SV=1
EVM-prediction-Hic-sacffold-2.734	0	0.608982	0.749	0.214	0	AEC	Cell surface A33 antigen OS=Mus musculus OX=10090 GN=Gpa33 PE=2 SV=2
EVM-prediction-Hic-sacffold-11.1273	0	0.605967	0.831	0.16	0	AEC	Coiled-coil domain-containing protein 114 OS=Rattus norvegicus OX=10116 GN=Ccdc114 PE=1 SV=1
EVM-prediction-Hic-sacffold-11.2292	0	0.60292	0.731	0.088	0	AEC	Hyaluronan synthase 1 OS=Xenopus laevis OX=8355 GN=has1 PE=1 SV=1
EVM-prediction-Hic-sacffold-6.1500	0	0.59208	0.756	0.219	0	AEC	Tumor necrosis factor receptor superfamily member 4 OS=Rattus norvegicus OX=10116 GN=Tnfrsf4 PE=2 SV=1
EVM-prediction-Hic-sacffold-8.3159	0	0.585117	0.748	0.085	0	AEC	Waprin-Phi1 OS=Philodryas olfersii OX=120305 PE=2 SV=1
EVM-prediction-Hic-sacffold-9.1788	0	0.576765	0.935	0.319	0	AEC	Semaphorin-3F OS=Mus musculus OX=10090 GN=Sema3f PE=2 SV=2
EVM-prediction-Hic-sacffold-7.2150	0	0.56806	0.965	0.261	0	AEC	Integrin alpha-6 OS=Homo sapiens OX=9606 GN=ITGA6 PE=1 SV=5
EVM-prediction-Hic-sacffold-4.1854	0	0.563494	0.927	0.531	0	AEC	Endoplasmin OS=Bos taurus OX=9913 GN=HSP90B1 PE=2 SV=1
EVM-prediction-Hic-sacffold-6.916	0	0.55802	0.746	0.217	0	AEC	Monocarboxylate transporter 12 OS=Xenopus tropicalis OX=8364 GN=slc16a12 PE=2 SV=1
EVM-prediction-Hic-sacffold-10.24451	0	0.55408	0.946	0.585	0	AEC	Pleckstrin homology-like domain family A member 2 OS=Xenopus laevis OX=8355 GN=phlda2 PE=2 SV=1
EVM-prediction-Hic-sacffold-6.32	0	0.552827	0.735	0.138	0	AEC	Cytochrome c oxidase subunit 5B, mitochondrial OS=Bos taurus OX=9913 GN=COX5B PE=1 SV=2
MERGED%3A%20EVM-prediction-Hic-sacffold-1.3945%3B%20EVM-prediction-Hic-sacffold-1.3949	0	0.536483	0.89	0.325	0	AEC	Inositol-3-phosphate synthase 1-B OS=Xenopus laevis OX=8355 GN=isyna1-b PE=2 SV=2
EVM-prediction-Hic-sacffold-11.1578	0	0.526505	0.784	0.379	0	AEC	Sacsin OS=Homo sapiens OX=9606 GN=SACS PE=1 SV=2
EVM-prediction-Hic-sacffold-4.2883	0	0.518315	0.798	0.338	0	AEC	Very-long-chain 3-oxoacyl-CoA reductase OS=Anas platyrhynchos OX=8839 GN=HSD17B12 PE=2 SV=1
EVM-prediction-Hic-sacffold-1.1459	0	0.50624	0.946	0.331	0	AEC	Baculoviral IAP repeat-containing protein 1f OS=Mus musculus OX=10090 GN=Naip6 PE=1 SV=2
EVM-prediction-Hic-sacffold-2.4397	0	0.502413	0.69	0.163	0	AEC	Small cell adhesion glycoprotein homolog OS=Xenopus tropicalis OX=8364 GN=smagp PE=3 SV=1
EVM-prediction-Hic-sacffold-4.4533	0	0.500199	0.793	0.368	0	AEC	Ribonuclease kappa-A OS=Xenopus laevis OX=8355 GN=rnasek-a PE=3 SV=1
EVM-prediction-Hic-sacffold-11.29171	0	0.486814	0.249	0.304	0	AEC	Pulmonary surfactant-associated protein C OS=Neovison vison OX=452646 GN=SFTPC PE=2 SV=1
EVM-prediction-Hic-sacffold-1.4688	0	0.477063	0.818	0.28	0	AEC	Group XIIA secretory phospholipase A2 OS=Mus musculus OX=10090 GN=Pla2g12a PE=1 SV=2
EVM-prediction-Hic-sacffold-12.2266	0	0.475875	0.94	0.35	0	AEC	Exocyst complex component 3-like protein 4 OS=Homo sapiens OX=9606 GN=EXOC3L4 PE=1 SV=2
EVM-prediction-Hic-sacffold-6.2987	0	0.473958	0.969	0.692	0	AEC	Keratin, type I cytoskeletal 19 OS=Gallus gallus OX=9031 GN=KRT19 PE=2 SV=1
EVM-prediction-Hic-sacffold-6.2758	0	0.468969	0.687	0.126	0	AEC	RUN and FYVE domain-containing protein 4 OS=Mus musculus OX=10090 GN=Rufy4 PE=2 SV=3
EVM-prediction-Hic-sacffold-11.1579	0	0.461371	0.832	0.339	0	AEC	Sacsin OS=Mus musculus OX=10090 GN=Sacs PE=1 SV=2
EVM-prediction-Hic-sacffold-2.1978	0	0.45741	0.817	0.374	0	AEC	Sodium/potassium-transporting ATPase subunit beta-1 OS=Rhinella marina OX=8386 PE=2 SV=1
EVM-prediction-Hic-sacffold-5.2601	0	0.452663	0.919	0.427	0	AEC	Uncharacterized protein C7orf57 OS=Homo sapiens OX=9606 GN=C7orf57 PE=2 SV=3
EVM-prediction-Hic-sacffold-2.1147	0	0.44529	0.724	0.129	0	AEC	Lipase member H-A OS=Xenopus laevis OX=8355 GN=liph-a PE=2 SV=1
EVM-prediction-Hic-sacffold-3.2295	0	0.441218	0.981	0.48	0	AEC	Cytochrome P450 3A13 OS=Mus musculus OX=10090 GN=Cyp3a13 PE=1 SV=1
EVM-prediction-Hic-sacffold-3.2667	0	0.44005	0.861	0.262	0	AEC	Acid sphingomyelinase-like phosphodiesterase 3a OS=Homo sapiens OX=9606 GN=SMPDL3A PE=1 SV=2
EVM-prediction-Hic-sacffold-1.5557	0	0.413919	0.903	0.38	0	AEC	Ubiquitin carboxyl-terminal hydrolase isozyme L1 OS=Macaca fascicularis OX=9541 GN=UCHL1 PE=2 SV=1
EVM-prediction-Hic-sacffold-9.2743	0	0.402399	0.943	0.476	0	AEC	Long-chain-fatty-acid--CoA ligase 4 OS=Mus musculus OX=10090 GN=Acsl4 PE=1 SV=2
EVM-prediction-Hic-sacffold-1.3571	0	0.402367	0.71	0.148	0	AEC	Receptor expression-enhancing protein 6 OS=Danio rerio OX=7955 GN=reep6 PE=2 SV=1
EVM-prediction-Hic-sacffold-11.2613	0	0.400285	0.92	0.438	0	AEC	#N/A
EVM-prediction-Hic-sacffold-7.2000	0	0.385431	0.714	0.266	0	AEC	#N/A
EVM-prediction-Hic-sacffold-3.2766	0	0.374646	0.802	0.153	0	AEC	Ectonucleotide pyrophosphatase/phosphodiesterase family member 3 OS=Bos taurus OX=9913 GN=ENPP3 PE=1 SV=2
EVM-prediction-Hic-sacffold-5.2215	0	0.372471	0.934	0.094	0	AEC	Parkin coregulated gene protein homolog OS=Mus musculus OX=10090 GN=Pacrg PE=1 SV=1
EVM-prediction-Hic-sacffold-6.914	0	0.369259	0.786	0.359	0	AEC	Interferon-induced protein with tetratricopeptide repeats 5 OS=Homo sapiens OX=9606 GN=IFIT5 PE=1 SV=1
EVM-prediction-Hic-sacffold-2.2255	0	0.338769	0.76	0.2	0	AEC	Major facilitator superfamily domain-containing protein 4A OS=Xenopus tropicalis OX=8364 GN=mfsd4a PE=2 SV=1
EVM-prediction-Hic-sacffold-2.2926	0	0.333091	0.773	0.378	0	AEC	c-Myc-binding protein OS=Homo sapiens OX=9606 GN=MYCBP PE=1 SV=3
EVM-prediction-Hic-sacffold-1.2602	0	0.31588	0.786	0.241	0	AEC	#N/A
EVM-prediction-Hic-sacffold-2.1121	0	0.315409	0.736	0.205	0	AEC	Coxsackievirus and adenovirus receptor homolog OS=Rattus norvegicus OX=10116 GN=Cxadr PE=1 SV=2
EVM-prediction-Hic-sacffold-3.2514	0	0.314	0.82	0.317	0	AEC	Methyltransferase-like protein 24 OS=Xenopus tropicalis OX=8364 GN=mettl24 PE=2 SV=1
EVM-prediction-Hic-sacffold-10.1635	0	0.31052	0.935	0.438	0	AEC	LRRN4 C-terminal-like protein OS=Mus musculus OX=10090 GN=Lrrn4cl PE=2 SV=1
EVM-prediction-Scaffold12.3	0	0.310172	0.777	0.293	0	AEC	#N/A
EVM-prediction-Hic-sacffold-1.4548	0	0.308159	0.726	0.205	0	AEC	Alcohol dehydrogenase 1 OS=Columba livia OX=8932 GN=ADH1 PE=1 SV=1
EVM-prediction-Hic-sacffold-1.3048	0	0.30725	0.965	0.359	0	AEC	Guanine deaminase OS=Pongo abelii OX=9601 GN=GDA PE=2 SV=1
EVM-prediction-Hic-sacffold-7.903	0	0.303299	0.304	0.045	0	AEC	Cytochrome P450 2F2 OS=Mus musculus OX=10090 GN=Cyp2f2 PE=1 SV=1
EVM-prediction-Hic-sacffold-1.156	0	0.298915	0.679	0.15	0	AEC	Arylamine N-acetyltransferase, pineal gland isozyme NAT-3 OS=Gallus gallus OX=9031 PE=2 SV=1
EVM-prediction-Hic-sacffold-6.2984	0	0.292652	0.319	0.096	0	AEC	Keratin, type I cytoskeletal 17 OS=Rattus norvegicus OX=10116 GN=Krt17 PE=1 SV=1
EVM-prediction-Hic-sacffold-1.4961	0	0.29262	0.952	0.113	0	AEC	Fibrinogen beta chain (Fragment) OS=Gallus gallus OX=9031 GN=FGB PE=1 SV=1
EVM-prediction-Hic-sacffold-3.2040	0	0.289341	0.722	0.278	0	AEC	LINE-1 type transposase domain-containing protein 1 OS=Mus musculus OX=10090 GN=L1td1 PE=2 SV=1
MERGED%3A%20EVM-prediction-Hic-sacffold-1.1104%3B%20EVM-prediction-Hic-sacffold-1.1103	0	0.282572	0.938	0.265	0	AEC	Integrin alpha-2 OS=Mus musculus OX=10090 GN=Itga2 PE=1 SV=2
EVM-prediction-Hic-sacffold-6.2989	0	0.273065	0.247	0.112	0	AEC	Keratin, type I cytoskeletal 15 OS=Homo sapiens OX=9606 GN=KRT15 PE=1 SV=3
EVM-prediction-Hic-sacffold-9.1011	0	0.26198	0.89	0.152	0	AEC	TNF receptor-associated factor 2 OS=Homo sapiens OX=9606 GN=TRAF2 PE=1 SV=2
EVM-prediction-Hic-sacffold-3.4182	0	0.252479	0.724	0.24	0	AEC	Endothelial PAS domain-containing protein 1 OS=Homo sapiens OX=9606 GN=EPAS1 PE=1 SV=3
EVM-prediction-Hic-sacffold-2.5154	0	0.252407	0.801	0.38	0	AEC	Serine protease 23 OS=Bos taurus OX=9913 GN=PRSS23 PE=2 SV=1
EVM-prediction-Hic-sacffold-1.4150	0	0.25071	0.926	0.398	0	AEC	Pro-neuregulin-1, membrane-bound isoform OS=Xenopus laevis OX=8355 GN=nrg1 PE=2 SV=1
EVM-prediction-Hic-sacffold-1.1990	5.54e-306	0.607226	0.94	0.611	1.11e-302	AEC	Sarcoplasmic/endoplasmic reticulum calcium ATPase 2 OS=Gallus gallus OX=9031 GN=ATP2A2 PE=2 SV=2
EVM-prediction-Hic-sacffold-4.4511	1.59e-301	0.273625	0.296	0.161	3.18e-298	AEC	Venom factor OS=Crotalus adamanteus OX=8729 PE=2 SV=1
EVM-prediction-Hic-sacffold-11.1226	1.03e-297	0.302008	0.682	0.234	2.06e-294	AEC	17-beta-hydroxysteroid dehydrogenase 14 OS=Bos taurus OX=9913 GN=HSD17B14 PE=2 SV=1
EVM-prediction-Hic-sacffold-7.2266	1.33e-290	0.702972	0.752	0.346	2.65e-287	AEC	Interferon-induced helicase C domain-containing protein 1 OS=Mus musculus OX=10090 GN=Ifih1 PE=1 SV=1
EVM-prediction-Hic-sacffold-12.1853	8.56e-285	0.648511	0.912	0.641	1.71e-281	AEC	Kinectin OS=Gallus gallus OX=9031 GN=KTN1 PE=1 SV=1
EVM-prediction-Hic-sacffold-12.22	6.95e-277	0.580424	0.985	0.821	1.39e-273	AEC	Transgelin-2 OS=Mus musculus OX=10090 GN=Tagln2 PE=1 SV=4
EVM-prediction-Hic-sacffold-1.4303	3.38e-275	0.884472	0.713	0.342	6.76e-272	AEC	Extracellular matrix protein FRAS1 OS=Homo sapiens OX=9606 GN=FRAS1 PE=1 SV=2
EVM-prediction-Hic-sacffold-1.3247	1.96e-271	0.606609	0.926	0.61	3.93e-268	AEC	Perilipin-2 OS=Homo sapiens OX=9606 GN=PLIN2 PE=1 SV=2
EVM-prediction-Hic-sacffold-1.3306	6.12e-266	0.702429	0.977	0.841	1.22e-262	AEC	Thioredoxin OS=Ophiophagus hannah OX=8665 GN=TXN PE=3 SV=3
EVM-prediction-Hic-sacffold-2.3624	8.15e-264	0.630905	0.827	0.441	1.63e-260	AEC	Lysozyme G OS=Dromaius novaehollandiae OX=8790 PE=2 SV=1
EVM-prediction-Hic-sacffold-2.4283	4.02e-263	0.747913	0.894	0.633	8.04e-260	AEC	Bax inhibitor 1 OS=Bos taurus OX=9913 GN=TMBIM6 PE=2 SV=1
EVM-prediction-Hic-sacffold-10.996	5.54e-254	0.759581	0.992	0.784	1.11e-250	AEC	Keratin, type II cytoskeletal 8 OS=Xenopus laevis OX=8355 PE=2 SV=1
EVM-prediction-Hic-sacffold-4.1007	8.2e-244	1.04925	0.968	0.851	1.64e-240	AEC	Sequestosome-1 OS=Mus musculus OX=10090 GN=Sqstm1 PE=1 SV=1
EVM-prediction-Hic-sacffold-6.4216	1.92e-237	0.371084	0.686	0.31	3.83e-234	AEC	Epsin-3 OS=Homo sapiens OX=9606 GN=EPN3 PE=2 SV=1
EVM-prediction-Hic-sacffold-3.2218	4.35e-237	0.576227	0.692	0.284	8.69e-234	AEC	Cyclic GMP-AMP synthase OS=Homo sapiens OX=9606 GN=CGAS PE=1 SV=2
EVM-prediction-Hic-sacffold-2.4217	6.52e-229	0.605112	0.9	0.729	1.3e-225	AEC	CD63 antigen OS=Rattus norvegicus OX=10116 GN=Cd63 PE=1 SV=2
EVM-prediction-Hic-sacffold-1.3400	6.98e-227	0.697737	0.805	0.474	1.4e-223	AEC	Paralemmin-2 OS=Homo sapiens OX=9606 GN=PALM2 PE=1 SV=3
EVM-prediction-Hic-sacffold-4.1029	1.03e-224	0.889987	0.773	0.437	2.06e-221	AEC	E3 ubiquitin-protein ligase RNF213 OS=Mus musculus OX=10090 GN=Rnf213 PE=1 SV=2
EVM-prediction-Hic-sacffold-11.1581	6.14e-223	0.385731	0.726	0.354	1.23e-219	AEC	Sacsin OS=Homo sapiens OX=9606 GN=SACS PE=1 SV=2
EVM-prediction-Hic-sacffold-1.1587	1.92e-220	0.278998	0.373	0.095	3.84e-217	AEC	Neuroendocrine convertase 1 OS=Homo sapiens OX=9606 GN=PCSK1 PE=1 SV=2
EVM-prediction-Hic-sacffold-1.240	5.49e-219	2.14568	0.615	0.083	1.1e-215	AEC	Epidermal differentiation-specific protein OS=Cynops pyrrhogaster OX=8330 PE=2 SV=1
EVM-prediction-Hic-sacffold-9.1390	6.85e-219	0.340382	0.368	0.082	1.37e-215	AEC	Phospholipase A and acyltransferase 3 OS=Pongo abelii OX=9601 GN=PLAAT3 PE=2 SV=1
EVM-prediction-Hic-sacffold-4.29841	1.31e-218	0.465611	0.935	0.649	2.63e-215	AEC	Annexin A2-A OS=Xenopus laevis OX=8355 GN=anxa2-a PE=2 SV=2
EVM-prediction-Hic-sacffold-9.1292	3.46e-217	0.370243	0.63	0.12	6.92e-214	AEC	#N/A
EVM-prediction-Hic-sacffold-9.745	5.41e-217	0.48874	0.882	0.62	1.08e-213	AEC	Chloride intracellular channel protein 1 OS=Bos taurus OX=9913 GN=CLIC1 PE=2 SV=3
EVM-prediction-Hic-sacffold-6.1202	2.29e-216	0.343749	0.748	0.397	4.58e-213	AEC	Protein unc-93 homolog B1 OS=Mus musculus OX=10090 GN=Unc93b1 PE=1 SV=2
EVM-prediction-Hic-sacffold-2.567	1.38e-213	0.44927	0.968	0.657	2.76e-210	AEC	Cystatin-B OS=Pongo pygmaeus OX=9600 GN=CSTB PE=3 SV=1
EVM-prediction-Hic-sacffold-3.21171	3.42e-212	0.257146	0.813	0.458	6.84e-209	AEC	Glutathione S-transferase 3 OS=Gallus gallus OX=9031 PE=1 SV=2
EVM-prediction-Hic-sacffold-1.2972	2e-211	1.06999	0.616	0.073	4.01e-208	AEC	Ras and EF-hand domain-containing protein OS=Xenopus tropicalis OX=8364 GN=rasef PE=2 SV=1
EVM-prediction-Hic-sacffold-6.614	2.38e-209	0.546351	0.691	0.312	4.77e-206	AEC	#N/A
EVM-prediction-Hic-sacffold-3.2116	8.31e-207	0.861587	0.662	0.281	1.66e-203	AEC	Transmembrane protein 14A OS=Bos taurus OX=9913 GN=TMEM14A PE=3 SV=1
EVM-prediction-Hic-sacffold-12.26372	1.38e-202	0.316734	0.9	0.567	2.76e-199	AEC	Lamin-A OS=Xenopus laevis OX=8355 GN=lmna PE=2 SV=1
EVM-prediction-Hic-sacffold-1.3394	1.64e-202	0.680309	0.652	0.249	3.28e-199	AEC	Thymic stromal cotransporter homolog OS=Canis lupus familiaris OX=9615 GN=SLC46A2 PE=2 SV=1
EVM-prediction-Hic-sacffold-2.4256	8.66e-202	0.70851	0.99	0.793	1.73e-198	AEC	Peptidyl-prolyl cis-trans isomerase FKBP11 OS=Mus musculus OX=10090 GN=Fkbp11 PE=1 SV=1
EVM-prediction-Hic-sacffold-7.1331	1.48e-201	0.428734	0.29	0.142	2.96e-198	AEC	Hemoglobin subunit alpha-C OS=Lithobates catesbeiana OX=8400 PE=1 SV=2
EVM-prediction-Hic-sacffold-2.1351	6.69e-201	0.578776	0.89	0.642	1.34e-197	AEC	Tax1-binding protein 3 OS=Homo sapiens OX=9606 GN=TAX1BP3 PE=1 SV=2
EVM-prediction-Hic-sacffold-4.4474	1.91e-200	0.539506	0.656	0.259	3.81e-197	AEC	Mitotic interactor and substrate of PLK1 OS=Homo sapiens OX=9606 GN=MISP PE=1 SV=1
EVM-prediction-Hic-sacffold-1.2829	2.19e-198	0.635824	0.802	0.526	4.39e-195	AEC	Proteasome activator complex subunit 1 OS=Rattus norvegicus OX=10116 GN=Psme1 PE=2 SV=1
EVM-prediction-Hic-sacffold-3.1949	6.88e-198	0.2507	0.961	0.599	1.38e-194	AEC	Receptor-transporting protein 3 OS=Homo sapiens OX=9606 GN=RTP3 PE=1 SV=1
gene-Mt	1.03e-197	0.607455	1	1	2.05e-194	AEC	#N/A
EVM-prediction-Hic-sacffold-6.3739	1.3e-190	0.703154	0.698	0.38	2.6e-187	AEC	Partitioning defective 6 homolog beta OS=Homo sapiens OX=9606 GN=PARD6B PE=1 SV=1
EVM-prediction-Hic-sacffold-7.226	3.02e-184	0.330501	0.359	0.103	6.04e-181	AEC	Periplakin OS=Mus musculus OX=10090 GN=Ppl PE=1 SV=1
EVM-prediction-Hic-sacffold-4.4333	1.41e-182	0.632945	0.638	0.203	2.82e-179	AEC	AP-1 complex subunit mu-2 OS=Bos taurus OX=9913 GN=AP1M2 PE=1 SV=3
EVM-prediction-Hic-sacffold-7.3172	6.21e-182	0.82697	0.368	0.07	1.24e-178	AEC	Microfibril-associated glycoprotein 4 OS=Bos taurus OX=9913 GN=MFAP4 PE=1 SV=2
EVM-prediction-Hic-sacffold-2.5180	2.78e-178	0.336258	0.623	0.147	5.56e-175	AEC	BTB/POZ domain-containing protein KCTD14 OS=Homo sapiens OX=9606 GN=KCTD14 PE=1 SV=2
EVM-prediction-Hic-sacffold-4.4066	4.01e-173	0.325877	0.691	0.342	8.02e-170	AEC	PDZ and LIM domain protein 2 OS=Rattus norvegicus OX=10116 GN=Pdlim2 PE=1 SV=1
EVM-prediction-Hic-sacffold-1.3012	1.82e-172	0.547857	0.769	0.498	3.64e-169	AEC	Riboflavin kinase OS=Mus musculus OX=10090 GN=Rfk PE=1 SV=2
EVM-prediction-Hic-sacffold-3.2849	2.07e-171	0.250576	0.776	0.433	4.13e-168	AEC	RalBP1-associated Eps domain-containing protein 1 OS=Homo sapiens OX=9606 GN=REPS1 PE=1 SV=3
EVM-prediction-Hic-sacffold-5.2652	3.42e-168	0.492462	0.715	0.362	6.83e-165	AEC	TPR and ankyrin repeat-containing protein 1 OS=Homo sapiens OX=9606 GN=TRANK1 PE=2 SV=4
EVM-prediction-Hic-sacffold-1.5572	3.38e-162	0.486576	0.673	0.328	6.75e-159	AEC	Small integral membrane protein 14 OS=Bos taurus OX=9913 GN=SMIM14 PE=3 SV=1
EVM-prediction-Hic-sacffold-1.3214	1.73e-160	0.848988	0.705	0.41	3.45e-157	AEC	Probable ATP-dependent RNA helicase DDX58 OS=Homo sapiens OX=9606 GN=DDX58 PE=1 SV=2
EVM-prediction-Hic-sacffold-2.1374	9.29e-158	0.335655	0.837	0.519	1.86e-154	AEC	Active breakpoint cluster region-related protein OS=Xenopus tropicalis OX=8364 GN=abr PE=2 SV=1
EVM-prediction-Hic-sacffold-8.171	9.93e-158	0.267252	0.663	0.306	1.99e-154	AEC	Uroporphyrinogen decarboxylase OS=Danio rerio OX=7955 GN=urod PE=2 SV=1
EVM-prediction-Hic-sacffold-5.1058	3.28e-156	0.708435	0.651	0.311	6.56e-153	AEC	Tumor protein D52 OS=Homo sapiens OX=9606 GN=TPD52 PE=1 SV=2
EVM-prediction-Hic-sacffold-4.3694	3.13e-154	0.782855	0.659	0.323	6.26e-151	AEC	Rab11 family-interacting protein 1 OS=Homo sapiens OX=9606 GN=RAB11FIP1 PE=1 SV=3
EVM-prediction-Hic-sacffold-2.1465	1.14e-152	0.678459	0.81	0.557	2.29e-149	AEC	Unconventional myosin-Ic OS=Lithobates catesbeiana OX=8400 GN=Myo1c PE=2 SV=1
EVM-prediction-Hic-sacffold-1.1849	2.33e-152	0.582398	0.724	0.403	4.67e-149	AEC	X-box-binding protein 1 OS=Bos taurus OX=9913 GN=XBP1 PE=2 SV=1
EVM-prediction-Hic-sacffold-12.2718	1.67e-149	0.478874	0.896	0.678	3.34e-146	AEC	Keratinocyte-associated protein 2 OS=Rattus norvegicus OX=10116 GN=Krtcap2 PE=2 SV=2
EVM-prediction-Hic-sacffold-10.993	2.37e-146	0.522026	0.869	0.611	4.74e-143	AEC	Neuroblast differentiation-associated protein AHNAK OS=Homo sapiens OX=9606 GN=AHNAK PE=1 SV=2
EVM-prediction-Hic-sacffold-1.4686	8.4e-146	0.262736	0.39	0.093	1.68e-142	AEC	Complement factor I OS=Homo sapiens OX=9606 GN=CFI PE=1 SV=2
EVM-prediction-Hic-sacffold-10.2880	1.27e-142	0.321942	0.896	0.637	2.54e-139	AEC	Catalase OS=Rugosa rugosa OX=8410 GN=cat PE=2 SV=3
EVM-prediction-Hic-sacffold-1.3432	2.66e-140	0.52341	0.675	0.378	5.31e-137	AEC	Solute carrier family 49 member A3 OS=Xenopus tropicalis OX=8364 GN=slc49a3 PE=2 SV=2
EVM-prediction-Hic-sacffold-1.189	8.51e-139	0.591074	0.631	0.299	1.7e-135	AEC	#N/A
EVM-prediction-Hic-sacffold-3.41941	1.88e-138	0.458164	0.98	0.826	3.76e-135	AEC	Calmodulin-2 B OS=Xenopus laevis OX=8355 GN=calm2-b PE=1 SV=1
EVM-prediction-Hic-sacffold-6.1353	1.07e-136	0.805344	0.393	0.079	2.15e-133	AEC	Collagen-like protein 4 OS=Acanthamoeba polyphaga mimivirus OX=212035 GN=MIMI_R240 PE=4 SV=1
EVM-prediction-Hic-sacffold-4.446	1.56e-136	0.357333	0.377	0.262	3.12e-133	AEC	Zinc finger CCCH-type antiviral protein 1 OS=Homo sapiens OX=9606 GN=ZC3HAV1 PE=1 SV=3
EVM-prediction-Hic-sacffold-8.1680	8.68e-136	0.444069	0.948	0.776	1.74e-132	AEC	Protein shisa-4 OS=Mus musculus OX=10090 GN=Shisa4 PE=1 SV=1
EVM-prediction-Hic-sacffold-4.4817	1.88e-135	0.273073	0.662	0.318	3.76e-132	AEC	Tumor necrosis factor ligand superfamily member 13 OS=Mus musculus OX=10090 GN=Tnfsf13 PE=1 SV=1
EVM-prediction-Hic-sacffold-9.1028	4e-134	0.36792	0.369	0.231	8e-131	AEC	Sulfotransferase 1C1 OS=Mus musculus OX=10090 GN=Sult1c1 PE=1 SV=1
EVM-prediction-Hic-sacffold-12.1325	1.05e-131	0.50571	0.585	0.079	2.1e-128	AEC	Thyroid transcription factor 1 OS=Canis lupus familiaris OX=9615 GN=TITF1 PE=2 SV=1
EVM-prediction-Hic-sacffold-3.1240	5.89e-131	0.404299	0.391	0.111	1.18e-127	AEC	Solute carrier organic anion transporter family member 2A1 OS=Mus musculus OX=10090 GN=Slco2a1 PE=1 SV=2
EVM-prediction-Hic-sacffold-10.40	6.73e-131	0.547925	0.68	0.357	1.35e-127	AEC	Putative solute carrier family 22 member 31 OS=Homo sapiens OX=9606 GN=SLC22A31 PE=3 SV=4
MERGED%3A%20EVM-prediction-Hic-sacffold-8.2101%3B%20EVM-prediction-Hic-sacffold-8.2099	3.07e-128	0.301122	0.397	0.073	6.14e-125	AEC	Protein Wnt-7a OS=Pongo pygmaeus OX=9600 GN=WNT7A PE=3 SV=1
EVM-prediction-Hic-sacffold-7.1341	5.35e-126	0.291937	0.312	0.192	1.07e-122	AEC	Hemoglobin subunit alpha-3 OS=Xenopus tropicalis OX=8364 GN=hba-l8 PE=2 SV=2
EVM-prediction-Hic-sacffold-10.2309	3.54e-124	0.251968	0.886	0.577	7.08e-121	AEC	Mitochondrial pyruvate carrier 2 OS=Homo sapiens OX=9606 GN=MPC2 PE=1 SV=1
EVM-prediction-Hic-sacffold-11.1638	2.49e-118	0.488029	0.769	0.503	4.98e-115	AEC	Hypoxia up-regulated protein 1 OS=Mus musculus OX=10090 GN=Hyou1 PE=1 SV=1
EVM-prediction-Hic-sacffold-1.2831	3.79e-118	0.50122	0.688	0.402	7.57e-115	AEC	Proteasome activator complex subunit 2 OS=Sus scrofa OX=9823 GN=PSME2 PE=2 SV=3
EVM-prediction-Hic-sacffold-5.3612	1.02e-116	1.81309	0.92	0.766	2.05e-113	AEC	#N/A
EVM-prediction-Hic-sacffold-9.2327	3.16e-116	0.370341	0.796	0.527	6.32e-113	AEC	Sodium/potassium-transporting ATPase subunit alpha-1 OS=Xenopus laevis OX=8355 GN=atp1a1 PE=2 SV=1
EVM-prediction-Hic-sacffold-5.868	1.92e-113	0.447339	0.96	0.826	3.84e-110	AEC	Protein LYRIC OS=Mus musculus OX=10090 GN=Mtdh PE=1 SV=1
EVM-prediction-Hic-sacffold-4.4395	1.44e-111	0.527748	0.975	0.852	2.87e-108	AEC	Calreticulin OS=Oryctolagus cuniculus OX=9986 GN=CALR PE=1 SV=1
EVM-prediction-Hic-sacffold-4.1026	3.81e-111	0.701888	0.652	0.362	7.61e-108	AEC	E3 ubiquitin-protein ligase RNF213 OS=Mus musculus OX=10090 GN=Rnf213 PE=1 SV=2
EVM-prediction-Hic-sacffold-3.1056	1.79e-106	0.395433	0.817	0.559	3.58e-103	AEC	Protein disulfide-isomerase A6 OS=Homo sapiens OX=9606 GN=PDIA6 PE=1 SV=1
EVM-prediction-Hic-sacffold-2.5637	1.99e-105	0.433004	0.668	0.367	3.98e-102	AEC	Serine/threonine-protein kinase SIK1 OS=Homo sapiens OX=9606 GN=SIK1 PE=1 SV=2
EVM-prediction-Hic-sacffold-7.651	2.08e-105	0.698736	0.591	0.13	4.17e-102	AEC	Amiloride-sensitive sodium channel subunit beta-2 OS=Xenopus laevis OX=8355 GN=scnn1b-b PE=2 SV=1
EVM-prediction-Hic-sacffold-5.605	2.27e-102	0.443078	0.805	0.537	4.54e-99	AEC	LRRN4 C-terminal-like protein OS=Bos taurus OX=9913 GN=LRRN4CL PE=2 SV=2
EVM-prediction-Hic-sacffold-5.3802	2.99e-102	0.312679	0.398	0.117	5.97e-99	AEC	Metalloreductase STEAP4 OS=Homo sapiens OX=9606 GN=STEAP4 PE=1 SV=1
EVM-prediction-Hic-sacffold-4.256	1.17e-101	0.27296	0.639	0.321	2.35e-98	AEC	N-acylneuraminate cytidylyltransferase OS=Pongo abelii OX=9601 GN=CMAS PE=2 SV=1
MERGED%3A%20EVM-prediction-Hic-sacffold-2.2231%3B%20EVM-prediction-Hic-sacffold-2.2230	2.61e-99	0.368337	0.764	0.503	5.22e-96	AEC	C4b-binding protein alpha chain OS=Homo sapiens OX=9606 GN=C4BPA PE=1 SV=2
EVM-prediction-Hic-sacffold-2.4537	8.83e-99	0.493685	0.979	0.81	1.77e-95	AEC	Keratin, type II cytoskeletal 8 OS=Xenopus laevis OX=8355 PE=2 SV=1
EVM-prediction-Hic-sacffold-1.4530	3.13e-95	1.184	0.59	0.157	6.26e-92	AEC	Proepiregulin OS=Rattus norvegicus OX=10116 GN=Ereg PE=1 SV=1
EVM-prediction-Hic-sacffold-12.2837	5.7e-93	0.389835	0.971	0.856	1.14e-89	AEC	Protein S100-A10 OS=Gallus gallus OX=9031 GN=S100A10 PE=3 SV=2
EVM-prediction-Hic-sacffold-5.862	2.96e-92	0.413762	0.653	0.364	5.92e-89	AEC	2-iminobutanoate/2-iminopropanoate deaminase OS=Bos taurus OX=9913 GN=RIDA PE=2 SV=3
EVM-prediction-Hic-sacffold-2.2408	5.03e-90	0.632965	0.602	0.247	1.01e-86	AEC	Sortilin OS=Rattus norvegicus OX=10116 GN=Sort1 PE=1 SV=3
EVM-prediction-Hic-sacffold-2.3410	2.34e-88	0.287219	0.641	0.349	4.68e-85	AEC	CD166 antigen OS=Homo sapiens OX=9606 GN=ALCAM PE=1 SV=2
EVM-prediction-Hic-sacffold-4.2405	2.78e-85	0.572397	0.605	0.249	5.56e-82	AEC	Caveolin-2 OS=Didelphis virginiana OX=9267 GN=CAV2 PE=3 SV=1
EVM-prediction-Hic-sacffold-10.1768	3.11e-85	0.545311	0.598	0.188	6.21e-82	AEC	Phospholipase A and acyltransferase 3 OS=Homo sapiens OX=9606 GN=PLAAT3 PE=1 SV=2
EVM-prediction-Hic-sacffold-2.2240	1.31e-82	0.926179	0.577	0.098	2.62e-79	AEC	Polymeric immunoglobulin receptor OS=Mus musculus OX=10090 GN=Pigr PE=1 SV=1
EVM-prediction-Hic-sacffold-3.4509	4.28e-81	0.421135	0.648	0.362	8.57e-78	AEC	3'(2'),5'-bisphosphate nucleotidase 1 OS=Homo sapiens OX=9606 GN=BPNT1 PE=1 SV=1
EVM-prediction-Hic-sacffold-6.3298	8.74e-80	0.326261	0.935	0.758	1.75e-76	AEC	Vesicle-associated membrane protein-associated protein B OS=Bos taurus OX=9913 GN=VAPB PE=2 SV=1
EVM-prediction-Hic-sacffold-9.29	1.22e-79	0.564169	0.649	0.369	2.44e-76	AEC	Complement factor B OS=Bos taurus OX=9913 GN=CFB PE=1 SV=2
EVM-prediction-Hic-sacffold-2.1369	1.56e-79	0.629863	0.633	0.36	3.12e-76	AEC	Adenosine receptor A2b OS=Gallus gallus OX=9031 GN=ADORA2B PE=2 SV=1
EVM-prediction-Hic-sacffold-1.46281	6.68e-78	0.374527	0.656	0.383	1.34e-74	AEC	Nephronectin OS=Homo sapiens OX=9606 GN=NPNT PE=2 SV=3
EVM-prediction-Hic-sacffold-7.227	2.98e-74	0.729588	0.568	0.126	5.95e-71	AEC	Periplakin OS=Homo sapiens OX=9606 GN=PPL PE=1 SV=4
EVM-prediction-Hic-sacffold-6.2619	1.7e-72	0.315489	0.771	0.529	3.4e-69	AEC	Caveolae-associated protein 1 OS=Rattus norvegicus OX=10116 GN=Cavin1 PE=1 SV=1
EVM-prediction-Hic-sacffold-9.2388	3.17e-71	0.517302	0.692	0.45	6.34e-68	AEC	Glutamine amidotransferase-like class 1 domain-containing protein 3A, mitochondrial OS=Mus musculus OX=10090 GN=Gatd3a PE=1 SV=1
EVM-prediction-Hic-sacffold-11.1966	5.09e-68	0.384108	0.573	0.116	1.02e-64	AEC	Cathepsin D OS=Chionodraco hamatus OX=36188 GN=ctsd PE=1 SV=2
EVM-prediction-Hic-sacffold-7.1094	1.29e-67	0.337009	0.919	0.751	2.59e-64	AEC	Ras-related C3 botulinum toxin substrate 1 OS=Rattus norvegicus OX=10116 GN=Rac1 PE=1 SV=1
EVM-prediction-Hic-sacffold-1.4532	1.94e-67	0.598009	0.626	0.372	3.89e-64	AEC	Amphiregulin OS=Homo sapiens OX=9606 GN=AREG PE=1 SV=2
EVM-prediction-Hic-sacffold-1.4485	2.72e-67	0.450563	0.405	0.248	5.44e-64	AEC	Hematopoietic prostaglandin D synthase OS=Homo sapiens OX=9606 GN=HPGDS PE=1 SV=3
EVM-prediction-Hic-sacffold-5.4293	3.16e-67	0.506605	0.421	0.189	6.32e-64	AEC	Epiplakin OS=Mus musculus OX=10090 GN=Eppk1 PE=1 SV=2
EVM-prediction-Hic-sacffold-11.1159	3.38e-67	0.356478	0.596	0.237	6.75e-64	AEC	#N/A
EVM-prediction-Hic-sacffold-7.2702	1.84e-66	0.3115	0.787	0.553	3.69e-63	AEC	Fructose-bisphosphate aldolase A OS=Homo sapiens OX=9606 GN=ALDOA PE=1 SV=2
EVM-prediction-Hic-sacffold-4.2791	2.95e-66	0.297657	0.657	0.391	5.9e-63	AEC	V-type proton ATPase subunit F OS=Rattus norvegicus OX=10116 GN=Atp6v1f PE=1 SV=1
EVM-prediction-Hic-sacffold-3.3522	3.69e-65	0.380624	0.825	0.583	7.38e-62	AEC	Utrophin OS=Homo sapiens OX=9606 GN=UTRN PE=1 SV=2
EVM-prediction-Hic-sacffold-2.4258	3.35e-64	0.432633	0.727	0.483	6.71e-61	AEC	Rho-related GTP-binding protein Rho6 OS=Homo sapiens OX=9606 GN=RND1 PE=1 SV=1
EVM-prediction-Hic-sacffold-11.2207	7.59e-64	0.608873	0.41	0.266	1.52e-60	AEC	Fish-egg lectin OS=Cyprinus carpio OX=7962 PE=1 SV=1
EVM-prediction-Hic-sacffold-10.1827	8.84e-64	0.308371	0.837	0.592	1.77e-60	AEC	Transaldolase OS=Rattus norvegicus OX=10116 GN=Taldo1 PE=1 SV=2
EVM-prediction-Hic-sacffold-6.3705	2.76e-63	0.504652	0.571	0.137	5.52e-60	AEC	Arachidonate 5-lipoxygenase OS=Homo sapiens OX=9606 GN=ALOX5 PE=1 SV=2
EVM-prediction-Hic-sacffold-9.116	1.48e-61	0.598522	0.607	0.304	2.95e-58	AEC	Proteasome subunit beta type-8 OS=Rattus norvegicus OX=10116 GN=Psmb8 PE=1 SV=3
EVM-prediction-Hic-sacffold-9.2659	7.25e-61	0.309527	0.429	0.09	1.45e-57	AEC	#N/A
EVM-prediction-Hic-sacffold-8.1719	2.32e-60	0.270492	0.802	0.55	4.64e-57	AEC	5-aminolevulinate synthase, nonspecific, mitochondrial OS=Rattus norvegicus OX=10116 GN=Alas1 PE=2 SV=2
EVM-prediction-Hic-sacffold-2.1688	1.15e-56	0.281107	0.419	0.228	2.3e-53	AEC	4-hydroxyphenylpyruvate dioxygenase OS=Xenopus tropicalis OX=8364 GN=hpd PE=2 SV=1
EVM-prediction-Hic-sacffold-6.3413	2.43e-56	0.47192	0.628	0.354	4.87e-53	AEC	Opioid growth factor receptor OS=Mus musculus OX=10090 GN=Ogfr PE=1 SV=1
EVM-prediction-Hic-sacffold-5.824	3.16e-56	0.359257	0.434	0.106	6.33e-53	AEC	Grainyhead-like protein 2 homolog OS=Xenopus tropicalis OX=8364 GN=grhl2 PE=2 SV=1
EVM-prediction-Hic-sacffold-6.1686	2.06e-53	0.975736	0.574	0.237	4.11e-50	AEC	Pleckstrin homology domain-containing family S member 1 OS=Homo sapiens OX=9606 GN=PLEKHS1 PE=1 SV=3
EVM-prediction-Hic-sacffold-3.1931	1.86e-52	0.347113	0.619	0.351	3.73e-49	AEC	Tumor protein p63-regulated gene 1 protein OS=Homo sapiens OX=9606 GN=TPRG1 PE=2 SV=1
EVM-prediction-Hic-sacffold-1.4687	2.99e-52	0.343951	0.426	0.154	5.98e-49	AEC	Complement factor I OS=Homo sapiens OX=9606 GN=CFI PE=1 SV=2
EVM-prediction-Hic-sacffold-12.1921	3.1e-51	0.649173	0.624	0.373	6.2e-48	AEC	Nesprin-2 OS=Mus musculus OX=10090 GN=Syne2 PE=1 SV=2
EVM-prediction-Hic-sacffold-8.1243	4.56e-50	0.523814	0.624	0.367	9.11e-47	AEC	Calcium-activated chloride channel regulator 1 OS=Bos taurus OX=9913 PE=1 SV=1
EVM-prediction-Hic-sacffold-5.3627	1.26e-49	0.527691	0.592	0.319	2.53e-46	AEC	Transmembrane protein 98 OS=Xenopus laevis OX=8355 GN=tmem98 PE=2 SV=1
EVM-prediction-Hic-sacffold-11.3007	6.3e-48	0.702416	0.434	0.055	1.26e-44	AEC	#N/A
EVM-prediction-Hic-sacffold-3.719	5.25e-46	0.375082	0.418	0.277	1.05e-42	AEC	Cysteine-rich venom protein piscivorin OS=Agkistrodon piscivorus piscivorus OX=8716 PE=1 SV=1
EVM-prediction-Hic-sacffold-1.1805	2.27e-45	0.379653	0.67	0.447	4.55e-42	AEC	Solute carrier family 12 member 2 OS=Homo sapiens OX=9606 GN=SLC12A2 PE=1 SV=1
EVM-prediction-Hic-sacffold-8.30441	2.54e-44	0.312889	0.807	0.672	5.09e-41	AEC	Glutathione peroxidase 1 OS=Mus musculus OX=10090 GN=Gpx1 PE=1 SV=2
EVM-prediction-Hic-sacffold-1.4201	1.94e-41	0.500268	0.625	0.375	3.89e-38	AEC	SH2 domain-containing protein 4A OS=Xenopus tropicalis OX=8364 GN=sh2d4a PE=2 SV=1
EVM-prediction-Hic-sacffold-1.4979	6.16e-41	0.589059	0.58	0.305	1.23e-37	AEC	Toll-like receptor 2 type-2 OS=Gallus gallus OX=9031 GN=TLR2-2 PE=2 SV=1
EVM-prediction-Hic-sacffold-7.853	1.71e-40	0.770436	0.558	0.182	3.42e-37	AEC	Interleukin-4 receptor subunit alpha OS=Equus caballus OX=9796 GN=IL4R PE=2 SV=2
EVM-prediction-Hic-sacffold-2.4153	3.59e-36	0.308024	0.439	0.08	7.18e-33	AEC	Retinol dehydrogenase 7 OS=Rattus norvegicus OX=10116 GN=Rdh7 PE=1 SV=1
EVM-prediction-Hic-sacffold-9.810	3.57e-35	0.626892	0.546	0.084	7.13e-32	AEC	#N/A
EVM-prediction-Hic-sacffold-4.1027	6.01e-35	0.582753	0.602	0.357	1.2e-31	AEC	E3 ubiquitin-protein ligase RNF213 OS=Homo sapiens OX=9606 GN=RNF213 PE=1 SV=3
EVM-prediction-Hic-sacffold-9.821	4.01e-34	0.369486	0.452	0.083	8.02e-31	AEC	Homeobox protein Nkx-2.4 OS=Homo sapiens OX=9606 GN=NKX2-4 PE=3 SV=3
EVM-prediction-Hic-sacffold-10.2080	1.93e-32	0.644444	0.562	0.267	3.86e-29	AEC	Fatty acid desaturase 2 OS=Xenopus laevis OX=8355 GN=fads2 PE=2 SV=1
EVM-prediction-Hic-sacffold-12.1023	4.33e-32	0.326937	0.559	0.181	8.65e-29	AEC	Cathepsin S OS=Saimiri boliviensis boliviensis OX=39432 GN=CTSS PE=2 SV=1
EVM-prediction-Hic-sacffold-5.1348	3.83e-31	0.29639	0.451	0.068	7.66e-28	AEC	Ras-related protein Rab-10 OS=Diplobatis ommata OX=1870830 PE=2 SV=1
EVM-prediction-Hic-sacffold-1.2210	2.85e-29	0.337999	0.59	0.334	5.7e-26	AEC	Stromal cell-derived factor 2-like protein 1 OS=Homo sapiens OX=9606 GN=SDF2L1 PE=1 SV=2
EVM-prediction-Hic-sacffold-7.3324	2.28e-28	0.34971	0.442	0.274	4.55e-25	AEC	#N/A
EVM-prediction-Hic-sacffold-4.4513	3.16e-28	1.19862	0.446	0.129	6.31e-25	AEC	A.superbus venom factor 1 OS=Austrelaps superbus OX=29156 PE=1 SV=1
EVM-prediction-Hic-sacffold-1.5833	5.32e-27	0.591237	0.528	0.12	1.06e-23	AEC	Protein S100-P OS=Homo sapiens OX=9606 GN=S100P PE=1 SV=2
EVM-prediction-Hic-sacffold-2.3035	2e-26	0.409994	0.615	0.393	4e-23	AEC	Sodium-dependent lysophosphatidylcholine symporter 1 OS=Xenopus tropicalis OX=8364 GN=mfsd2a PE=2 SV=1
EVM-prediction-Hic-sacffold-9.999	3.92e-21	0.507212	0.433	0.068	7.84e-18	AEC	Cytochrome P450 2G1 OS=Rattus norvegicus OX=10116 GN=Cyp2g1 PE=2 SV=1
EVM-prediction-Hic-sacffold-9.2361	9.41e-20	0.47564	0.575	0.348	1.88e-16	AEC	Ankyrin repeat and SOCS box protein 12 OS=Homo sapiens OX=9606 GN=ASB12 PE=1 SV=2
EVM-prediction-Hic-sacffold-4.1881	3.04e-19	0.490792	0.553	0.313	6.08e-16	AEC	DNA damage-regulated autophagy modulator protein 1 OS=Xenopus tropicalis OX=8364 GN=dram1 PE=2 SV=1
EVM-prediction-Hic-sacffold-6.3110	1.07e-18	0.360909	0.451	0.153	2.13e-15	AEC	Microfibril-associated glycoprotein 4 OS=Bos taurus OX=9913 GN=MFAP4 PE=1 SV=2
EVM-prediction-Hic-sacffold-6.1499	3.69e-18	0.355118	0.452	0.05	7.39e-15	AEC	Amiloride-sensitive sodium channel subunit alpha OS=Xenopus laevis OX=8355 GN=scnn1a PE=1 SV=1
EVM-prediction-Hic-sacffold-2.3073	1.27e-17	0.446773	0.529	0.106	2.55e-14	AEC	Protein FAM167A OS=Bos taurus OX=9913 GN=FAM167A PE=2 SV=1
EVM-prediction-Hic-sacffold-6.3210	1.99e-16	0.287364	0.548	0.251	3.99e-13	AEC	Cytochrome b561 OS=Xenopus laevis OX=8355 GN=cyb561 PE=2 SV=1
EVM-prediction-Hic-sacffold-8.1102	1.38e-14	0.266228	0.457	0.3	2.77e-11	AEC	Choline transporter-like protein 3 OS=Homo sapiens OX=9606 GN=SLC44A3 PE=1 SV=4
EVM-prediction-Hic-sacffold-2.2617	5.92e-12	0.447459	0.458	0.1	1.18e-08	AEC	Ladinin-1 OS=Mus musculus OX=10090 GN=Lad1 PE=1 SV=1
EVM-prediction-Hic-sacffold-9.998	8.93e-12	0.466347	0.518	0.111	1.79e-08	AEC	Cytochrome P450 2G1 OS=Rattus norvegicus OX=10116 GN=Cyp2g1 PE=2 SV=1
EVM-prediction-Hic-sacffold-3.4990	9.03e-12	0.42125	0.456	0.24	1.81e-08	AEC	Endoribonuclease ZC3H12A OS=Rattus norvegicus OX=10116 GN=Zc3h12a PE=2 SV=1
EVM-prediction-Hic-sacffold-6.4565	2.36e-11	0.256988	0.463	0.152	4.73e-08	AEC	Alpha-N-acetylgalactosaminide alpha-2,6-sialyltransferase 2 OS=Gallus gallus OX=9031 GN=ST6GALNAC2 PE=1 SV=1
EVM-prediction-Hic-sacffold-8.2573	1.17e-10	0.3995	0.473	0.274	2.34e-07	AEC	Laminin subunit beta-2 OS=Mus musculus OX=10090 GN=Lamb2 PE=1 SV=2
EVM-prediction-Hic-sacffold-4.4512	1.24e-10	0.400951	0.486	0.333	2.47e-07	AEC	Complement C3 OS=Homo sapiens OX=9606 GN=C3 PE=1 SV=2
EVM-prediction-Hic-sacffold-4.1045	1.16e-09	0.570254	0.534	0.309	2.32e-06	AEC	H-2 class II histocompatibility antigen gamma chain OS=Mus musculus OX=10090 GN=Cd74 PE=1 SV=3
EVM-prediction-Hic-sacffold-11.1582	1.31e-09	0.308701	0.48	0.332	2.62e-06	AEC	Sacsin OS=Mus musculus OX=10090 GN=Sacs PE=1 SV=2
EVM-prediction-Hic-sacffold-5.3768	1.84e-08	0.380094	0.467	0.222	3.67e-05	AEC	Metalloreductase STEAP1 OS=Sus scrofa OX=9823 GN=STEAP1 PE=2 SV=1
EVM-prediction-Hic-sacffold-3.2038	2.17e-07	0.455724	0.555	0.349	0.000433464	AEC	LINE-1 type transposase domain-containing protein 1 OS=Mus musculus OX=10090 GN=L1td1 PE=2 SV=1
EVM-prediction-Hic-sacffold-9.2994	7.12e-07	0.374395	0.477	0.309	0.00142316	AEC	Cdc42 effector protein 3 OS=Mus musculus OX=10090 GN=Cdc42ep3 PE=1 SV=1
EVM-prediction-Hic-sacffold-6.3108	6.68e-06	0.443282	0.475	0.177	0.0133586	AEC	Microfibril-associated glycoprotein 4 OS=Bos taurus OX=9913 GN=MFAP4 PE=1 SV=2
EVM-prediction-Hic-sacffold-9.132	7.27e-06	0.481028	0.477	0.222	0.0145434	AEC	HLA class II histocompatibility antigen, DP beta 1 chain OS=Homo sapiens OX=9606 GN=HLA-DPB1 PE=1 SV=1
EVM-prediction-Hic-sacffold-9.1332	8.93e-06	0.474956	0.521	0.189	0.0178575	AEC	Transcription cofactor vestigial-like protein 4 OS=Homo sapiens OX=9606 GN=VGLL4 PE=1 SV=4
EVM-prediction-Hic-sacffold-9.131	5.52e-05	0.461238	0.565	0.368	0.110383	AEC	H-2 class II histocompatibility antigen, E-K alpha chain OS=Mus musculus OX=10090 PE=1 SV=1
MERGED%3A%20EVM-prediction-Hic-sacffold-6.4521%3B%20EVM-prediction-Hic-sacffold-6.4522	0.000196552	0.382153	0.537	0.318	0.393105	AEC	G-protein coupled receptor family C group 5 member C OS=Mus musculus OX=10090 GN=Gprc5c PE=1 SV=2
EVM-prediction-Hic-sacffold-9.54	0.000466099	0.260269	0.534	0.328	0.932198	AEC	Complement C4 OS=Rattus norvegicus OX=10116 GN=C4 PE=1 SV=3
EVM-prediction-Hic-sacffold-6.3457	0.000624423	0.281853	0.503	0.081	1	AEC	Protein-tyrosine kinase 6 OS=Homo sapiens OX=9606 GN=PTK6 PE=1 SV=1
EVM-prediction-Hic-sacffold-1.5421	0.00352712	0.720276	1	1	1	AEC	#N/A
EVM-prediction-Hic-sacffold-6.29871	0	3.48507	0.98	0.701	0	EPI	Keratin, type I cytoskeletal 19 OS=Gallus gallus OX=9031 GN=KRT19 PE=2 SV=1
EVM-prediction-Hic-sacffold-2.4555	0	3.45745	0.973	0.584	0	EPI	Keratin, type II cytoskeletal 7 OS=Potorous tridactylus OX=9310 GN=KRT7 PE=2 SV=1
EVM-prediction-Hic-sacffold-1.2294	0	3.23721	0.968	0.33	0	EPI	Glutathione S-transferase theta-1 OS=Gallus gallus OX=9031 GN=GSTT1 PE=1 SV=3
EVM-prediction-Hic-sacffold-1.19421	0	2.75122	0.955	0.332	0	EPI	Cofilin-2 OS=Xenopus laevis OX=8355 GN=cfl2 PE=2 SV=1
EVM-prediction-Hic-sacffold-2.16681	0	2.72157	0.969	0.372	0	EPI	Claudin-4 OS=Bos taurus OX=9913 GN=CLDN4 PE=2 SV=1
EVM-prediction-Hic-sacffold-2.27161	0	2.68376	0.949	0.374	0	EPI	Fatty acid-binding protein, brain OS=Bos taurus OX=9913 GN=FABP7 PE=1 SV=2
EVM-prediction-Hic-sacffold-9.8931	0	2.35722	0.905	0.318	0	EPI	Galectin-4 OS=Mus musculus OX=10090 GN=Lgals4 PE=1 SV=2
EVM-prediction-Hic-sacffold-6.563	0	2.30564	0.898	0.187	0	EPI	Retinol-binding protein 4 OS=Gallus gallus OX=9031 GN=RBP4 PE=1 SV=1
EVM-prediction-Hic-sacffold-9.9351	0	2.24236	0.889	0.381	0	EPI	Olfactomedin-4 OS=Homo sapiens OX=9606 GN=OLFM4 PE=1 SV=1
EVM-prediction-Hic-sacffold-3.1351	0	1.8997	0.837	0.381	0	EPI	Glypican-1 OS=Xenopus tropicalis OX=8364 GN=gpc1 PE=2 SV=1
EVM-prediction-Hic-sacffold-5.21581	0	1.80413	0.917	0.34	0	EPI	Desmoplakin OS=Homo sapiens OX=9606 GN=DSP PE=1 SV=3
EVM-prediction-Hic-sacffold-3.21172	0	1.68711	0.911	0.466	0	EPI	Glutathione S-transferase 3 OS=Gallus gallus OX=9031 PE=1 SV=2
EVM-prediction-Hic-sacffold-12.18601	0	1.6847	0.871	0.281	0	EPI	Galectin-3 OS=Canis lupus familiaris OX=9615 GN=LGALS3 PE=1 SV=3
EVM-prediction-Hic-sacffold-1.30311	0	1.556	0.939	0.493	0	EPI	Annexin A1 OS=Cavia cutleri OX=10144 GN=ANXA1 PE=1 SV=1
EVM-prediction-Hic-sacffold-9.17341	0	1.4757	0.886	0.372	0	EPI	Three prime repair exonuclease 2 OS=Homo sapiens OX=9606 GN=TREX2 PE=1 SV=1
EVM-prediction-Hic-sacffold-7.984	0	1.46588	0.72	0.117	0	EPI	Oncomodulin OS=Mus musculus OX=10090 GN=Ocm PE=2 SV=2
EVM-prediction-Hic-sacffold-1.45321	0	1.43818	0.781	0.375	0	EPI	Amphiregulin OS=Homo sapiens OX=9606 GN=AREG PE=1 SV=2
EVM-prediction-Hic-sacffold-10.24452	0	1.38746	0.943	0.597	0	EPI	Pleckstrin homology-like domain family A member 2 OS=Xenopus laevis OX=8355 GN=phlda2 PE=2 SV=1
EVM-prediction-Hic-sacffold-10.751	0	1.3853	0.877	0.479	0	EPI	Coactosin-like protein OS=Mus musculus OX=10090 GN=Cotl1 PE=1 SV=3
MERGED%3A%20EVM-prediction-Hic-sacffold-9.2991%3B%20EVM-prediction-Hic-sacffold-9.29901	0	1.35784	0.866	0.316	0	EPI	Putative Kunitz-type serine protease inhibitor OS=Austrelaps labialis OX=471292 PE=2 SV=1
EVM-prediction-Hic-sacffold-4.22321	0	1.31653	0.821	0.166	0	EPI	Tetraspanin-8 OS=Mus musculus OX=10090 GN=Tspan8 PE=1 SV=1
EVM-prediction-Hic-sacffold-8.16801	0	1.1837	0.974	0.78	0	EPI	Protein shisa-4 OS=Mus musculus OX=10090 GN=Shisa4 PE=1 SV=1
EVM-prediction-Hic-sacffold-1.3294	0	1.17216	0.943	0.646	0	EPI	Thioredoxin OS=Ictalurus punctatus OX=7998 GN=txn PE=3 SV=1
EVM-prediction-Hic-sacffold-2.23491	0	1.15888	0.793	0.202	0	EPI	ETS-related transcription factor Elf-3 OS=Mus musculus OX=10090 GN=Elf3 PE=1 SV=1
EVM-prediction-Hic-sacffold-2.7341	0	1.15007	0.872	0.227	0	EPI	Cell surface A33 antigen OS=Mus musculus OX=10090 GN=Gpa33 PE=2 SV=2
EVM-prediction-Hic-sacffold-12.28401	0	1.13518	0.885	0.387	0	EPI	Protein S100-A11 OS=Gallus gallus OX=9031 GN=S100A11 PE=1 SV=2
EVM-prediction-Hic-sacffold-7.1514	0	1.12282	0.971	0.606	0	EPI	60 kDa heat shock protein, mitochondrial OS=Gallus gallus OX=9031 GN=HSPD1 PE=1 SV=1
EVM-prediction-Hic-sacffold-7.75	0	1.10175	0.781	0.227	0	EPI	NmrA-like family domain-containing protein 1 OS=Gallus gallus OX=9031 GN=NMRAL1 PE=2 SV=1
EVM-prediction-Hic-sacffold-1.55131	0	1.07298	0.816	0.424	0	EPI	Alcohol dehydrogenase 1 OS=Pelophylax perezi OX=8403 PE=1 SV=1
EVM-prediction-Scaffold206.31	0	1.0271	0.841	0.347	0	EPI	Junctional adhesion molecule A OS=Homo sapiens OX=9606 GN=F11R PE=1 SV=1
EVM-prediction-Hic-sacffold-8.1561	0	1.00778	0.954	0.507	0	EPI	Peroxiredoxin OS=Cynops pyrrhogaster OX=8330 PE=2 SV=1
EVM-prediction-Hic-sacffold-12.11541	0	0.994974	0.828	0.381	0	EPI	#N/A
EVM-prediction-Hic-sacffold-3.41811	0	0.993756	0.814	0.23	0	EPI	Epithelial cell adhesion molecule OS=Mus musculus OX=10090 GN=Epcam PE=1 SV=1
EVM-prediction-Hic-sacffold-10.111	0	0.905745	0.764	0.157	0	EPI	Cadherin-1 OS=Xenopus laevis OX=8355 GN=cdh1 PE=1 SV=2
EVM-prediction-Hic-sacffold-5.6641	0	0.872299	0.712	0.107	0	EPI	Protein MAL2 OS=Homo sapiens OX=9606 GN=MAL2 PE=1 SV=1
EVM-prediction-Hic-sacffold-9.13321	0	0.847814	0.777	0.19	0	EPI	Transcription cofactor vestigial-like protein 4 OS=Homo sapiens OX=9606 GN=VGLL4 PE=1 SV=4
EVM-prediction-Hic-sacffold-1.4368	0	0.840867	0.86	0.164	0	EPI	Ras association domain-containing protein 6 OS=Homo sapiens OX=9606 GN=RASSF6 PE=1 SV=1
EVM-prediction-Hic-sacffold-9.23881	0	0.76044	0.917	0.449	0	EPI	Glutamine amidotransferase-like class 1 domain-containing protein 3A, mitochondrial OS=Mus musculus OX=10090 GN=Gatd3a PE=1 SV=1
EVM-prediction-Hic-sacffold-6.1943	0	0.701462	0.736	0.09	0	EPI	Ovostatin OS=Gallus gallus OX=9031 PE=1 SV=3
EVM-prediction-Hic-sacffold-8.1468	0	0.688652	0.967	0.55	0	EPI	Prostaglandin G/H synthase 2 OS=Gallus gallus OX=9031 GN=PTGS2 PE=2 SV=1
EVM-prediction-Hic-sacffold-1.35711	0	0.628571	0.857	0.161	0	EPI	Receptor expression-enhancing protein 6 OS=Danio rerio OX=7955 GN=reep6 PE=2 SV=1
EVM-prediction-Hic-sacffold-6.3996	0	0.57783	0.789	0.16	0	EPI	Serine/threonine-protein kinase Sgk2 OS=Homo sapiens OX=9606 GN=SGK2 PE=1 SV=1
EVM-prediction-Hic-sacffold-6.1303	0	0.566782	0.763	0.189	0	EPI	Calcium-activated potassium channel subunit alpha-1 OS=Xenopus laevis OX=8355 GN=kcnma1 PE=2 SV=1
EVM-prediction-Hic-sacffold-2.3041	0	0.536768	0.898	0.44	0	EPI	UDP-glucose 4-epimerase OS=Bos taurus OX=9913 GN=GALE PE=2 SV=2
EVM-prediction-Hic-sacffold-11.23071	0	0.535788	0.866	0.225	0	EPI	Chemokine-like receptor 1 OS=Bos taurus OX=9913 GN=CMLKR1 PE=2 SV=1
EVM-prediction-Hic-sacffold-12.874	0	0.535117	0.787	0.077	0	EPI	Annexin A2 OS=Pongo abelii OX=9601 GN=ANXA2 PE=2 SV=1
EVM-prediction-Hic-sacffold-3.45091	0	0.489441	0.857	0.364	0	EPI	3'(2'),5'-bisphosphate nucleotidase 1 OS=Homo sapiens OX=9606 GN=BPNT1 PE=1 SV=1
EVM-prediction-Hic-sacffold-9.17971	0	0.480372	0.841	0.327	0	EPI	Ceramide kinase OS=Homo sapiens OX=9606 GN=CERK PE=1 SV=1
EVM-prediction-Hic-sacffold-1.23201	0	0.439892	0.842	0.258	0	EPI	Sodium/glucose cotransporter 1 OS=Ovis aries OX=9940 GN=SLC5A1 PE=2 SV=1
EVM-prediction-Hic-sacffold-1.3038	0	0.434289	0.807	0.33	0	EPI	Retinal dehydrogenase 1 OS=Ovis aries OX=9940 GN=ALDH1A1 PE=1 SV=2
EVM-prediction-Hic-sacffold-10.2047	0	0.398137	0.742	0.228	0	EPI	Cytochrome c oxidase subunit 8A, mitochondrial OS=Bos taurus OX=9913 GN=COX8A PE=1 SV=1
EVM-prediction-Hic-sacffold-11.1047	0	0.365624	0.911	0.285	0	EPI	#N/A
EVM-prediction-Hic-sacffold-8.793	0	0.364064	0.814	0.354	0	EPI	Type III endosome membrane protein TEMP OS=Homo sapiens OX=9606 GN=C1orf210 PE=3 SV=1
EVM-prediction-Hic-sacffold-1.2293	0	0.348191	0.918	0.434	0	EPI	Glutathione S-transferase theta-1 OS=Homo sapiens OX=9606 GN=GSTT1 PE=1 SV=4
EVM-prediction-Hic-sacffold-7.2504	0	0.325529	0.81	0.118	0	EPI	NACHT, LRR and PYD domains-containing protein 1b allele 5 OS=Mus musculus OX=10090 GN=Nlrp1b PE=2 SV=1
EVM-prediction-Hic-sacffold-4.40681	0	0.323636	0.867	0.158	0	EPI	Uncharacterized protein C8orf58 OS=Homo sapiens OX=9606 GN=C8orf58 PE=2 SV=2
EVM-prediction-Hic-sacffold-1.2825	0	0.32137	0.905	0.387	0	EPI	Phosphoenolpyruvate carboxykinase [GTP], mitochondrial OS=Homo sapiens OX=9606 GN=PCK2 PE=1 SV=4
EVM-prediction-Hic-sacffold-4.30151	0	0.30007	0.921	0.442	0	EPI	PCNA-associated factor OS=Xenopus laevis OX=8355 GN=pclaf PE=2 SV=1
EVM-prediction-Hic-sacffold-2.4856	0	0.282991	0.867	0.412	0	EPI	Lambda-crystallin homolog OS=Pongo abelii OX=9601 GN=CRYL1 PE=2 SV=3
EVM-prediction-Hic-sacffold-12.113	0	0.262015	0.808	0.261	0	EPI	Interferon-induced very large GTPase 1 OS=Mus musculus OX=10090 GN=Gvin1 PE=1 SV=1
EVM-prediction-Hic-sacffold-4.2641	0	0.260334	0.805	0.172	0	EPI	UPF0577 protein KIAA1324-like OS=Homo sapiens OX=9606 GN=KIAA1324L PE=1 SV=2
EVM-prediction-Hic-sacffold-1.26021	0	0.255988	0.897	0.255	0	EPI	#N/A
EVM-prediction-Hic-sacffold-9.13701	2.04e-307	0.893323	0.961	0.656	4.08e-304	EPI	Tubulin beta-4B chain OS=Mus musculus OX=10090 GN=Tubb4b PE=1 SV=1
EVM-prediction-Hic-sacffold-11.592	1.15e-304	0.586547	0.834	0.41	2.29e-301	EPI	#N/A
EVM-prediction-Hic-sacffold-1.1242	5.13e-300	0.830789	0.663	0.063	1.03e-296	EPI	Elongation of very long chain fatty acids protein 7 OS=Mus musculus OX=10090 GN=Elovl7 PE=2 SV=1
EVM-prediction-Hic-sacffold-8.1798	5.23e-298	1.04931	0.725	0.198	1.05e-294	EPI	Epithelial membrane protein 1 OS=Oryctolagus cuniculus OX=9986 GN=EMP1 PE=2 SV=1
EVM-prediction-Hic-sacffold-3.10681	3.87e-295	0.31321	0.954	0.532	7.74e-292	EPI	Ribonucleoside-diphosphate reductase subunit M2 OS=Mus musculus OX=10090 GN=Rrm2 PE=1 SV=1
EVM-prediction-Hic-sacffold-1.3042	4.82e-295	1.63726	0.692	0.164	9.63e-292	EPI	Aldehyde dehydrogenase, cytosolic 1 OS=Macroscelides proboscideus OX=29082 GN=ALDH1 PE=2 SV=1
EVM-prediction-Hic-sacffold-11.18891	6.49e-294	0.383811	0.909	0.491	1.3e-290	EPI	RuvB-like 2 OS=Xenopus laevis OX=8355 GN=ruvbl2 PE=2 SV=1
EVM-prediction-Hic-sacffold-5.8241	3.72e-289	0.57621	0.673	0.108	7.44e-286	EPI	Grainyhead-like protein 2 homolog OS=Xenopus tropicalis OX=8364 GN=grhl2 PE=2 SV=1
EVM-prediction-Hic-sacffold-9.23611	3.89e-288	0.540161	0.789	0.347	7.78e-285	EPI	Ankyrin repeat and SOCS box protein 12 OS=Homo sapiens OX=9606 GN=ASB12 PE=1 SV=2
EVM-prediction-Hic-sacffold-2.563	1.02e-287	0.775082	0.196	0.22	2.05e-284	EPI	Cystatin-A OS=Mus musculus OX=10090 GN=Csta PE=3 SV=1
EVM-prediction-Hic-sacffold-4.4461	8.63e-287	0.574687	0.738	0.252	1.73e-283	EPI	Zinc finger CCCH-type antiviral protein 1 OS=Homo sapiens OX=9606 GN=ZC3HAV1 PE=1 SV=3
EVM-prediction-Hic-sacffold-6.613	2.94e-286	0.389909	0.797	0.314	5.88e-283	EPI	#N/A
EVM-prediction-Hic-sacffold-1.2903	3.9e-286	0.816921	0.675	0.101	7.8e-283	EPI	Spindle assembly abnormal protein 6 homolog OS=Xenopus laevis OX=8355 GN=sas6 PE=2 SV=1
EVM-prediction-Hic-sacffold-1.30121	4.27e-283	0.758716	0.88	0.502	8.53e-280	EPI	Riboflavin kinase OS=Mus musculus OX=10090 GN=Rfk PE=1 SV=2
EVM-prediction-Hic-sacffold-6.13561	8.49e-281	2.29306	0.856	0.442	1.7e-277	EPI	Pulmonary surfactant-associated protein A2 OS=Homo sapiens OX=9606 GN=SFTPA2 PE=1 SV=1
EVM-prediction-Hic-sacffold-6.33181	3.11e-278	0.286512	0.872	0.42	6.22e-275	EPI	Cathepsin Z OS=Rattus norvegicus OX=10116 GN=Ctsz PE=1 SV=2
EVM-prediction-Hic-sacffold-5.35401	1.04e-277	0.753611	0.699	0.162	2.07e-274	EPI	Villin-1 OS=Sus scrofa OX=9823 GN=VIL1 PE=2 SV=2
EVM-prediction-Hic-sacffold-4.4392	2.68e-276	0.267328	0.825	0.413	5.37e-273	EPI	Phenylalanine--tRNA ligase alpha subunit A OS=Xenopus laevis OX=8355 GN=farsa-a PE=2 SV=1
EVM-prediction-Hic-sacffold-2.921	7.65e-275	0.918298	0.766	0.361	1.53e-271	EPI	Runt-related transcription factor 1 OS=Xenopus laevis OX=8355 GN=runx1 PE=2 SV=2
EVM-prediction-Hic-sacffold-3.1928	4.5e-274	1.77246	0.671	0.107	8.99e-271	EPI	Claudin-1 OS=Rattus norvegicus OX=10116 GN=Cldn1 PE=1 SV=2
EVM-prediction-Hic-sacffold-2.900	1.35e-272	0.649387	0.818	0.401	2.69e-269	EPI	Carbonyl reductase [NADPH] 1 OS=Homo sapiens OX=9606 GN=CBR1 PE=1 SV=3
EVM-prediction-Hic-sacffold-1.28311	1.59e-272	0.507016	0.834	0.406	3.18e-269	EPI	Proteasome activator complex subunit 2 OS=Sus scrofa OX=9823 GN=PSME2 PE=2 SV=3
EVM-prediction-Hic-sacffold-12.243	9.78e-270	0.283401	0.697	0.179	1.96e-266	EPI	#N/A
EVM-prediction-Hic-sacffold-3.2838	6.84e-268	0.835379	0.891	0.549	1.37e-264	EPI	p53 apoptosis effector related to PMP-22 OS=Homo sapiens OX=9606 GN=PERP PE=2 SV=1
EVM-prediction-Hic-sacffold-3.19311	2.55e-263	0.904345	0.759	0.355	5.1e-260	EPI	Tumor protein p63-regulated gene 1 protein OS=Homo sapiens OX=9606 GN=TPRG1 PE=2 SV=1
EVM-prediction-Hic-sacffold-3.28861	4.4e-257	1.11121	0.745	0.312	8.8e-254	EPI	Ezrin OS=Homo sapiens OX=9606 GN=EZR PE=1 SV=4
EVM-prediction-Hic-sacffold-6.29841	2.75e-255	1.18337	0.656	0.09	5.51e-252	EPI	Keratin, type I cytoskeletal 17 OS=Rattus norvegicus OX=10116 GN=Krt17 PE=1 SV=1
EVM-prediction-Hic-sacffold-9.8101	3.46e-255	0.812724	0.667	0.095	6.91e-252	EPI	#N/A
EVM-prediction-Hic-sacffold-1.861	9.75e-254	0.739693	0.969	0.843	1.95e-250	EPI	ATP synthase subunit alpha, mitochondrial OS=Rattus norvegicus OX=10116 GN=Atp5f1a PE=1 SV=2
EVM-prediction-Hic-sacffold-4.29842	7.45e-249	0.876203	0.934	0.659	1.49e-245	EPI	Annexin A2-A OS=Xenopus laevis OX=8355 GN=anxa2-a PE=2 SV=2
EVM-prediction-Hic-sacffold-2.47381	1.9e-248	1.16709	0.771	0.362	3.81e-245	EPI	Mesenteric estrogen-dependent adipogenesis protein OS=Mus musculus OX=10090 GN=Medag PE=2 SV=2
MERGED%3A%20EVM-prediction-Hic-sacffold-4.1671%3B%20EVM-prediction-Hic-sacffold-4.1672	2.22e-248	0.82236	0.964	0.78	4.45e-245	EPI	Dual specificity protein phosphatase 1-A OS=Xenopus laevis OX=8355 GN=dusp1-a PE=1 SV=1
MERGED%3A%20EVM-prediction-Hic-sacffold-2.2155%3B%20EVM-prediction-Hic-sacffold-2.2156	2.53e-248	0.350639	0.779	0.356	5.06e-245	EPI	Methylosome protein 50 OS=Xenopus laevis OX=8355 GN=wdr77 PE=1 SV=1
EVM-prediction-Hic-sacffold-9.732	2.14e-247	0.390481	0.895	0.467	4.28e-244	EPI	Valine--tRNA ligase OS=Takifugu rubripes OX=31033 GN=vars PE=3 SV=1
EVM-prediction-Hic-sacffold-7.9751	7.83e-247	0.662113	0.715	0.194	1.57e-243	EPI	Brain-specific angiogenesis inhibitor 1-associated protein 2-like protein 1 OS=Mus musculus OX=10090 GN=Baiap2l1 PE=1 SV=1
EVM-prediction-Hic-sacffold-12.12491	1.18e-244	0.737402	0.781	0.37	2.36e-241	EPI	Cysteine-rich protein 1 OS=Rattus norvegicus OX=10116 GN=Crip1 PE=1 SV=2
EVM-prediction-Hic-sacffold-1.6238	1.08e-241	0.717071	0.683	0.18	2.16e-238	EPI	Shootin-1 OS=Homo sapiens OX=9606 GN=SHTN1 PE=1 SV=4
EVM-prediction-Hic-sacffold-12.7041	5.26e-240	0.810673	0.712	0.249	1.05e-236	EPI	Ras-related protein Rab-25 OS=Oryctolagus cuniculus OX=9986 GN=RAB25 PE=2 SV=1
EVM-prediction-Hic-sacffold-11.1499	2.3e-238	0.718671	0.71	0.288	4.6e-235	EPI	Tripartite motif-containing protein 29 OS=Mus musculus OX=10090 GN=Trim29 PE=1 SV=1
EVM-prediction-Hic-sacffold-4.724	7.77e-238	0.417753	0.79	0.396	1.55e-234	EPI	Translocator protein OS=Rattus norvegicus OX=10116 GN=Tspo PE=1 SV=1
EVM-prediction-Hic-sacffold-5.4137	6.71e-237	0.392715	0.842	0.437	1.34e-233	EPI	HIG1 domain family member 1A, mitochondrial OS=Pongo abelii OX=9601 GN=HIGD1A PE=3 SV=1
EVM-prediction-Hic-sacffold-2.4159	6.96e-236	0.667178	0.968	0.663	1.39e-232	EPI	Prostaglandin E synthase 3 OS=Oryctolagus cuniculus OX=9986 GN=PTGES3 PE=3 SV=1
EVM-prediction-Hic-sacffold-6.33891	1.69e-235	0.581737	0.764	0.357	3.37e-232	EPI	Laminin subunit alpha-5 OS=Homo sapiens OX=9606 GN=LAMA5 PE=1 SV=8
EVM-prediction-Hic-sacffold-11.339	3.57e-235	0.896165	0.777	0.408	7.14e-232	EPI	6-phosphogluconate dehydrogenase, decarboxylating OS=Homo sapiens OX=9606 GN=PGD PE=1 SV=3
EVM-prediction-Hic-sacffold-3.3697	4.42e-231	0.409412	0.646	0.078	8.84e-228	EPI	Transcription factor Ovo-like 2 OS=Mus musculus OX=10090 GN=Ovol2 PE=2 SV=2
EVM-prediction-Hic-sacffold-6.1941	3.05e-230	0.795593	0.885	0.573	6.1e-227	EPI	Nucleoplasmin-like protein NO29 OS=Xenopus laevis OX=8355 PE=2 SV=1
EVM-prediction-Hic-sacffold-2.3025	3.08e-228	0.572785	0.725	0.267	6.17e-225	EPI	Tubulointerstitial nephritis antigen-like OS=Mus musculus OX=10090 GN=Tinagl1 PE=1 SV=1
EVM-prediction-Hic-sacffold-4.4375	9.77e-227	0.692282	0.973	0.705	1.95e-223	EPI	Low-density lipoprotein receptor 1 OS=Xenopus laevis OX=8355 GN=ldlr-a PE=1 SV=1
EVM-prediction-Hic-sacffold-10.283	3.03e-224	0.63887	0.957	0.626	6.07e-221	EPI	Lysine--tRNA ligase OS=Rattus norvegicus OX=10116 GN=Kars PE=1 SV=1
EVM-prediction-Hic-sacffold-5.8621	5.28e-224	0.444532	0.766	0.37	1.06e-220	EPI	2-iminobutanoate/2-iminopropanoate deaminase OS=Bos taurus OX=9913 GN=RIDA PE=2 SV=3
EVM-prediction-Hic-sacffold-1.58331	7.24e-224	2.77793	0.663	0.128	1.45e-220	EPI	Protein S100-P OS=Homo sapiens OX=9606 GN=S100P PE=1 SV=2
EVM-prediction-Hic-sacffold-2.26061	1.22e-222	0.259572	0.949	0.557	2.43e-219	EPI	Stathmin-1-A OS=Xenopus laevis OX=8355 GN=stmn1-a PE=2 SV=1
EVM-prediction-Hic-sacffold-10.1066	5.15e-222	0.284494	0.883	0.47	1.03e-218	EPI	Spectrin beta chain, non-erythrocytic 1 OS=Homo sapiens OX=9606 GN=SPTBN1 PE=1 SV=2
EVM-prediction-Hic-sacffold-2.1711	5.33e-211	0.681852	0.947	0.712	1.07e-207	EPI	Diamine acetyltransferase 1 OS=Gallus gallus OX=9031 GN=SAT1 PE=2 SV=1
EVM-prediction-Hic-sacffold-10.1609	6.27e-210	0.361748	0.882	0.489	1.25e-206	EPI	Glycine cleavage system H protein, mitochondrial OS=Gallus gallus OX=9031 GN=GCSH PE=1 SV=2
EVM-prediction-Hic-sacffold-4.4614	2.96e-209	0.545074	1	0.983	5.91e-206	EPI	Profilin-1 OS=Homo sapiens OX=9606 GN=PFN1 PE=1 SV=2
EVM-prediction-Hic-sacffold-3.41942	3.45e-209	0.726624	0.971	0.831	6.91e-206	EPI	Calmodulin-2 B OS=Xenopus laevis OX=8355 GN=calm2-b PE=1 SV=1
EVM-prediction-Hic-sacffold-2.2557	8.43e-209	0.659393	0.733	0.336	1.69e-205	EPI	Inositol 1,4,5-trisphosphate receptor type 3 OS=Mus musculus OX=10090 GN=Itpr3 PE=1 SV=3
EVM-prediction-Hic-sacffold-9.7451	4.13e-203	0.617287	0.927	0.627	8.27e-200	EPI	Chloride intracellular channel protein 1 OS=Bos taurus OX=9913 GN=CLIC1 PE=2 SV=3
EVM-prediction-Hic-sacffold-8.15881	4.15e-201	0.655048	0.701	0.265	8.29e-198	EPI	Arf-GAP with dual PH domain-containing protein 1 OS=Homo sapiens OX=9606 GN=ADAP1 PE=1 SV=2
EVM-prediction-Hic-sacffold-11.29172	1.44e-200	0.560695	0.24	0.302	2.88e-197	EPI	Pulmonary surfactant-associated protein C OS=Neovison vison OX=452646 GN=SFTPC PE=2 SV=1
EVM-prediction-Hic-sacffold-1.3041	2.72e-199	0.664194	0.872	0.539	5.45e-196	EPI	Retinal dehydrogenase 1 OS=Rattus norvegicus OX=10116 GN=Aldh1a1 PE=1 SV=3
EVM-prediction-Hic-sacffold-5.3279	2.08e-198	0.71291	0.954	0.668	4.15e-195	EPI	Cytochrome c, testis-specific OS=Xenopus laevis OX=8355 GN=cyct PE=3 SV=3
EVM-prediction-Hic-sacffold-3.1756	4.23e-193	0.591915	0.99	0.95	8.46e-190	EPI	60S ribosomal protein L22-like 1 OS=Xenopus tropicalis OX=8364 GN=rpl22l1 PE=2 SV=1
EVM-prediction-Hic-sacffold-11.15751	2.24e-192	0.855704	0.834	0.499	4.48e-189	EPI	Myosin-10 OS=Rattus norvegicus OX=10116 GN=Myh10 PE=1 SV=1
EVM-prediction-Hic-sacffold-7.1986	8.1e-190	1.0163	0.631	0.121	1.62e-186	EPI	#N/A
EVM-prediction-Hic-sacffold-5.42931	2.1e-188	0.916794	0.668	0.187	4.2e-185	EPI	Epiplakin OS=Mus musculus OX=10090 GN=Eppk1 PE=1 SV=2
EVM-prediction-Hic-sacffold-9.13941	2.2e-188	0.35998	0.895	0.541	4.4e-185	EPI	DNA replication licensing factor mcm5-A OS=Xenopus laevis OX=8355 GN=mcm5-a PE=1 SV=2
EVM-prediction-Hic-sacffold-9.1365	2.01e-186	0.409374	0.643	0.132	4.03e-183	EPI	B box and SPRY domain-containing protein OS=Homo sapiens OX=9606 GN=BSPRY PE=2 SV=1
EVM-prediction-Hic-sacffold-1.5754	3.25e-186	0.398194	0.625	0.096	6.5e-183	EPI	Fibroblast growth factor-binding protein 1 OS=Rattus norvegicus OX=10116 GN=Fgfbp1 PE=1 SV=1
EVM-prediction-Hic-sacffold-10.18271	8.85e-186	0.74125	0.879	0.598	1.77e-182	EPI	Transaldolase OS=Rattus norvegicus OX=10116 GN=Taldo1 PE=1 SV=2
EVM-prediction-Hic-sacffold-4.43331	1.89e-185	0.707863	0.674	0.216	3.79e-182	EPI	AP-1 complex subunit mu-2 OS=Bos taurus OX=9913 GN=AP1M2 PE=1 SV=3
EVM-prediction-Hic-sacffold-7.2697	1.15e-183	0.641943	0.887	0.621	2.29e-180	EPI	Major vault protein OS=Xenopus laevis OX=8355 GN=mvp PE=2 SV=1
EVM-prediction-Hic-sacffold-4.34261	2.39e-183	0.440558	0.945	0.597	4.77e-180	EPI	UMP-CMP kinase OS=Xenopus tropicalis OX=8364 GN=cmpk1 PE=2 SV=2
EVM-prediction-Hic-sacffold-12.221	9.47e-180	0.452851	0.983	0.827	1.89e-176	EPI	Transgelin-2 OS=Mus musculus OX=10090 GN=Tagln2 PE=1 SV=4
EVM-prediction-Hic-sacffold-2.2137	2.85e-179	0.385062	0.84	0.473	5.7e-176	EPI	G0/G1 switch protein 2 OS=Homo sapiens OX=9606 GN=G0S2 PE=1 SV=1
EVM-prediction-Hic-sacffold-1.4544	1.95e-177	0.860202	0.626	0.104	3.9e-174	EPI	Alcohol dehydrogenase E chain OS=Equus caballus OX=9796 PE=1 SV=2
EVM-prediction-Scaffold105.3	4.5e-177	0.560377	0.988	0.8	9e-174	EPI	Cytochrome c oxidase subunit 4 isoform 1, mitochondrial OS=Rattus norvegicus OX=10116 GN=Cox4i1 PE=1 SV=1
EVM-prediction-Hic-sacffold-11.30071	5.48e-177	0.974217	0.277	0.074	1.1e-173	EPI	#N/A
EVM-prediction-Hic-sacffold-7.1515	3.4e-176	0.558042	0.866	0.55	6.8e-173	EPI	10 kDa heat shock protein, mitochondrial OS=Oryzias latipes OX=8090 GN=hspe1 PE=3 SV=1
EVM-prediction-Hic-sacffold-1.3044	1.47e-175	1.26685	0.675	0.254	2.94e-172	EPI	Retinal dehydrogenase 1 OS=Rattus norvegicus OX=10116 GN=Aldh1a1 PE=1 SV=3
EVM-prediction-Hic-sacffold-6.39791	4.79e-173	0.526101	0.77	0.403	9.59e-170	EPI	Myosin regulatory light chain 2, smooth muscle major isoform OS=Gallus gallus OX=9031 PE=1 SV=2
EVM-prediction-Hic-sacffold-6.1870	4.45e-171	0.559137	0.79	0.459	8.91e-168	EPI	Aspartate aminotransferase, cytoplasmic OS=Gallus gallus OX=9031 GN=GOT1 PE=1 SV=3
EVM-prediction-Hic-sacffold-2.42831	3.3e-170	0.59616	0.924	0.641	6.6e-167	EPI	Bax inhibitor 1 OS=Bos taurus OX=9913 GN=TMBIM6 PE=2 SV=1
EVM-prediction-Hic-sacffold-1.40681	7.08e-168	0.431191	0.931	0.603	1.42e-164	EPI	U6 snRNA-associated Sm-like protein LSm7 OS=Homo sapiens OX=9606 GN=LSM7 PE=1 SV=1
EVM-prediction-Hic-sacffold-6.27581	6.86e-167	0.621233	0.64	0.147	1.37e-163	EPI	RUN and FYVE domain-containing protein 4 OS=Mus musculus OX=10090 GN=Rufy4 PE=2 SV=3
EVM-prediction-Hic-sacffold-7.2184	6.63e-164	0.616081	0.975	0.732	1.33e-160	EPI	Lupus La protein OS=Homo sapiens OX=9606 GN=SSB PE=1 SV=2
EVM-prediction-Hic-sacffold-1.28291	1.77e-162	0.594677	0.845	0.534	3.54e-159	EPI	Proteasome activator complex subunit 1 OS=Rattus norvegicus OX=10116 GN=Psme1 PE=2 SV=1
EVM-prediction-Hic-sacffold-4.32591	1.24e-161	0.35026	0.818	0.485	2.48e-158	EPI	Deoxyuridine 5'-triphosphate nucleotidohydrolase, mitochondrial OS=Homo sapiens OX=9606 GN=DUT PE=1 SV=4
MERGED%3A%20EVM-prediction-Hic-sacffold-7.890%3B%20EVM-prediction-Hic-sacffold-7.891	1.92e-159	0.436758	0.278	0.106	3.84e-156	EPI	Cytochrome P450 2W1 OS=Homo sapiens OX=9606 GN=CYP2W1 PE=1 SV=2
EVM-prediction-Hic-sacffold-4.3961	1.79e-154	0.320586	0.657	0.184	3.57e-151	EPI	Microsomal glutathione S-transferase 1 OS=Bos taurus OX=9913 GN=MGST1 PE=2 SV=1
EVM-prediction-Hic-sacffold-4.38111	1.22e-153	0.518566	0.893	0.572	2.45e-150	EPI	Proliferating cell nuclear antigen OS=Xenopus laevis OX=8355 GN=pcna PE=2 SV=1
EVM-prediction-Hic-sacffold-5.10581	1.32e-147	0.604352	0.687	0.321	2.64e-144	EPI	Tumor protein D52 OS=Homo sapiens OX=9606 GN=TPD52 PE=1 SV=2
EVM-prediction-Hic-sacffold-7.21501	4.54e-147	0.448546	0.696	0.295	9.08e-144	EPI	Integrin alpha-6 OS=Homo sapiens OX=9606 GN=ITGA6 PE=1 SV=5
EVM-prediction-Hic-sacffold-2.56371	1.03e-146	0.275731	0.747	0.374	2.06e-143	EPI	Serine/threonine-protein kinase SIK1 OS=Homo sapiens OX=9606 GN=SIK1 PE=1 SV=2
EVM-prediction-Hic-sacffold-1.6391	3.14e-145	0.54299	0.792	0.423	6.27e-142	EPI	Elongation factor 1-delta OS=Xenopus laevis OX=8355 GN=eef1d PE=1 SV=1
EVM-prediction-Hic-sacffold-10.28801	3.7e-144	0.887307	0.87	0.646	7.4e-141	EPI	Catalase OS=Rugosa rugosa OX=8410 GN=cat PE=2 SV=3
EVM-prediction-Hic-sacffold-1.5394	1.64e-143	0.409057	0.805	0.454	3.29e-140	EPI	Pericentriolar material 1 protein OS=Xenopus laevis OX=8355 GN=pcm1 PE=1 SV=1
EVM-prediction-Hic-sacffold-3.4671	2.34e-143	0.48638	0.967	0.678	4.68e-140	EPI	Fos-related antigen 2 OS=Gallus gallus OX=9031 GN=FOSL2 PE=1 SV=1
EVM-prediction-Hic-sacffold-9.17751	4.4e-137	0.470848	0.831	0.532	8.79e-134	EPI	Proteolipid protein 2 OS=Homo sapiens OX=9606 GN=PLP2 PE=1 SV=1
EVM-prediction-Hic-sacffold-1.28781	2.48e-136	0.296204	0.945	0.62	4.96e-133	EPI	Cyclin-dependent kinases regulatory subunit 2 OS=Xenopus laevis OX=8355 GN=cks2 PE=3 SV=1
MERGED%3A%20EVM-prediction-Hic-sacffold-1.1104%3B%20EVM-prediction-Hic-sacffold-1.11031	3.36e-135	0.361154	0.676	0.298	6.72e-132	EPI	Integrin alpha-2 OS=Mus musculus OX=10090 GN=Itga2 PE=1 SV=2
EVM-prediction-Hic-sacffold-11.20651	6.45e-135	0.472006	0.738	0.407	1.29e-131	EPI	Basal cell adhesion molecule OS=Mus musculus OX=10090 GN=Bcam PE=1 SV=1
EVM-prediction-Hic-sacffold-11.990	1.4e-134	0.47925	0.972	0.771	2.8e-131	EPI	Alpha-enolase OS=Gallus gallus OX=9031 GN=ENO1 PE=2 SV=2
EVM-prediction-Hic-sacffold-9.936	1.78e-130	0.266145	0.641	0.211	3.56e-127	EPI	#N/A
EVM-prediction-Hic-sacffold-5.24761	2.06e-129	0.585615	0.965	0.772	4.13e-126	EPI	Small nuclear ribonucleoprotein Sm D1 OS=Mus musculus OX=10090 GN=Snrpd1 PE=1 SV=1
EVM-prediction-Hic-sacffold-11.812	2.77e-129	0.388591	0.625	0.181	5.54e-126	EPI	Protein Wnt-4 OS=Xenopus laevis OX=8355 GN=wnt4 PE=2 SV=1
EVM-prediction-Hic-sacffold-5.26011	5e-129	0.278822	0.78	0.449	1e-125	EPI	Uncharacterized protein C7orf57 OS=Homo sapiens OX=9606 GN=C7orf57 PE=2 SV=3
EVM-prediction-Hic-sacffold-4.37911	3.22e-128	0.463155	0.864	0.583	6.44e-125	EPI	Annexin A4 OS=Bos taurus OX=9913 GN=ANXA4 PE=1 SV=2
EVM-prediction-Hic-sacffold-3.34061	4.33e-128	0.466703	0.959	0.717	8.66e-125	EPI	T-complex protein 1 subunit alpha OS=Paleosuchus palpebrosus OX=84099 GN=TCP1 PE=2 SV=1
EVM-prediction-Hic-sacffold-8.6091	1.21e-127	0.504663	0.618	0.104	2.42e-124	EPI	Tetratricopeptide repeat protein 22 OS=Mus musculus OX=10090 GN=Ttc22 PE=2 SV=1
MERGED%3A%20EVM-prediction-Hic-sacffold-6.4521%3B%20EVM-prediction-Hic-sacffold-6.45221	1.46e-127	0.714514	0.668	0.32	2.91e-124	EPI	G-protein coupled receptor family C group 5 member C OS=Mus musculus OX=10090 GN=Gprc5c PE=1 SV=2
EVM-prediction-Hic-sacffold-9.27331	1.43e-123	0.439703	0.848	0.521	2.86e-120	EPI	Collagen alpha-5(IV) chain OS=Homo sapiens OX=9606 GN=COL4A5 PE=1 SV=2
EVM-prediction-Hic-sacffold-7.33211	4.69e-123	0.771961	0.711	0.392	9.39e-120	EPI	Interferon-induced very large GTPase 1 OS=Homo sapiens OX=9606 GN=GVINP1 PE=2 SV=2
EVM-prediction-Hic-sacffold-9.23271	3.44e-122	0.488278	0.821	0.535	6.87e-119	EPI	Sodium/potassium-transporting ATPase subunit alpha-1 OS=Xenopus laevis OX=8355 GN=atp1a1 PE=2 SV=1
EVM-prediction-Hic-sacffold-2.51801	1.61e-121	0.301523	0.62	0.163	3.22e-118	EPI	BTB/POZ domain-containing protein KCTD14 OS=Homo sapiens OX=9606 GN=KCTD14 PE=1 SV=2
EVM-prediction-Hic-sacffold-3.2805	5.53e-120	0.440383	0.63	0.228	1.11e-116	EPI	Transcriptional activator Myb OS=Gallus gallus OX=9031 GN=MYB PE=1 SV=1
EVM-prediction-Hic-sacffold-10.9571	3.83e-118	0.412954	0.957	0.683	7.65e-115	EPI	Barrier-to-autointegration factor B OS=Xenopus laevis OX=8355 GN=banf1-b PE=1 SV=1
EVM-prediction-Hic-sacffold-3.28851	3.47e-117	0.46365	0.65	0.24	6.95e-114	EPI	Ezrin OS=Mus musculus OX=10090 GN=Ezr PE=1 SV=3
EVM-prediction-Hic-sacffold-11.1491	7.58e-115	0.523928	0.601	0.116	1.52e-111	EPI	Tripartite motif-containing protein 29 OS=Homo sapiens OX=9606 GN=TRIM29 PE=1 SV=2
EVM-prediction-Hic-sacffold-10.3411	4.08e-114	0.517387	0.635	0.164	8.15e-111	EPI	Plasmolipin OS=Bos taurus OX=9913 GN=PLLP PE=2 SV=1
EVM-prediction-Hic-sacffold-12.2836	1.88e-111	0.581985	0.745	0.458	3.76e-108	EPI	Acyl-coenzyme A thioesterase THEM4 OS=Xenopus laevis OX=8355 GN=them4 PE=2 SV=2
EVM-prediction-Hic-sacffold-11.16681	3.52e-109	0.87496	0.694	0.387	7.03e-106	EPI	Sodium/potassium-transporting ATPase subunit gamma OS=Xenopus laevis OX=8355 GN=fxyd2 PE=1 SV=1
EVM-prediction-Hic-sacffold-3.6771	4.65e-109	0.646954	0.897	0.691	9.3e-106	EPI	Cathepsin B OS=Gallus gallus OX=9031 GN=CTSB PE=2 SV=1
EVM-prediction-Hic-sacffold-4.761	3.87e-107	0.581349	0.612	0.124	7.74e-104	EPI	Protein Wnt-7b OS=Gallus gallus OX=9031 GN=WNT7B PE=2 SV=1
EVM-prediction-Hic-sacffold-6.23251	6.67e-106	1.51568	0.656	0.307	1.33e-102	EPI	Protein S100-A11 OS=Oryctolagus cuniculus OX=9986 GN=S100A11 PE=1 SV=2
EVM-prediction-Hic-sacffold-1.3602	4.03e-105	0.372465	0.828	0.535	8.07e-102	EPI	Basigin OS=Gallus gallus OX=9031 GN=BSG PE=1 SV=2
EVM-prediction-Hic-sacffold-2.22551	3.34e-104	0.863057	0.626	0.224	6.68e-101	EPI	Major facilitator superfamily domain-containing protein 4A OS=Xenopus tropicalis OX=8364 GN=mfsd4a PE=2 SV=1
EVM-prediction-Hic-sacffold-4.8151	1.07e-102	0.305509	0.97	0.725	2.13e-99	EPI	L-lactate dehydrogenase B chain OS=Mus musculus OX=10090 GN=Ldhb PE=1 SV=2
EVM-prediction-Hic-sacffold-4.36941	3.26e-101	0.649628	0.66	0.335	6.52e-98	EPI	Rab11 family-interacting protein 1 OS=Homo sapiens OX=9606 GN=RAB11FIP1 PE=1 SV=3
EVM-prediction-Hic-sacffold-10.9961	6.76e-101	0.444132	0.982	0.791	1.35e-97	EPI	Keratin, type II cytoskeletal 8 OS=Xenopus laevis OX=8355 PE=2 SV=1
EVM-prediction-Hic-sacffold-2.22401	1.15e-98	0.890004	0.592	0.113	2.31e-95	EPI	Polymeric immunoglobulin receptor OS=Mus musculus OX=10090 GN=Pigr PE=1 SV=1
EVM-prediction-Hic-sacffold-1.32821	1.24e-93	0.396454	0.722	0.418	2.47e-90	EPI	Krueppel-like factor 4 OS=Homo sapiens OX=9606 GN=KLF4 PE=1 SV=3
EVM-prediction-Hic-sacffold-2.4191	1.77e-93	0.410291	0.937	0.713	3.54e-90	EPI	Small nuclear ribonucleoprotein F OS=Xenopus laevis OX=8355 GN=snrpf PE=3 SV=1
EVM-prediction-Hic-sacffold-10.16811	2.91e-92	0.367055	0.751	0.454	5.82e-89	EPI	Stress-induced-phosphoprotein 1 OS=Cricetulus griseus OX=10029 GN=STIP1 PE=2 SV=1
EVM-prediction-Hic-sacffold-4.2199	1.11e-91	3.19796	0.645	0.254	2.22e-88	EPI	Lysozyme C OS=Pelodiscus sinensis OX=13735 GN=LYZ PE=1 SV=3
EVM-prediction-Hic-sacffold-4.580	1.21e-91	0.256475	0.337	0.164	2.42e-88	EPI	Beta-1,4-N-acetylgalactosaminyltransferase 3 OS=Homo sapiens OX=9606 GN=B4GALNT3 PE=1 SV=2
EVM-prediction-Hic-sacffold-5.4069	1.78e-90	0.84525	0.577	0.092	3.56e-87	EPI	Anterior gradient protein 2-A OS=Xenopus laevis OX=8355 GN=agr2-a PE=2 SV=1
EVM-prediction-Hic-sacffold-5.4238	6.59e-90	1.12686	0.315	0.107	1.32e-86	EPI	Fucolectin-4 OS=Anguilla japonica OX=7937 PE=2 SV=1
EVM-prediction-Hic-sacffold-6.2001	2.32e-89	0.403387	0.992	0.901	4.64e-86	EPI	Glyceraldehyde-3-phosphate dehydrogenase OS=Columba livia OX=8932 GN=GAPDH PE=2 SV=3
EVM-prediction-Hic-sacffold-1.32471	4.84e-89	0.292632	0.911	0.621	9.68e-86	EPI	Perilipin-2 OS=Homo sapiens OX=9606 GN=PLIN2 PE=1 SV=2
EVM-prediction-Hic-sacffold-4.45331	2.77e-88	0.262216	0.707	0.386	5.53e-85	EPI	Ribonuclease kappa-A OS=Xenopus laevis OX=8355 GN=rnasek-a PE=3 SV=1
EVM-prediction-Hic-sacffold-11.2634	3.81e-88	0.604847	0.581	0.104	7.62e-85	EPI	FXYD domain-containing ion transport regulator 3 OS=Homo sapiens OX=9606 GN=FXYD3 PE=1 SV=1
EVM-prediction-Hic-sacffold-4.4424	6.24e-88	0.720904	0.594	0.177	1.25e-84	EPI	Ras-related protein Rab-3D OS=Mus musculus OX=10090 GN=Rab3d PE=1 SV=1
EVM-prediction-Hic-sacffold-3.2258	1.71e-87	0.717835	0.645	0.342	3.42e-84	EPI	SH3 domain-binding glutamic acid-rich-like protein 2 OS=Xenopus tropicalis OX=8364 GN=sh3bgrl2 PE=3 SV=1
EVM-prediction-Hic-sacffold-2.43971	1.16e-86	0.58061	0.609	0.184	2.32e-83	EPI	Small cell adhesion glycoprotein homolog OS=Xenopus tropicalis OX=8364 GN=smagp PE=3 SV=1
EVM-prediction-Hic-sacffold-6.321	1.9e-86	0.255501	0.602	0.163	3.8e-83	EPI	Cytochrome c oxidase subunit 5B, mitochondrial OS=Bos taurus OX=9913 GN=COX5B PE=1 SV=2
EVM-prediction-Hic-sacffold-3.16641	8.03e-85	2.60337	0.674	0.425	1.61e-81	EPI	Retinoic acid receptor responder protein 1 OS=Homo sapiens OX=9606 GN=RARRES1 PE=1 SV=2
EVM-prediction-Hic-sacffold-6.2148	1.18e-84	0.358755	0.941	0.753	2.35e-81	EPI	Glutathione S-transferase P 1 OS=Bufo bufo OX=8384 PE=1 SV=1
EVM-prediction-Hic-sacffold-1.5248	7.96e-84	0.486031	0.633	0.297	1.59e-80	EPI	15-hydroxyprostaglandin dehydrogenase [NAD(+)] OS=Homo sapiens OX=9606 GN=HPGD PE=1 SV=1
EVM-prediction-Hic-sacffold-8.30442	3.23e-83	0.351184	0.921	0.672	6.47e-80	EPI	Glutathione peroxidase 1 OS=Mus musculus OX=10090 GN=Gpx1 PE=1 SV=2
EVM-prediction-Hic-sacffold-2.741	1.16e-81	1.10185	0.336	0.176	2.32e-78	EPI	Hemopexin OS=Bos taurus OX=9913 GN=HPX PE=2 SV=1
EVM-prediction-Hic-sacffold-3.20071	3.65e-81	0.4899	0.987	0.876	7.3e-78	EPI	Nucleolin OS=Xenopus laevis OX=8355 GN=ncl PE=2 SV=3
EVM-prediction-Hic-sacffold-8.10321	2.6e-79	0.465665	0.679	0.365	5.2e-76	EPI	Sulfhydryl oxidase 1 OS=Mus musculus OX=10090 GN=Qsox1 PE=1 SV=1
EVM-prediction-Hic-sacffold-7.8531	4.47e-78	0.298383	0.604	0.193	8.94e-75	EPI	Interleukin-4 receptor subunit alpha OS=Equus caballus OX=9796 GN=IL4R PE=2 SV=2
EVM-prediction-Hic-sacffold-1.2737	1.56e-75	0.420976	0.919	0.761	3.13e-72	EPI	Dolichyl-diphosphooligosaccharide--protein glycosyltransferase subunit dad1 OS=Xenopus laevis OX=8355 GN=dad1 PE=3 SV=1
EVM-prediction-Hic-sacffold-7.27191	1.15e-74	0.373211	0.96	0.774	2.31e-71	EPI	Nuclear protein 1 OS=Rattus norvegicus OX=10116 GN=Nupr1 PE=2 SV=1
EVM-prediction-Hic-sacffold-1.3675	1.09e-73	0.47689	0.673	0.414	2.18e-70	EPI	Branched-chain-amino-acid aminotransferase, cytosolic OS=Homo sapiens OX=9606 GN=BCAT1 PE=1 SV=3
EVM-prediction-Hic-sacffold-1.30701	1.66e-73	0.288384	0.762	0.46	3.32e-70	EPI	Tight junction protein ZO-2 OS=Canis lupus familiaris OX=9615 GN=TJP2 PE=1 SV=1
EVM-prediction-Hic-sacffold-3.2217	6.48e-73	0.35072	0.647	0.365	1.3e-69	EPI	Cyclic GMP-AMP synthase OS=Mus musculus OX=10090 GN=Cgas PE=1 SV=1
EVM-prediction-Hic-sacffold-1.14591	1.34e-72	0.589793	0.652	0.363	2.69e-69	EPI	Baculoviral IAP repeat-containing protein 1f OS=Mus musculus OX=10090 GN=Naip6 PE=1 SV=2
EVM-prediction-Hic-sacffold-7.2312	5.92e-72	0.276382	0.942	0.681	1.18e-68	EPI	Death-associated protein-like 1-B OS=Xenopus laevis OX=8355 GN=dapl1-b PE=4 SV=1
EVM-prediction-Hic-sacffold-8.1711	1.59e-71	0.266896	0.628	0.32	3.18e-68	EPI	Uroporphyrinogen decarboxylase OS=Danio rerio OX=7955 GN=urod PE=2 SV=1
EVM-prediction-Hic-sacffold-6.9941	7.28e-71	0.288585	0.967	0.641	1.46e-67	EPI	Acyl-CoA desaturase OS=Cyprinus carpio OX=7962 PE=2 SV=2
EVM-prediction-Hic-sacffold-10.16351	2.12e-70	0.500634	0.71	0.463	4.23e-67	EPI	LRRN4 C-terminal-like protein OS=Mus musculus OX=10090 GN=Lrrn4cl PE=2 SV=1
EVM-prediction-Hic-sacffold-2.45371	8.52e-70	0.414754	0.965	0.817	1.7e-66	EPI	Keratin, type II cytoskeletal 8 OS=Xenopus laevis OX=8355 PE=2 SV=1
EVM-prediction-Hic-sacffold-3.36411	1.55e-69	0.63482	0.671	0.384	3.1e-66	EPI	Cystatin-2 OS=Crotalus adamanteus OX=8729 PE=2 SV=1
EVM-prediction-Hic-sacffold-4.4703	2.5e-69	0.395418	0.773	0.513	4.99e-66	EPI	Placenta-specific gene 8 protein OS=Homo sapiens OX=9606 GN=PLAC8 PE=2 SV=1
EVM-prediction-Hic-sacffold-8.17191	8.97e-69	0.32119	0.829	0.557	1.79e-65	EPI	5-aminolevulinate synthase, nonspecific, mitochondrial OS=Rattus norvegicus OX=10116 GN=Alas1 PE=2 SV=2
EVM-prediction-Hic-sacffold-3.18391	1.48e-67	0.34421	0.679	0.392	2.96e-64	EPI	Lysosome-associated membrane glycoprotein 3 OS=Mus musculus OX=10090 GN=Lamp3 PE=2 SV=1
EVM-prediction-Hic-sacffold-1.6748	1.41e-66	0.32254	0.96	0.757	2.83e-63	EPI	Nucleolar protein 56 OS=Homo sapiens OX=9606 GN=NOP56 PE=1 SV=4
EVM-prediction-Hic-sacffold-3.22181	2.69e-66	0.448936	0.629	0.3	5.37e-63	EPI	Cyclic GMP-AMP synthase OS=Homo sapiens OX=9606 GN=CGAS PE=1 SV=2
EVM-prediction-Hic-sacffold-9.2988	5.66e-66	0.392172	0.678	0.382	1.13e-62	EPI	#N/A
EVM-prediction-Hic-sacffold-7.27021	1.04e-64	0.288696	0.816	0.56	2.09e-61	EPI	Fructose-bisphosphate aldolase A OS=Homo sapiens OX=9606 GN=ALDOA PE=1 SV=2
EVM-prediction-Hic-sacffold-3.4956	6.48e-64	0.387193	0.613	0.292	1.3e-60	EPI	Glycine N-methyltransferase OS=Rattus norvegicus OX=10116 GN=Gnmt PE=1 SV=2
EVM-prediction-Hic-sacffold-6.655	1.16e-63	0.288523	0.876	0.654	2.32e-60	EPI	Fibroblast growth factor receptor 2 OS=Xenopus laevis OX=8355 GN=fgfr2 PE=2 SV=1
EVM-prediction-Hic-sacffold-6.32101	1.35e-63	0.603804	0.597	0.259	2.7e-60	EPI	Cytochrome b561 OS=Xenopus laevis OX=8355 GN=cyb561 PE=2 SV=1
EVM-prediction-Hic-sacffold-11.22071	1.74e-63	1.33196	0.344	0.273	3.48e-60	EPI	Fish-egg lectin OS=Cyprinus carpio OX=7962 PE=1 SV=1
EVM-prediction-Hic-sacffold-11.16381	6.52e-63	0.375406	0.793	0.511	1.3e-59	EPI	Hypoxia up-regulated protein 1 OS=Mus musculus OX=10090 GN=Hyou1 PE=1 SV=1
EVM-prediction-Hic-sacffold-5.1646	2.64e-62	0.268052	0.844	0.59	5.28e-59	EPI	Cytochrome b5 OS=Oryctolagus cuniculus OX=9986 GN=CYB5A PE=1 SV=4
EVM-prediction-Hic-sacffold-1.46282	1.05e-60	0.290292	0.663	0.392	2.1e-57	EPI	Nephronectin OS=Homo sapiens OX=9606 GN=NPNT PE=2 SV=3
EVM-prediction-Hic-sacffold-1.2933	1.97e-60	0.325224	0.633	0.367	3.94e-57	EPI	Fructose-1,6-bisphosphatase 1 OS=Oryctolagus cuniculus OX=9986 GN=FBP1 PE=1 SV=4
EVM-prediction-Hic-sacffold-6.37391	2.14e-59	0.498185	0.648	0.392	4.28e-56	EPI	Partitioning defective 6 homolog beta OS=Homo sapiens OX=9606 GN=PARD6B PE=1 SV=1
EVM-prediction-Hic-sacffold-9.26591	8.08e-59	0.278397	0.554	0.096	1.62e-55	EPI	#N/A
EVM-prediction-Hic-sacffold-7.13311	1.81e-58	0.70024	0.24	0.149	3.63e-55	EPI	Hemoglobin subunit alpha-C OS=Lithobates catesbeiana OX=8400 PE=1 SV=2
EVM-prediction-Hic-sacffold-9.1161	4.51e-58	0.469711	0.629	0.313	9.03e-55	EPI	Proteasome subunit beta type-8 OS=Rattus norvegicus OX=10116 GN=Psmb8 PE=1 SV=3
EVM-prediction-Hic-sacffold-6.3456	2.86e-57	0.320004	0.994	0.949	5.71e-54	EPI	Pancreatic progenitor cell differentiation and proliferation factor B OS=Xenopus laevis OX=8355 GN=ppdpf-b PE=3 SV=1
EVM-prediction-Hic-sacffold-6.38381	6.86e-56	0.432015	0.578	0.145	1.37e-52	EPI	Integrin beta-4 OS=Homo sapiens OX=9606 GN=ITGB4 PE=1 SV=5
EVM-prediction-Hic-sacffold-6.40841	6.94e-56	0.358124	0.984	0.87	1.39e-52	EPI	Adenosylhomocysteinase B OS=Xenopus laevis OX=8355 GN=ahcy-b PE=2 SV=1
EVM-prediction-Hic-sacffold-2.26611	7.81e-56	0.456378	1	0.99	1.56e-52	EPI	High mobility group nucleosome-binding domain-containing protein 4 OS=Bos taurus OX=9913 GN=HMGN4 PE=3 SV=3
EVM-prediction-Hic-sacffold-10.401	2.16e-55	0.365625	0.65	0.369	4.31e-52	EPI	Putative solute carrier family 22 member 31 OS=Homo sapiens OX=9606 GN=SLC22A31 PE=3 SV=4
EVM-prediction-Hic-sacffold-9.1433	1.04e-54	0.433773	0.589	0.23	2.07e-51	EPI	Neural proliferation differentiation and control protein 1 OS=Homo sapiens OX=9606 GN=NPDC1 PE=1 SV=2
EVM-prediction-Hic-sacffold-9.13901	1.28e-53	0.677059	0.555	0.084	2.57e-50	EPI	Phospholipase A and acyltransferase 3 OS=Pongo abelii OX=9601 GN=PLAAT3 PE=2 SV=1
EVM-prediction-Hic-sacffold-6.5591	3.14e-52	0.357592	0.751	0.498	6.28e-49	EPI	Myoferlin OS=Xenopus tropicalis OX=8364 GN=myof PE=2 SV=1
EVM-prediction-Hic-sacffold-1.18051	3.51e-52	0.426426	0.708	0.453	7.02e-49	EPI	Solute carrier family 12 member 2 OS=Homo sapiens OX=9606 GN=SLC12A2 PE=1 SV=1
EVM-prediction-Hic-sacffold-6.27741	9.36e-51	0.539316	0.617	0.286	1.87e-47	EPI	Envoplakin OS=Homo sapiens OX=9606 GN=EVPL PE=1 SV=3
EVM-prediction-Hic-sacffold-1.55721	5.4e-50	0.520084	0.609	0.342	1.08e-46	EPI	Small integral membrane protein 14 OS=Bos taurus OX=9913 GN=SMIM14 PE=3 SV=1
EVM-prediction-Hic-sacffold-2.8121	6e-50	0.377221	0.999	0.97	1.2e-46	EPI	Non-histone chromosomal protein HMG-14 OS=Bos taurus OX=9913 GN=HMGN1 PE=1 SV=2
EVM-prediction-Hic-sacffold-1.41501	1.63e-49	0.464386	0.655	0.427	3.27e-46	EPI	Pro-neuregulin-1, membrane-bound isoform OS=Xenopus laevis OX=8355 GN=nrg1 PE=2 SV=1
EVM-prediction-Hic-sacffold-4.44741	2.04e-49	0.432554	0.593	0.275	4.07e-46	EPI	Mitotic interactor and substrate of PLK1 OS=Homo sapiens OX=9606 GN=MISP PE=1 SV=1
EVM-prediction-Hic-sacffold-3.732	4.52e-49	0.34493	0.595	0.281	9.04e-46	EPI	Cytochrome P450 2K1 OS=Oncorhynchus mykiss OX=8022 GN=cyp2k1 PE=2 SV=1
EVM-prediction-Hic-sacffold-4.10071	6.89e-49	0.351393	0.968	0.855	1.38e-45	EPI	Sequestosome-1 OS=Mus musculus OX=10090 GN=Sqstm1 PE=1 SV=1
EVM-prediction-Hic-sacffold-4.4091	1.76e-47	0.557375	0.596	0.25	3.53e-44	EPI	Microsomal glutathione S-transferase 1 OS=Bos taurus OX=9913 GN=MGST1 PE=2 SV=1
EVM-prediction-Hic-sacffold-7.1381	4.9e-47	2.74074	0.56	0.205	9.8e-44	EPI	Double-headed protease inhibitor, submandibular gland OS=Felis catus OX=9685 PE=1 SV=1
EVM-prediction-Hic-sacffold-6.1331	6.02e-46	1.13352	0.609	0.249	1.2e-42	EPI	Cobalamin binding intrinsic factor OS=Homo sapiens OX=9606 GN=CBLIF PE=1 SV=2
EVM-prediction-Hic-sacffold-2.11471	1.3e-45	0.341926	0.562	0.155	2.6e-42	EPI	Lipase member H-A OS=Xenopus laevis OX=8355 GN=liph-a PE=2 SV=1
EVM-prediction-Hic-sacffold-3.12501	3.65e-45	0.91915	0.391	0.23	7.29e-42	EPI	Serotransferrin-A OS=Xenopus laevis OX=8355 GN=tf-a PE=2 SV=3
EVM-prediction-Hic-sacffold-7.12621	7.97e-44	0.569701	0.386	0.24	1.59e-40	EPI	Lipopolysaccharide-induced tumor necrosis factor-alpha factor homolog OS=Gallus gallus OX=9031 GN=LITAF PE=2 SV=1
EVM-prediction-Hic-sacffold-5.3250	5.44e-43	0.433707	0.573	0.254	1.09e-39	EPI	Src kinase-associated phosphoprotein 2-A OS=Xenopus laevis OX=8355 GN=skap2-a PE=2 SV=1
EVM-prediction-Hic-sacffold-11.2081	4.26e-42	0.573492	0.54	0.085	8.51e-39	EPI	#N/A
EVM-prediction-Hic-sacffold-9.1311	4.75e-42	0.463064	0.63	0.372	9.49e-39	EPI	H-2 class II histocompatibility antigen, E-K alpha chain OS=Mus musculus OX=10090 PE=1 SV=1
EVM-prediction-Hic-sacffold-11.2894	5.62e-40	0.423921	0.557	0.217	1.12e-36	EPI	Cytochrome c oxidase copper chaperone OS=Homo sapiens OX=9606 GN=COX17 PE=1 SV=2
EVM-prediction-Hic-sacffold-2.1346	6.71e-40	0.318129	0.595	0.296	1.34e-36	EPI	Pirin OS=Mus musculus OX=10090 GN=Pir PE=1 SV=1
EVM-prediction-Hic-sacffold-9.10281	1.51e-39	0.33882	0.379	0.235	3.02e-36	EPI	Sulfotransferase 1C1 OS=Mus musculus OX=10090 GN=Sult1c1 PE=1 SV=1
EVM-prediction-Hic-sacffold-2.5582	2.05e-39	0.682621	0.55	0.151	4.1e-36	EPI	START domain-containing protein 10 OS=Homo sapiens OX=9606 GN=STARD10 PE=1 SV=2
EVM-prediction-Hic-sacffold-5.2879	3.78e-39	2.34695	0.379	0.198	7.56e-36	EPI	Protein-glutamine gamma-glutamyltransferase 4 OS=Homo sapiens OX=9606 GN=TGM4 PE=1 SV=2
EVM-prediction-Hic-sacffold-10.21381	7.9e-39	0.310444	0.574	0.139	1.58e-35	EPI	Mucin-15 OS=Bos taurus OX=9913 GN=MUC15 PE=1 SV=1
EVM-prediction-Hic-sacffold-4.24071	2.59e-38	0.341501	0.4	0.243	5.17e-35	EPI	Hepatocyte growth factor receptor OS=Eulemur macaco macaco OX=30603 GN=MET PE=3 SV=1
EVM-prediction-Hic-sacffold-6.45651	8.74e-38	0.43315	0.389	0.165	1.75e-34	EPI	Alpha-N-acetylgalactosaminide alpha-2,6-sialyltransferase 2 OS=Gallus gallus OX=9031 GN=ST6GALNAC2 PE=1 SV=1
EVM-prediction-Hic-sacffold-1.42011	2.41e-37	0.308841	0.633	0.383	4.81e-34	EPI	SH2 domain-containing protein 4A OS=Xenopus tropicalis OX=8364 GN=sh2d4a PE=2 SV=1
EVM-prediction-Hic-sacffold-2.19001	6e-37	0.283339	0.641	0.41	1.2e-33	EPI	Mid1-interacting protein 1-B OS=Danio rerio OX=7955 GN=mid1ip1b PE=2 SV=1
EVM-prediction-Hic-sacffold-1.4546	3.27e-36	0.88926	0.547	0.162	6.54e-33	EPI	Alcohol dehydrogenase 1 OS=Pelophylax perezi OX=8403 PE=1 SV=1
EVM-prediction-Hic-sacffold-5.4282	3.01e-34	0.322889	0.601	0.348	6.02e-31	EPI	Alanine aminotransferase 2 OS=Xenopus tropicalis OX=8364 GN=gpt2 PE=2 SV=1
EVM-prediction-Hic-sacffold-4.45131	1.8e-33	0.991851	0.538	0.136	3.6e-30	EPI	A.superbus venom factor 1 OS=Austrelaps superbus OX=29156 PE=1 SV=1
EVM-prediction-Hic-sacffold-3.1385	2.76e-33	0.296701	0.579	0.29	5.51e-30	EPI	EF-hand domain-containing protein D2 OS=Rattus norvegicus OX=10116 GN=Efhd2 PE=1 SV=1
EVM-prediction-Hic-sacffold-2.42171	2.51e-32	0.779641	0.898	0.735	5.02e-29	EPI	CD63 antigen OS=Rattus norvegicus OX=10116 GN=Cd63 PE=1 SV=2
EVM-prediction-Hic-sacffold-4.4539	1.16e-31	0.28202	0.375	0.256	2.31e-28	EPI	Acetylcholinesterase OS=Danio rerio OX=7955 GN=ache PE=3 SV=1
EVM-prediction-Hic-sacffold-5.604	4.26e-31	0.396525	0.515	0.114	8.52e-28	EPI	Fer-1-like protein 6 OS=Homo sapiens OX=9606 GN=FER1L6 PE=2 SV=2
EVM-prediction-Hic-sacffold-8.508	1.9e-30	0.251247	0.546	0.23	3.81e-27	EPI	Cytochrome P450 4A12A OS=Mus musculus OX=10090 GN=Cyp4a12a PE=1 SV=2
EVM-prediction-Hic-sacffold-5.923	1.08e-29	0.743652	0.568	0.248	2.15e-26	EPI	Cadherin-17 OS=Homo sapiens OX=9606 GN=CDH17 PE=2 SV=3
EVM-prediction-Hic-sacffold-11.11551	4.02e-28	0.768996	0.587	0.309	8.05e-25	EPI	#N/A
EVM-prediction-Hic-sacffold-4.1974	3.64e-27	0.461173	0.513	0.064	7.28e-24	EPI	Hexokinase-2 OS=Homo sapiens OX=9606 GN=HK2 PE=1 SV=2
EVM-prediction-Hic-sacffold-1.17841	2.02e-23	0.301223	0.428	0.348	4.03e-20	EPI	GRAM domain-containing protein 2B OS=Mus musculus OX=10090 GN=Gramd2b PE=1 SV=2
EVM-prediction-Hic-sacffold-3.2816	2.16e-22	0.368816	0.53	0.157	4.31e-19	EPI	Ensconsin OS=Gallus gallus OX=9031 GN=MAP7 PE=2 SV=1
EVM-prediction-Hic-sacffold-3.997	4.78e-22	0.322723	0.55	0.299	9.56e-19	EPI	Protein LRATD1 OS=Mus musculus OX=10090 GN=Lratd1 PE=2 SV=1
EVM-prediction-Hic-sacffold-6.39681	5.6e-22	0.779736	0.551	0.165	1.12e-18	EPI	Bactericidal permeability-increasing protein OS=Homo sapiens OX=9606 GN=BPI PE=1 SV=4
EVM-prediction-Hic-sacffold-11.711	2.01e-21	0.398646	0.555	0.297	4.02e-18	EPI	Zinc finger protein castor homolog 1 OS=Homo sapiens OX=9606 GN=CASZ1 PE=1 SV=4
EVM-prediction-Hic-sacffold-7.1348	2.74e-20	0.45444	0.541	0.275	5.47e-17	EPI	Hemoglobin subunit alpha-B OS=Lithobates catesbeiana OX=8400 PE=1 SV=2
EVM-prediction-Hic-sacffold-9.1333	8e-20	0.57699	0.538	0.273	1.6e-16	EPI	Properdin OS=Cavia porcellus OX=10141 GN=CFP PE=2 SV=1
EVM-prediction-Hic-sacffold-4.10451	1.87e-18	0.526961	0.562	0.315	3.74e-15	EPI	H-2 class II histocompatibility antigen gamma chain OS=Mus musculus OX=10090 GN=Cd74 PE=1 SV=3
EVM-prediction-Hic-sacffold-1.1679	1.11e-17	0.301936	0.814	0.644	2.22e-14	EPI	Receptor expression-enhancing protein 5 OS=Homo sapiens OX=9606 GN=REEP5 PE=1 SV=3
EVM-prediction-Hic-sacffold-8.1106	1.85e-16	0.291325	0.535	0.286	3.7e-13	EPI	Putative ferric-chelate reductase 1 OS=Xenopus laevis OX=8355 GN=frrs1 PE=2 SV=1
EVM-prediction-Hic-sacffold-1.45301	1.97e-16	0.766482	0.529	0.174	3.95e-13	EPI	Proepiregulin OS=Rattus norvegicus OX=10116 GN=Ereg PE=1 SV=1
EVM-prediction-Hic-sacffold-4.2177	3.32e-16	0.273842	0.971	0.887	6.65e-13	EPI	Protein disulfide-isomerase OS=Mus musculus OX=10090 GN=P4hb PE=1 SV=2
EVM-prediction-Hic-sacffold-6.44621	3.45e-15	0.580029	0.582	0.356	6.89e-12	EPI	CDP-diacylglycerol--glycerol-3-phosphate 3-phosphatidyltransferase, mitochondrial OS=Mus musculus OX=10090 GN=Pgs1 PE=1 SV=1
EVM-prediction-Hic-sacffold-3.21161	4.03e-15	0.297507	0.558	0.298	8.07e-12	EPI	Transmembrane protein 14A OS=Bos taurus OX=9913 GN=TMEM14A PE=3 SV=1
EVM-prediction-Hic-sacffold-5.2088	1.2e-14	0.339873	0.528	0.237	2.4e-11	EPI	Leukocyte elastase inhibitor OS=Xenopus laevis OX=8355 GN=serpinb1 PE=2 SV=1
EVM-prediction-Hic-sacffold-3.12491	4.27e-14	1.9232	0.446	0.323	8.54e-11	EPI	Serotransferrin-A OS=Xenopus laevis OX=8355 GN=tf-a PE=2 SV=3
EVM-prediction-Hic-sacffold-11.11951	9.03e-14	0.463105	0.532	0.176	1.81e-10	EPI	Epidermal growth factor receptor kinase substrate 8-like protein 1 OS=Homo sapiens OX=9606 GN=EPS8L1 PE=1 SV=3
EVM-prediction-Hic-sacffold-1.4984	2.02e-13	0.354189	0.558	0.368	4.03e-10	EPI	FH2 domain-containing protein 1 OS=Mus musculus OX=10090 GN=Fhdc1 PE=1 SV=3
EVM-prediction-Hic-sacffold-10.27541	4.44e-13	1.27729	0.544	0.213	8.89e-10	EPI	Serum amyloid A protein OS=Macropus eugenii OX=9315 GN=SAA1 PE=2 SV=1
EVM-prediction-Hic-sacffold-6.1360	4.56e-13	0.302955	0.43	0.295	9.12e-10	EPI	S-adenosylmethionine synthase isoform type-1 OS=Mus musculus OX=10090 GN=Mat1a PE=1 SV=1
EVM-prediction-Hic-sacffold-4.39091	4.91e-13	1.28729	0.552	0.237	9.83e-10	EPI	Pulmonary surfactant-associated protein B OS=Mus musculus OX=10090 GN=Sftpb PE=1 SV=1
EVM-prediction-Hic-sacffold-7.1961	4.86e-12	0.46992	0.513	0.158	9.71e-09	EPI	UDP-glucuronosyltransferase 1-6 OS=Homo sapiens OX=9606 GN=UGT1A6 PE=1 SV=2
EVM-prediction-Hic-sacffold-4.40661	6.42e-12	0.301981	0.567	0.358	1.28e-08	EPI	PDZ and LIM domain protein 2 OS=Rattus norvegicus OX=10116 GN=Pdlim2 PE=1 SV=1
EVM-prediction-Hic-sacffold-1.43031	7.24e-12	0.258246	0.57	0.36	1.45e-08	EPI	Extracellular matrix protein FRAS1 OS=Homo sapiens OX=9606 GN=FRAS1 PE=1 SV=2
EVM-prediction-Hic-sacffold-2.42561	2.74e-11	0.312793	0.936	0.801	5.49e-08	EPI	Peptidyl-prolyl cis-trans isomerase FKBP11 OS=Mus musculus OX=10090 GN=Fkbp11 PE=1 SV=1
EVM-prediction-Hic-sacffold-8.25731	5.81e-10	0.528878	0.518	0.278	1.16e-06	EPI	Laminin subunit beta-2 OS=Mus musculus OX=10090 GN=Lamb2 PE=1 SV=2
EVM-prediction-Hic-sacffold-10.27461	1.69e-09	1.22894	0.451	0.332	3.38e-06	EPI	Serum amyloid A protein OS=Macropus eugenii OX=9315 GN=SAA1 PE=2 SV=1
EVM-prediction-Hic-sacffold-6.35191	5.68e-09	0.5942	0.527	0.236	1.14e-05	EPI	Syntenin-1 OS=Homo sapiens OX=9606 GN=SDCBP PE=1 SV=1
EVM-prediction-Hic-sacffold-7.2829	3.09e-08	0.421072	0.759	0.621	6.19e-05	EPI	Protein disulfide-isomerase A5 OS=Homo sapiens OX=9606 GN=PDIA5 PE=1 SV=1
EVM-prediction-Hic-sacffold-3.26671	1.34e-06	0.453808	0.525	0.295	0.00267234	EPI	Acid sphingomyelinase-like phosphodiesterase 3a OS=Homo sapiens OX=9606 GN=SMPDL3A PE=1 SV=2
MERGED%3A%20EVM-prediction-Hic-sacffold-3.3977%3B%20EVM-prediction-Hic-sacffold-3.3978	1.08e-05	0.270733	0.5	0.189	0.0216942	EPI	Serine palmitoyltransferase 3 OS=Homo sapiens OX=9606 GN=SPTLC3 PE=1 SV=3
EVM-prediction-Hic-sacffold-3.36441	3.29e-05	1.76063	0.865	0.863	0.0657956	EPI	Cystatin-C OS=Rattus norvegicus OX=10116 GN=Cst3 PE=1 SV=2
EVM-prediction-Hic-sacffold-5.12521	7.31e-05	0.274237	0.512	0.196	0.146222	EPI	Tyrosine-protein kinase Lyn OS=Rattus norvegicus OX=10116 GN=Lyn PE=1 SV=3
EVM-prediction-Hic-sacffold-6.16861	0.000103607	0.38457	0.454	0.253	0.207214	EPI	Pleckstrin homology domain-containing family S member 1 OS=Homo sapiens OX=9606 GN=PLEKHS1 PE=1 SV=3
EVM-prediction-Hic-sacffold-2.4535	0.000234859	0.408304	0.998	0.951	0.469717	EPI	Keratin, type I cytoskeletal 18-A OS=Xenopus laevis OX=8355 GN=krt18-a PE=2 SV=2
EVM-prediction-Hic-sacffold-9.12921	0.000242984	0.31261	0.46	0.144	0.485969	EPI	#N/A
EVM-prediction-Hic-sacffold-9.1321	0.000353286	0.508827	0.513	0.229	0.706572	EPI	HLA class II histocompatibility antigen, DP beta 1 chain OS=Homo sapiens OX=9606 GN=HLA-DPB1 PE=1 SV=1
EVM-prediction-Hic-sacffold-4.1228	0.000901944	0.401779	0.484	0.143	1	EPI	GTP-binding protein SAR1b OS=Homo sapiens OX=9606 GN=SAR1B PE=1 SV=1
EVM-prediction-Hic-sacffold-4.798	0.00394209	0.421557	0.453	0.171	1	EPI	EF-hand calcium-binding domain-containing protein 4B OS=Homo sapiens OX=9606 GN=CRACR2A PE=1 SV=1
EVM-prediction-Hic-sacffold-8.1347	1.02e-235	2.45041	0.799	0.418	2.04e-232	Chondrocyte	Regulator of G-protein signaling 4 OS=Bos taurus OX=9913 GN=RGS4 PE=2 SV=1
EVM-prediction-Hic-sacffold-9.1729	1.11e-191	0.905453	0.57	0.141	2.22e-188	Chondrocyte	Inter-alpha-trypsin inhibitor heavy chain H6 OS=Homo sapiens OX=9606 GN=ITIH6 PE=2 SV=1
EVM-prediction-Hic-sacffold-3.27731	5.6e-166	2.21479	0.901	0.691	1.12e-162	Chondrocyte	CCN family member 2 OS=Sus scrofa OX=9823 GN=CCN2 PE=2 SV=1
EVM-prediction-Hic-sacffold-2.5101	5.69e-162	1.39232	0.825	0.555	1.14e-158	Chondrocyte	Homogentisate 1,2-dioxygenase OS=Homo sapiens OX=9606 GN=HGD PE=1 SV=2
EVM-prediction-Hic-sacffold-3.2647	1.59e-159	1.57883	0.683	0.354	3.17e-156	Chondrocyte	Gap junction alpha-1 protein OS=Xenopus laevis OX=8355 GN=gja1 PE=2 SV=2
EVM-prediction-Hic-sacffold-7.30471	3.9e-144	2.03982	0.761	0.47	7.8e-141	Chondrocyte	Insulin-like growth factor-binding protein 5 OS=Xenopus laevis OX=8355 GN=igfbp5 PE=2 SV=1
EVM-prediction-Hic-sacffold-1.57251	2.91e-136	1.66051	0.77	0.504	5.81e-133	Chondrocyte	Slit homolog 2 protein OS=Homo sapiens OX=9606 GN=SLIT2 PE=1 SV=1
EVM-prediction-Hic-sacffold-1.1377	3.62e-134	2.27616	0.549	0.166	7.23e-131	Chondrocyte	Corticotropin-releasing factor-binding protein OS=Xenopus laevis OX=8355 GN=crhbp PE=2 SV=1
EVM-prediction-Hic-sacffold-2.576	1.42e-132	0.659418	0.6	0.291	2.84e-129	Chondrocyte	Limbic system-associated membrane protein OS=Gallus gallus OX=9031 PE=2 SV=1
EVM-prediction-Hic-sacffold-6.19081	8.13e-132	1.43447	0.784	0.544	1.63e-128	Chondrocyte	Slit homolog 1 protein OS=Rattus norvegicus OX=10116 GN=Slit1 PE=1 SV=1
EVM-prediction-Hic-sacffold-9.134	1.14e-125	1.74261	0.741	0.498	2.27e-122	Chondrocyte	Collagen alpha-1(XI) chain OS=Mus musculus OX=10090 GN=Col11a1 PE=1 SV=2
EVM-prediction-Hic-sacffold-3.41812	7.82e-123	0.769137	0.617	0.245	1.56e-119	Chondrocyte	Epithelial cell adhesion molecule OS=Mus musculus OX=10090 GN=Epcam PE=1 SV=1
EVM-prediction-Hic-sacffold-5.13281	3.67e-122	0.991355	0.955	0.804	7.34e-119	Chondrocyte	CCAAT/enhancer-binding protein delta OS=Homo sapiens OX=9606 GN=CEBPD PE=1 SV=2
EVM-prediction-Hic-sacffold-3.2370	4.74e-108	1.73444	0.726	0.502	9.48e-105	Chondrocyte	Ephrin type-A receptor 7 OS=Gallus gallus OX=9031 GN=EPHA7 PE=2 SV=1
EVM-prediction-Hic-sacffold-11.1893	9.1e-106	0.740081	0.996	0.985	1.82e-102	Chondrocyte	Ferritin heavy chain B OS=Xenopus laevis OX=8355 GN=fth1-b PE=2 SV=2
EVM-prediction-Hic-sacffold-5.6611	6.06e-100	2.35958	0.719	0.494	1.21e-96	Chondrocyte	Ectonucleotide pyrophosphatase/phosphodiesterase family member 2 OS=Rattus norvegicus OX=10116 GN=Enpp2 PE=1 SV=2
EVM-prediction-Hic-sacffold-4.2142	2.14e-96	1.82582	0.571	0.229	4.28e-93	Chondrocyte	Wnt inhibitory factor 1 OS=Xenopus laevis OX=8355 GN=wif1 PE=2 SV=1
EVM-prediction-Hic-sacffold-2.3751	1.13e-93	1.12412	0.737	0.514	2.27e-90	Chondrocyte	Collagen alpha-2(IV) chain OS=Mus musculus OX=10090 GN=Col4a2 PE=1 SV=4
EVM-prediction-Hic-sacffold-5.3402	2.54e-93	0.835887	0.532	0.223	5.09e-90	Chondrocyte	Vasoactive intestinal polypeptide receptor 2 OS=Mus musculus OX=10090 GN=Vipr2 PE=1 SV=1
EVM-prediction-Hic-sacffold-1.4236	3.79e-93	0.756027	0.648	0.412	7.58e-90	Chondrocyte	Cilia- and flagella-associated protein 299 OS=Xenopus laevis OX=8355 GN=cfap299 PE=2 SV=1
EVM-prediction-Hic-sacffold-1.4632	3.4e-92	1.12891	0.68	0.459	6.79e-89	Chondrocyte	Dickkopf-related protein 2 OS=Mus musculus OX=10090 GN=Dkk2 PE=1 SV=2
EVM-prediction-Hic-sacffold-5.3071	9.91e-91	1.11252	0.928	0.838	1.98e-87	Chondrocyte	Retinoic acid receptor responder protein 2 OS=Pongo abelii OX=9601 GN=RARRES2 PE=2 SV=1
EVM-prediction-Hic-sacffold-2.3024	1.9e-90	1.385	0.642	0.396	3.79e-87	Chondrocyte	Integrin beta-like protein 1 OS=Xenopus laevis OX=8355 GN=itgbl1 PE=2 SV=1
EVM-prediction-Hic-sacffold-3.27661	4.81e-89	0.413047	0.478	0.193	9.62e-86	Chondrocyte	Ectonucleotide pyrophosphatase/phosphodiesterase family member 3 OS=Bos taurus OX=9913 GN=ENPP3 PE=1 SV=2
EVM-prediction-Hic-sacffold-8.1346	4e-88	1.0095	0.715	0.509	7.99e-85	Chondrocyte	Regulator of G-protein signaling 5 OS=Sus scrofa OX=9823 GN=RGS5 PE=2 SV=1
EVM-prediction-Hic-sacffold-3.36442	1.31e-87	0.934893	0.959	0.861	2.62e-84	Chondrocyte	Cystatin-C OS=Rattus norvegicus OX=10116 GN=Cst3 PE=1 SV=2
EVM-prediction-Hic-sacffold-2.1896	1.82e-86	1.36684	0.636	0.389	3.65e-83	Chondrocyte	Sushi repeat-containing protein SRPX OS=Homo sapiens OX=9606 GN=SRPX PE=1 SV=1
EVM-prediction-Hic-sacffold-5.8801	2.4e-84	1.15626	0.85	0.737	4.81e-81	Chondrocyte	Syndecan-2-B OS=Xenopus laevis OX=8355 GN=sdc2-b PE=2 SV=1
EVM-prediction-Hic-sacffold-9.1086	5.6e-84	0.762965	0.571	0.341	1.12e-80	Chondrocyte	#N/A
EVM-prediction-Hic-sacffold-9.10871	8.42e-84	0.863243	0.674	0.462	1.68e-80	Chondrocyte	#N/A
EVM-prediction-Hic-sacffold-11.2762	1.49e-78	0.657768	0.929	0.81	2.99e-75	Chondrocyte	Interferon-induced transmembrane protein 3 OS=Homo sapiens OX=9606 GN=IFITM3 PE=1 SV=2
EVM-prediction-Hic-sacffold-5.1475	2.07e-78	1.26091	0.822	0.691	4.14e-75	Chondrocyte	EMILIN-2 OS=Mus musculus OX=10090 GN=Emilin2 PE=1 SV=1
EVM-prediction-Hic-sacffold-1.58601	1.5e-77	1.1605	0.644	0.424	3.01e-74	Chondrocyte	Serine protease HTRA3 OS=Rattus norvegicus OX=10116 GN=Htra3 PE=2 SV=1
EVM-prediction-Hic-sacffold-2.2110	3.71e-77	1.06119	0.81	0.645	7.42e-74	Chondrocyte	Olfactomedin-like protein 3 OS=Xenopus tropicalis OX=8364 GN=olfml3 PE=2 SV=1
EVM-prediction-Hic-sacffold-1.2935	5.15e-76	0.781422	0.912	0.818	1.03e-72	Chondrocyte	Cathepsin L1 OS=Homo sapiens OX=9606 GN=CTSL PE=1 SV=2
EVM-prediction-Hic-sacffold-2.19381	2.41e-75	0.920502	0.874	0.753	4.82e-72	Chondrocyte	Coiled-coil domain-containing protein 80 OS=Homo sapiens OX=9606 GN=CCDC80 PE=1 SV=1
MERGED%3A%20EVM-prediction-Hic-sacffold-4.2281%3B%20EVM-prediction-Hic-sacffold-4.2280	5.73e-74	1.07211	0.639	0.44	1.15e-70	Chondrocyte	Thyrotropin-releasing hormone-degrading ectoenzyme OS=Rattus norvegicus OX=10116 GN=Trhde PE=1 SV=1
EVM-prediction-Hic-sacffold-3.2775	8.5e-74	1.08785	0.623	0.415	1.7e-70	Chondrocyte	DBH-like monooxygenase protein 1 OS=Gallus gallus OX=9031 GN=MOXD1 PE=2 SV=1
EVM-prediction-Hic-sacffold-10.13662	2.6e-73	1.16386	0.797	0.678	5.2e-70	Chondrocyte	72 kDa type IV collagenase OS=Homo sapiens OX=9606 GN=MMP2 PE=1 SV=2
EVM-prediction-Hic-sacffold-4.2627	4.87e-73	1.24645	0.705	0.531	9.75e-70	Chondrocyte	Semaphorin-3A OS=Mus musculus OX=10090 GN=Sema3a PE=1 SV=2
EVM-prediction-Hic-sacffold-12.12711	2.24e-72	1.23997	0.819	0.643	4.47e-69	Chondrocyte	Thrombospondin-1 OS=Xenopus laevis OX=8355 GN=thbs1 PE=2 SV=1
EVM-prediction-Hic-sacffold-4.2549	9.6e-72	1.0684	0.752	0.545	1.92e-68	Chondrocyte	Laminin subunit beta-1 OS=Homo sapiens OX=9606 GN=LAMB1 PE=1 SV=2
EVM-prediction-Hic-sacffold-3.857	6.17e-71	0.645616	0.625	0.39	1.23e-67	Chondrocyte	Quinone oxidoreductase PIG3 OS=Homo sapiens OX=9606 GN=TP53I3 PE=1 SV=2
EVM-prediction-Hic-sacffold-6.13291	8.84e-70	1.13343	0.757	0.589	1.77e-66	Chondrocyte	Placenta-specific protein 9 OS=Bos taurus OX=9913 GN=PLAC9 PE=3 SV=1
EVM-prediction-Hic-sacffold-4.34021	1.6e-68	1.3246	0.553	0.308	3.21e-65	Chondrocyte	Aminopeptidase N OS=Canis lupus familiaris OX=9615 GN=ANPEP PE=1 SV=2
EVM-prediction-Hic-sacffold-4.2294	5.9e-67	1.13652	0.606	0.413	1.18e-63	Chondrocyte	Tetratricopeptide repeat protein 36 OS=Xenopus tropicalis OX=8364 GN=ttc36 PE=2 SV=1
EVM-prediction-Hic-sacffold-11.15811	3.96e-66	0.560081	0.594	0.376	7.92e-63	Chondrocyte	Sacsin OS=Homo sapiens OX=9606 GN=SACS PE=1 SV=2
EVM-prediction-Hic-sacffold-11.899	4.01e-66	1.13105	0.584	0.393	8.02e-63	Chondrocyte	Adipolin OS=Xenopus tropicalis OX=8364 GN=c1qtnf12 PE=2 SV=1
EVM-prediction-Hic-sacffold-4.48171	5.05e-61	0.362733	0.549	0.339	1.01e-57	Chondrocyte	Tumor necrosis factor ligand superfamily member 13 OS=Mus musculus OX=10090 GN=Tnfsf13 PE=1 SV=1
EVM-prediction-Hic-sacffold-1.5910	2.29e-60	0.964346	0.782	0.587	4.57e-57	Chondrocyte	TNFAIP3-interacting protein 2 OS=Homo sapiens OX=9606 GN=TNIP2 PE=1 SV=1
EVM-prediction-Hic-sacffold-8.8261	6.13e-60	1.06596	0.86	0.789	1.23e-56	Chondrocyte	Phospholipid phosphatase 3 OS=Mus musculus OX=10090 GN=Plpp3 PE=1 SV=1
EVM-prediction-Hic-sacffold-12.222	5.62e-59	0.540914	0.939	0.831	1.12e-55	Chondrocyte	Transgelin-2 OS=Mus musculus OX=10090 GN=Tagln2 PE=1 SV=4
EVM-prediction-Hic-sacffold-7.2303	5.82e-59	0.970287	0.563	0.357	1.16e-55	Chondrocyte	CD302 antigen OS=Sus scrofa OX=9823 GN=CD302 PE=2 SV=1
EVM-prediction-Hic-sacffold-1.1213	1.15e-58	0.959893	0.773	0.597	2.29e-55	Chondrocyte	Serine/threonine-protein kinase PLK2 OS=Rattus norvegicus OX=10116 GN=Plk2 PE=1 SV=1
EVM-prediction-Hic-sacffold-6.6131	1.42e-58	0.413847	0.539	0.328	2.85e-55	Chondrocyte	#N/A
EVM-prediction-Hic-sacffold-9.1024	1.52e-58	0.824012	0.663	0.467	3.04e-55	Chondrocyte	Erythrocyte band 7 integral membrane protein OS=Mus musculus OX=10090 GN=Stom PE=1 SV=3
EVM-prediction-Hic-sacffold-12.734	1.46e-57	1.38316	0.576	0.377	2.93e-54	Chondrocyte	Ammonium transporter Rh type B-B OS=Xenopus laevis OX=8355 GN=rhbg-b PE=2 SV=1
EVM-prediction-Hic-sacffold-1.40741	1.17e-56	0.729222	0.97	0.928	2.35e-53	Chondrocyte	Fibrillin-2 OS=Mus musculus OX=10090 GN=Fbn2 PE=1 SV=2
EVM-prediction-Hic-sacffold-10.864	1.22e-55	1.26542	0.442	0.206	2.45e-52	Chondrocyte	Fibulin-7 OS=Mus musculus OX=10090 GN=Fbln7 PE=1 SV=1
EVM-prediction-Hic-sacffold-4.2321	1.32e-55	0.50751	0.539	0.382	2.64e-52	Chondrocyte	Protein kinase C-binding protein NELL2 OS=Xenopus laevis OX=8355 GN=nell2 PE=2 SV=1
MERGED%3A%20EVM-prediction-Hic-sacffold-7.943%3B%20EVM-prediction-Hic-sacffold-7.948	3.17e-54	0.629017	0.551	0.342	6.35e-51	Chondrocyte	Extracellular serine/threonine protein kinase FAM20C OS=Mus musculus OX=10090 GN=Fam20c PE=1 SV=1
EVM-prediction-Hic-sacffold-11.29191	6.47e-54	0.925421	0.748	0.613	1.29e-50	Chondrocyte	Nicotinamide N-methyltransferase OS=Mus musculus OX=10090 GN=Nnmt PE=1 SV=1
EVM-prediction-Hic-sacffold-12.22851	4.78e-53	1.66288	0.757	0.665	9.57e-50	Chondrocyte	Nidogen-2 OS=Homo sapiens OX=9606 GN=NID2 PE=1 SV=3
EVM-prediction-Hic-sacffold-12.2306	2.41e-52	0.790347	0.538	0.333	4.82e-49	Chondrocyte	Glycogen phosphorylase, liver form OS=Bos taurus OX=9913 GN=PYGL PE=2 SV=1
EVM-prediction-Hic-sacffold-1.28251	1.71e-51	0.434247	0.582	0.404	3.43e-48	Chondrocyte	Phosphoenolpyruvate carboxykinase [GTP], mitochondrial OS=Homo sapiens OX=9606 GN=PCK2 PE=1 SV=4
EVM-prediction-Hic-sacffold-5.564	2.49e-51	0.66276	0.957	0.912	4.98e-48	Chondrocyte	Transcriptional regulator Myc-B OS=Xenopus laevis OX=8355 GN=myc-b PE=2 SV=1
EVM-prediction-Hic-sacffold-8.14681	3.9e-51	0.951984	0.746	0.563	7.8e-48	Chondrocyte	Prostaglandin G/H synthase 2 OS=Gallus gallus OX=9031 GN=PTGS2 PE=2 SV=1
MERGED%3A%20EVM-prediction-Hic-sacffold-2.1955%3B%20EVM-prediction-Hic-sacffold-2.19561	1.09e-50	0.680129	0.669	0.508	2.17e-47	Chondrocyte	Norrin OS=Bos taurus OX=9913 GN=NDP PE=2 SV=1
EVM-prediction-Hic-sacffold-2.3444	1.42e-50	0.799434	0.853	0.717	2.85e-47	Chondrocyte	NF-kappa-B inhibitor zeta OS=Homo sapiens OX=9606 GN=NFKBIZ PE=1 SV=1
EVM-prediction-Hic-sacffold-11.10201	6.59e-50	0.913253	0.828	0.666	1.32e-46	Chondrocyte	Transcription factor HES-4 OS=Xenopus tropicalis OX=8364 GN=hes4 PE=2 SV=1
EVM-prediction-Hic-sacffold-5.293	3.1e-49	1.02088	0.709	0.582	6.21e-46	Chondrocyte	#N/A
EVM-prediction-Hic-sacffold-6.1078	4.36e-49	0.562705	0.808	0.684	8.73e-46	Chondrocyte	Prosaposin OS=Gallus gallus OX=9031 GN=PSAP PE=1 SV=1
EVM-prediction-Hic-sacffold-2.53241	6.84e-49	1.17562	0.743	0.605	1.37e-45	Chondrocyte	Protein Wnt-11 OS=Xenopus tropicalis OX=8364 GN=wnt11 PE=2 SV=1
EVM-prediction-Hic-sacffold-7.2507	2.81e-48	0.419847	0.597	0.418	5.62e-45	Chondrocyte	Up-regulator of cell proliferation OS=Mus musculus OX=10090 GN=Urgcp PE=2 SV=1
EVM-prediction-Hic-sacffold-8.16661	5.35e-47	1.76048	0.746	0.621	1.07e-43	Chondrocyte	Mimecan OS=Bos taurus OX=9913 GN=OGN PE=1 SV=2
EVM-prediction-Hic-sacffold-3.2855	1.04e-46	0.644077	0.715	0.544	2.09e-43	Chondrocyte	Cbp/p300-interacting transactivator 2 OS=Xenopus laevis OX=8355 GN=cited2 PE=2 SV=1
EVM-prediction-Hic-sacffold-3.551	1.06e-46	0.971649	0.628	0.495	2.12e-43	Chondrocyte	Scavenger receptor class A member 3 OS=Homo sapiens OX=9606 GN=SCARA3 PE=1 SV=1
EVM-prediction-Hic-sacffold-1.3501	1.68e-46	0.820505	0.673	0.49	3.36e-43	Chondrocyte	Krueppel-like factor 2 OS=Mus musculus OX=10090 GN=Klf2 PE=1 SV=2
EVM-prediction-Hic-sacffold-2.34641	1.21e-45	0.779097	0.631	0.485	2.42e-42	Chondrocyte	Neuronal membrane glycoprotein M6-b OS=Mus musculus OX=10090 GN=Gpm6b PE=1 SV=2
EVM-prediction-Hic-sacffold-10.10921	4.66e-45	0.741064	0.794	0.69	9.32e-42	Chondrocyte	EGF-containing fibulin-like extracellular matrix protein 2 OS=Mus musculus OX=10090 GN=Efemp2 PE=1 SV=1
EVM-prediction-Hic-sacffold-9.9	8.6e-45	0.588351	0.97	0.939	1.72e-41	Chondrocyte	mRNA decay activator protein ZFP36 OS=Homo sapiens OX=9606 GN=ZFP36 PE=1 SV=1
MERGED%3A%20EVM-prediction-Hic-sacffold-9.2912%3B%20EVM-prediction-Hic-sacffold-9.29131	1.59e-43	0.784297	0.776	0.668	3.17e-40	Chondrocyte	Glypican-4 OS=Mus musculus OX=10090 GN=Gpc4 PE=1 SV=2
EVM-prediction-Hic-sacffold-5.4057	1.61e-43	0.942067	0.653	0.501	3.22e-40	Chondrocyte	Sclerostin domain-containing protein 1 OS=Homo sapiens OX=9606 GN=SOSTDC1 PE=1 SV=2
EVM-prediction-Hic-sacffold-11.15801	3.93e-43	0.912361	0.638	0.453	7.87e-40	Chondrocyte	Sacsin OS=Homo sapiens OX=9606 GN=SACS PE=1 SV=2
EVM-prediction-Hic-sacffold-3.4722	5.16e-43	0.869292	0.766	0.667	1.03e-39	Chondrocyte	Phospholipid scramblase 2 OS=Bos taurus OX=9913 GN=PLSCR2 PE=2 SV=1
EVM-prediction-Hic-sacffold-2.3973	1e-42	0.977331	0.57	0.386	2.01e-39	Chondrocyte	Dachshund homolog 1 OS=Homo sapiens OX=9606 GN=DACH1 PE=1 SV=4
EVM-prediction-Hic-sacffold-4.45251	1.89e-42	0.748952	0.54	0.347	3.78e-39	Chondrocyte	Complement C3 OS=Sus scrofa OX=9823 GN=C3 PE=1 SV=2
EVM-prediction-Hic-sacffold-4.39011	3.56e-41	0.716885	0.654	0.493	7.11e-38	Chondrocyte	Vitamin K-dependent gamma-carboxylase OS=Mus musculus OX=10090 GN=Ggcx PE=1 SV=1
EVM-prediction-Hic-sacffold-10.2053	3.9e-41	0.380639	0.512	0.345	7.79e-38	Chondrocyte	6-pyruvoyl tetrahydrobiopterin synthase OS=Homo sapiens OX=9606 GN=PTS PE=1 SV=1
EVM-prediction-Hic-sacffold-9.1023	7.41e-41	0.863217	0.755	0.66	1.48e-37	Chondrocyte	Gelsolin OS=Gallus gallus OX=9031 GN=GSN PE=2 SV=1
EVM-prediction-Hic-sacffold-4.47031	4.02e-40	0.576557	0.688	0.52	8.04e-37	Chondrocyte	Placenta-specific gene 8 protein OS=Homo sapiens OX=9606 GN=PLAC8 PE=2 SV=1
EVM-prediction-Hic-sacffold-3.25361	1.08e-38	0.926481	0.717	0.596	2.17e-35	Chondrocyte	Laminin subunit alpha-4 OS=Homo sapiens OX=9606 GN=LAMA4 PE=1 SV=4
EVM-prediction-Hic-sacffold-12.182	1.22e-37	0.527326	0.952	0.908	2.44e-34	Chondrocyte	Proto-oncogene c-Fos OS=Gallus gallus OX=9031 GN=FOS PE=1 SV=1
EVM-prediction-Hic-sacffold-1.54701	4.54e-37	0.789974	0.823	0.782	9.07e-34	Chondrocyte	Platelet-derived growth factor receptor alpha OS=Xenopus laevis OX=8355 GN=pdgfra PE=2 SV=1
EVM-prediction-Hic-sacffold-4.26241	9.38e-37	0.313252	0.61	0.465	1.88e-33	Chondrocyte	Semaphorin-3E OS=Gallus gallus OX=9031 GN=SEMA3E PE=2 SV=1
EVM-prediction-Hic-sacffold-7.27192	1.06e-36	0.650567	0.869	0.78	2.12e-33	Chondrocyte	Nuclear protein 1 OS=Rattus norvegicus OX=10116 GN=Nupr1 PE=2 SV=1
EVM-prediction-Hic-sacffold-6.1539	1.13e-36	0.781324	0.512	0.327	2.25e-33	Chondrocyte	Complement C1s subcomponent OS=Sus scrofa OX=9823 PE=2 SV=1
EVM-prediction-Hic-sacffold-3.14091	2.71e-36	0.825328	0.813	0.694	5.42e-33	Chondrocyte	Vigilin OS=Mus musculus OX=10090 GN=Hdlbp PE=1 SV=1
EVM-prediction-Hic-sacffold-1.5553	7.63e-36	0.527924	0.496	0.307	1.53e-32	Chondrocyte	LIM and calponin homology domains-containing protein 1 OS=Xenopus laevis OX=8355 GN=limch1 PE=2 SV=1
EVM-prediction-Hic-sacffold-4.2312	1.46e-35	0.572878	0.403	0.117	2.91e-32	Chondrocyte	Sodium-coupled neutral amino acid transporter 4 OS=Pongo abelii OX=9601 GN=SLC38A4 PE=2 SV=1
EVM-prediction-Hic-sacffold-2.21111	1.15e-34	0.838628	0.711	0.623	2.3e-31	Chondrocyte	#N/A
EVM-prediction-Hic-sacffold-8.20441	2.21e-33	0.670861	0.787	0.67	4.41e-30	Chondrocyte	Myosin-9 OS=Mus musculus OX=10090 GN=Myh9 PE=1 SV=4
EVM-prediction-Hic-sacffold-1.28312	1.46e-32	0.354317	0.585	0.419	2.92e-29	Chondrocyte	Proteasome activator complex subunit 2 OS=Sus scrofa OX=9823 GN=PSME2 PE=2 SV=3
EVM-prediction-Hic-sacffold-3.4150	4.25e-32	0.389685	0.392	0.189	8.49e-29	Chondrocyte	Neurexin-1-beta OS=Bos taurus OX=9913 GN=NRXN1 PE=1 SV=2
EVM-prediction-Hic-sacffold-6.2883	9.74e-32	0.652837	0.455	0.263	1.95e-28	Chondrocyte	Protein phosphatase 1 regulatory subunit 1B OS=Homo sapiens OX=9606 GN=PPP1R1B PE=1 SV=2
EVM-prediction-Hic-sacffold-6.3861	9.87e-32	1.86951	0.563	0.408	1.97e-28	Chondrocyte	Phospholipid transfer protein OS=Homo sapiens OX=9606 GN=PLTP PE=1 SV=1
EVM-prediction-Hic-sacffold-12.7421	1.22e-31	1.00043	0.66	0.551	2.43e-28	Chondrocyte	Tanabin OS=Xenopus laevis OX=8355 PE=2 SV=1
EVM-prediction-Hic-sacffold-1.5573	6.83e-31	0.606858	0.797	0.675	1.37e-27	Chondrocyte	UDP-glucose 6-dehydrogenase OS=Gallus gallus OX=9031 GN=UGDH PE=2 SV=1
EVM-prediction-Hic-sacffold-8.994	7.53e-31	0.770961	0.519	0.36	1.51e-27	Chondrocyte	Glutamine synthetase OS=Canis lupus familiaris OX=9615 GN=GLUL PE=1 SV=3
EVM-prediction-Hic-sacffold-1.2854	2.14e-30	0.552601	0.783	0.669	4.27e-27	Chondrocyte	Nuclear factor interleukin-3-regulated protein OS=Xenopus tropicalis OX=8364 GN=nfil3 PE=2 SV=1
EVM-prediction-Hic-sacffold-5.8501	2.63e-29	0.85532	0.608	0.5	5.26e-26	Chondrocyte	Protein odd-skipped-related 2-B OS=Xenopus laevis OX=8355 GN=osr2-b PE=2 SV=1
EVM-prediction-Hic-sacffold-6.6141	2.68e-29	0.566137	0.506	0.335	5.37e-26	Chondrocyte	#N/A
EVM-prediction-Hic-sacffold-5.2891	6.09e-29	0.642325	0.708	0.564	1.22e-25	Chondrocyte	#N/A
EVM-prediction-Hic-sacffold-8.14781	7.64e-29	0.310748	0.745	0.596	1.53e-25	Chondrocyte	4-trimethylaminobutyraldehyde dehydrogenase OS=Bos taurus OX=9913 GN=ALDH9A1 PE=2 SV=1
EVM-prediction-Hic-sacffold-3.2571	3.94e-28	0.493522	0.634	0.526	7.88e-25	Chondrocyte	Dermatan-sulfate epimerase OS=Mus musculus OX=10090 GN=Dse PE=2 SV=1
EVM-prediction-Hic-sacffold-9.12731	3.95e-28	0.406423	0.74	0.627	7.9e-25	Chondrocyte	CCN family member 1 OS=Gallus gallus OX=9031 GN=CCN1 PE=2 SV=1
EVM-prediction-Hic-sacffold-6.33892	4.5e-28	0.321318	0.533	0.369	9e-25	Chondrocyte	Laminin subunit alpha-5 OS=Homo sapiens OX=9606 GN=LAMA5 PE=1 SV=8
EVM-prediction-Hic-sacffold-6.1090	5.6e-28	0.48415	0.574	0.466	1.12e-24	Chondrocyte	Calponin-1 OS=Mus musculus OX=10090 GN=Cnn1 PE=1 SV=1
EVM-prediction-Hic-sacffold-8.16711	8.07e-28	0.756165	0.602	0.506	1.61e-24	Chondrocyte	Extracellular matrix protein 2 OS=Bos taurus OX=9913 GN=ECM2 PE=2 SV=1
EVM-prediction-Hic-sacffold-7.22661	1.08e-27	0.347396	0.524	0.372	2.17e-24	Chondrocyte	Interferon-induced helicase C domain-containing protein 1 OS=Mus musculus OX=10090 GN=Ifih1 PE=1 SV=1
EVM-prediction-Hic-sacffold-11.29951	1.83e-27	0.539811	0.691	0.584	3.66e-24	Chondrocyte	Alkaline phosphatase, tissue-nonspecific isozyme OS=Felis catus OX=9685 GN=ALPL PE=1 SV=1
EVM-prediction-Hic-sacffold-2.4320	2.26e-27	0.674007	0.537	0.397	4.52e-24	Chondrocyte	Low-density lipoprotein receptor-related protein 1 OS=Gallus gallus OX=9031 GN=LRP1 PE=2 SV=1
EVM-prediction-Hic-sacffold-5.3327	2.32e-27	0.451287	0.861	0.776	4.64e-24	Chondrocyte	Integrin beta-1-A OS=Xenopus laevis OX=8355 GN=itgb1-a PE=2 SV=1
EVM-prediction-Hic-sacffold-3.681	5.96e-27	0.654762	0.708	0.627	1.19e-23	Chondrocyte	EMILIN-1 OS=Mus musculus OX=10090 GN=Emilin1 PE=1 SV=1
EVM-prediction-Hic-sacffold-8.2049	8.33e-27	0.465485	0.603	0.482	1.67e-23	Chondrocyte	Heme oxygenase 1 OS=Gallus gallus OX=9031 GN=HMOX1 PE=1 SV=2
EVM-prediction-Hic-sacffold-9.27332	5.26e-26	1.37784	0.651	0.531	1.05e-22	Chondrocyte	Collagen alpha-5(IV) chain OS=Homo sapiens OX=9606 GN=COL4A5 PE=1 SV=2
EVM-prediction-Hic-sacffold-1.55132	9.55e-26	0.893704	0.549	0.437	1.91e-22	Chondrocyte	Alcohol dehydrogenase 1 OS=Pelophylax perezi OX=8403 PE=1 SV=1
EVM-prediction-Hic-sacffold-2.17211	1.98e-25	0.872166	0.595	0.497	3.97e-22	Chondrocyte	Phosphate-regulating neutral endopeptidase PHEX OS=Homo sapiens OX=9606 GN=PHEX PE=1 SV=1
EVM-prediction-Hic-sacffold-10.23261	7.42e-25	0.71265	0.58	0.496	1.48e-21	Chondrocyte	Olfactomedin-like protein 1 OS=Rattus norvegicus OX=10116 GN=Olfml1 PE=2 SV=1
EVM-prediction-Hic-sacffold-10.2038	1.22e-24	0.553001	0.85	0.737	2.45e-21	Chondrocyte	Interferon-induced transmembrane protein 3 OS=Rattus norvegicus OX=10116 GN=ifitm3 PE=2 SV=1
EVM-prediction-Hic-sacffold-6.34131	4.87e-24	0.29399	0.506	0.37	9.73e-21	Chondrocyte	Opioid growth factor receptor OS=Mus musculus OX=10090 GN=Ogfr PE=1 SV=1
EVM-prediction-Hic-sacffold-1.2872	6.33e-24	0.663888	0.794	0.701	1.27e-20	Chondrocyte	Growth arrest and DNA damage-inducible protein GADD45 gamma OS=Rattus norvegicus OX=10116 GN=Gadd45g PE=2 SV=1
EVM-prediction-Hic-sacffold-5.2793	7.37e-24	0.506115	0.452	0.293	1.47e-20	Chondrocyte	Inhibin beta A chain OS=Rattus norvegicus OX=10116 GN=Inhba PE=2 SV=1
EVM-prediction-Hic-sacffold-4.21771	7.66e-24	0.339519	0.916	0.89	1.53e-20	Chondrocyte	Protein disulfide-isomerase OS=Mus musculus OX=10090 GN=P4hb PE=1 SV=2
EVM-prediction-Hic-sacffold-8.16701	7.73e-24	0.64865	0.618	0.503	1.55e-20	Chondrocyte	Asporin OS=Bos taurus OX=9913 GN=ASPN PE=2 SV=1
EVM-prediction-Hic-sacffold-2.3753	2.26e-23	0.588112	0.551	0.426	4.51e-20	Chondrocyte	Collagen alpha-1(IV) chain OS=Mus musculus OX=10090 GN=Col4a1 PE=1 SV=4
EVM-prediction-Hic-sacffold-1.25021	5.01e-23	0.678726	0.745	0.662	1e-19	Chondrocyte	Transmembrane protein 119 OS=Homo sapiens OX=9606 GN=TMEM119 PE=1 SV=1
EVM-prediction-Hic-sacffold-1.32141	7.4e-23	0.276409	0.556	0.428	1.48e-19	Chondrocyte	Probable ATP-dependent RNA helicase DDX58 OS=Homo sapiens OX=9606 GN=DDX58 PE=1 SV=2
EVM-prediction-Hic-sacffold-1.1007	8.96e-23	0.648475	0.677	0.581	1.79e-19	Chondrocyte	Pikachurin OS=Homo sapiens OX=9606 GN=EGFLAM PE=1 SV=2
EVM-prediction-Hic-sacffold-2.29831	1.51e-22	0.619126	0.519	0.389	3.02e-19	Chondrocyte	Gap junction Cx32.2 protein OS=Micropogonias undulatus OX=29154 PE=2 SV=2
EVM-prediction-Hic-sacffold-4.3017	2.17e-22	0.324114	0.957	0.945	4.34e-19	Chondrocyte	Peptidyl-prolyl cis-trans isomerase B OS=Homo sapiens OX=9606 GN=PPIB PE=1 SV=2
EVM-prediction-Hic-sacffold-1.1934	2.43e-22	0.564431	0.722	0.642	4.87e-19	Chondrocyte	Aldehyde dehydrogenase, mitochondrial OS=Rattus norvegicus OX=10116 GN=Aldh2 PE=1 SV=1
EVM-prediction-Hic-sacffold-2.42172	2.53e-22	0.333189	0.84	0.74	5.06e-19	Chondrocyte	CD63 antigen OS=Rattus norvegicus OX=10116 GN=Cd63 PE=1 SV=2
EVM-prediction-Hic-sacffold-6.16041	2.86e-22	0.588688	0.791	0.704	5.72e-19	Chondrocyte	Zyxin OS=Xenopus laevis OX=8355 GN=zyx PE=1 SV=1
EVM-prediction-Hic-sacffold-7.22691	4.13e-22	0.464431	0.689	0.588	8.26e-19	Chondrocyte	Prolyl endopeptidase FAP OS=Bos taurus OX=9913 GN=FAP PE=1 SV=1
EVM-prediction-Hic-sacffold-4.10072	5.8e-22	0.52733	0.924	0.858	1.16e-18	Chondrocyte	Sequestosome-1 OS=Mus musculus OX=10090 GN=Sqstm1 PE=1 SV=1
EVM-prediction-Hic-sacffold-7.20032	7.24e-22	0.729453	0.848	0.837	1.45e-18	Chondrocyte	Collagen alpha-1(VI) chain OS=Xenopus laevis OX=8355 GN=col6a1 PE=1 SV=1
EVM-prediction-Hic-sacffold-10.151	7.59e-22	0.47248	0.765	0.686	1.52e-18	Chondrocyte	Cadherin-1 OS=Canis lupus familiaris OX=9615 GN=CDH1 PE=1 SV=2
EVM-prediction-Hic-sacffold-5.1781	1.4e-21	0.46903	0.647	0.552	2.79e-18	Chondrocyte	DNA-binding protein inhibitor ID-4 OS=Xenopus tropicalis OX=8364 GN=id4 PE=2 SV=1
EVM-prediction-Hic-sacffold-1.4395	6.72e-21	0.685836	0.734	0.632	1.34e-17	Chondrocyte	C-X-C motif chemokine 9 OS=Bos taurus OX=9913 GN=CXCL9 PE=2 SV=1
EVM-prediction-Hic-sacffold-3.1382	1.02e-20	0.691317	0.274	0.166	2.03e-17	Chondrocyte	Protein SNORC OS=Homo sapiens OX=9606 GN=SNORC PE=2 SV=1
EVM-prediction-Hic-sacffold-3.3972	1.1e-20	0.804611	0.48	0.376	2.2e-17	Chondrocyte	Isthmin OS=Xenopus laevis OX=8355 GN=ism1 PE=2 SV=1
EVM-prediction-Hic-sacffold-2.26931	2.99e-20	0.352873	0.971	0.964	5.98e-17	Chondrocyte	DNA-binding protein inhibitor ID-3 OS=Xenopus tropicalis OX=8364 GN=id3 PE=3 SV=1
EVM-prediction-Hic-sacffold-4.14502	4.81e-20	0.751669	0.765	0.726	9.62e-17	Chondrocyte	Transforming growth factor-beta-induced protein ig-h3 OS=Sus scrofa OX=9823 GN=TGFBI PE=1 SV=1
EVM-prediction-Hic-sacffold-12.1862	7.12e-20	0.828389	0.399	0.274	1.42e-16	Chondrocyte	#N/A
EVM-prediction-Hic-sacffold-4.1035	2.51e-19	0.593906	0.603	0.525	5.02e-16	Chondrocyte	Platelet-derived growth factor receptor beta OS=Rattus norvegicus OX=10116 GN=Pdgfrb PE=2 SV=2
EVM-prediction-Hic-sacffold-8.20431	2.74e-19	0.630615	0.719	0.639	5.48e-16	Chondrocyte	Myosin-9 OS=Homo sapiens OX=9606 GN=MYH9 PE=1 SV=4
EVM-prediction-Hic-sacffold-7.20012	3.22e-19	0.652235	0.805	0.793	6.45e-16	Chondrocyte	Collagen alpha-2(VI) chain OS=Gallus gallus OX=9031 GN=COL6A2 PE=2 SV=1
EVM-prediction-Hic-sacffold-11.626	5.48e-19	0.477313	0.613	0.511	1.1e-15	Chondrocyte	Membrane-spanning 4-domains subfamily A member 4A OS=Homo sapiens OX=9606 GN=MS4A4A PE=1 SV=1
EVM-prediction-Hic-sacffold-8.1462	7.07e-19	0.256315	0.099	0.137	1.41e-15	Chondrocyte	Proteoglycan 4 OS=Mus musculus OX=10090 GN=Prg4 PE=1 SV=2
EVM-prediction-Hic-sacffold-11.11941	2.82e-18	0.782471	0.534	0.43	5.65e-15	Chondrocyte	Leukocyte antigen CD37 OS=Rattus norvegicus OX=10116 GN=Cd37 PE=2 SV=1
EVM-prediction-Hic-sacffold-1.41502	3.82e-18	0.412049	0.533	0.433	7.64e-15	Chondrocyte	Pro-neuregulin-1, membrane-bound isoform OS=Xenopus laevis OX=8355 GN=nrg1 PE=2 SV=1
EVM-prediction-Hic-sacffold-3.3836	3.89e-18	0.519419	0.677	0.598	7.79e-15	Chondrocyte	UTP--glucose-1-phosphate uridylyltransferase OS=Homo sapiens OX=9606 GN=UGP2 PE=1 SV=5
EVM-prediction-Hic-sacffold-4.34491	1.38e-17	0.500815	0.582	0.488	2.76e-14	Chondrocyte	Hyaluronan and proteoglycan link protein 3 OS=Mus musculus OX=10090 GN=Hapln3 PE=2 SV=3
EVM-prediction-Hic-sacffold-1.25711	1.66e-17	0.623678	0.763	0.668	3.33e-14	Chondrocyte	Leukemia inhibitory factor OS=Bos taurus OX=9913 GN=LIF PE=2 SV=1
EVM-prediction-Hic-sacffold-11.8661	2.15e-17	0.730256	0.561	0.499	4.29e-14	Chondrocyte	Matrix metalloproteinase-23 OS=Bos taurus OX=9913 GN=MMP23 PE=2 SV=1
EVM-prediction-Hic-sacffold-11.15821	3.52e-17	0.455176	0.454	0.341	7.04e-14	Chondrocyte	Sacsin OS=Mus musculus OX=10090 GN=Sacs PE=1 SV=2
EVM-prediction-Hic-sacffold-9.1871	4.05e-17	0.364388	0.669	0.543	8.11e-14	Chondrocyte	Endoplasmic reticulum chaperone BiP OS=Xenopus laevis OX=8355 GN=hspa5 PE=2 SV=1
EVM-prediction-Hic-sacffold-2.13461	8.01e-17	0.331161	0.425	0.305	1.6e-13	Chondrocyte	Pirin OS=Mus musculus OX=10090 GN=Pir PE=1 SV=1
EVM-prediction-Hic-sacffold-3.2144	9.05e-17	0.314162	0.545	0.427	1.81e-13	Chondrocyte	Dystonin OS=Homo sapiens OX=9606 GN=DST PE=1 SV=4
EVM-prediction-Hic-sacffold-3.1504	1.25e-16	0.636412	0.468	0.355	2.51e-13	Chondrocyte	Glycogenin-1 OS=Mus musculus OX=10090 GN=Gyg1 PE=1 SV=3
EVM-prediction-Hic-sacffold-12.2577	1.39e-16	0.39243	0.482	0.381	2.79e-13	Chondrocyte	Membrane progestin receptor delta OS=Homo sapiens OX=9606 GN=PAQR6 PE=1 SV=2
EVM-prediction-Hic-sacffold-1.5867	1.67e-16	0.747042	0.626	0.584	3.34e-13	Chondrocyte	Carboxypeptidase Z OS=Gallus gallus OX=9031 GN=CPZ PE=1 SV=1
EVM-prediction-Hic-sacffold-2.10681	2.38e-16	0.56233	0.553	0.457	4.76e-13	Chondrocyte	A disintegrin and metalloproteinase with thrombospondin motifs 1 OS=Homo sapiens OX=9606 GN=ADAMTS1 PE=1 SV=4
EVM-prediction-Hic-sacffold-2.4098	4.05e-16	1.40176	0.42	0.274	8.11e-13	Chondrocyte	Leukocyte cell-derived chemotaxin 1 OS=Homo sapiens OX=9606 GN=CNMD PE=1 SV=1
EVM-prediction-Hic-sacffold-8.992	7.74e-16	0.393708	0.713	0.603	1.55e-12	Chondrocyte	Regulator of G-protein signaling 16 OS=Sus scrofa OX=9823 GN=RGS16 PE=1 SV=3
EVM-prediction-Hic-sacffold-5.921	9.65e-16	0.375629	0.565	0.471	1.93e-12	Chondrocyte	GTP-binding protein GEM OS=Homo sapiens OX=9606 GN=GEM PE=1 SV=1
EVM-prediction-Hic-sacffold-4.19221	1.33e-15	0.396993	0.962	0.944	2.66e-12	Chondrocyte	Early growth response protein 1 OS=Xenopus tropicalis OX=8364 GN=egr1 PE=2 SV=2
EVM-prediction-Hic-sacffold-1.27371	1.5e-15	0.289713	0.817	0.766	3e-12	Chondrocyte	Dolichyl-diphosphooligosaccharide--protein glycosyltransferase subunit dad1 OS=Xenopus laevis OX=8355 GN=dad1 PE=3 SV=1
EVM-prediction-Hic-sacffold-4.1413	1.65e-15	0.390841	0.654	0.545	3.29e-12	Chondrocyte	Interferon regulatory factor 1 OS=Gallus gallus OX=9031 GN=IRF1 PE=2 SV=1
EVM-prediction-Hic-sacffold-6.6551	2.02e-15	0.479953	0.714	0.661	4.03e-12	Chondrocyte	Fibroblast growth factor receptor 2 OS=Xenopus laevis OX=8355 GN=fgfr2 PE=2 SV=1
EVM-prediction-Hic-sacffold-10.24453	6.34e-15	0.451493	0.684	0.609	1.27e-11	Chondrocyte	Pleckstrin homology-like domain family A member 2 OS=Xenopus laevis OX=8355 GN=phlda2 PE=2 SV=1
EVM-prediction-Hic-sacffold-4.10951	6.77e-15	0.278413	0.993	0.983	1.35e-11	Chondrocyte	SPARC OS=Xenopus laevis OX=8355 GN=sparc PE=1 SV=1
EVM-prediction-Hic-sacffold-4.3018	2.82e-14	0.344493	0.254	0.197	5.63e-11	Chondrocyte	Sorting nexin-22 OS=Homo sapiens OX=9606 GN=SNX22 PE=1 SV=1
EVM-prediction-Hic-sacffold-2.3565	3.26e-14	0.25686	0.476	0.378	6.53e-11	Chondrocyte	Interleukin-1 receptor type 1 OS=Homo sapiens OX=9606 GN=IL1R1 PE=1 SV=1
EVM-prediction-Hic-sacffold-1.5255	3.28e-14	0.264491	0.247	0.109	6.56e-11	Chondrocyte	#N/A
EVM-prediction-Hic-sacffold-11.17391	4.1e-14	0.388141	0.779	0.748	8.19e-11	Chondrocyte	Cell adhesion molecule 1 OS=Mus musculus OX=10090 GN=Cadm1 PE=1 SV=2
EVM-prediction-Hic-sacffold-4.4464	5.46e-14	0.265425	0.502	0.404	1.09e-10	Chondrocyte	Surfeit locus protein 4 OS=Takifugu rubripes OX=31033 GN=surf4 PE=3 SV=1
EVM-prediction-Hic-sacffold-3.1764	7.12e-14	0.511255	0.628	0.567	1.42e-10	Chondrocyte	Fibronectin type III domain-containing protein 3B OS=Homo sapiens OX=9606 GN=FNDC3B PE=1 SV=2
EVM-prediction-Hic-sacffold-3.2742	8.5e-14	0.48456	0.449	0.355	1.7e-10	Chondrocyte	Laminin subunit alpha-2 OS=Homo sapiens OX=9606 GN=LAMA2 PE=1 SV=4
EVM-prediction-Hic-sacffold-4.10271	1.7e-13	0.264752	0.485	0.372	3.4e-10	Chondrocyte	E3 ubiquitin-protein ligase RNF213 OS=Homo sapiens OX=9606 GN=RNF213 PE=1 SV=3
EVM-prediction-Hic-sacffold-2.13741	1.88e-13	0.542338	0.626	0.539	3.76e-10	Chondrocyte	Active breakpoint cluster region-related protein OS=Xenopus tropicalis OX=8364 GN=abr PE=2 SV=1
EVM-prediction-Hic-sacffold-2.5081	2.38e-13	0.250325	0.969	0.947	4.76e-10	Chondrocyte	Follistatin-related protein 1 OS=Bos taurus OX=9913 GN=FSTL1 PE=2 SV=1
EVM-prediction-Hic-sacffold-1.54821	3.03e-13	0.586197	0.713	0.689	6.06e-10	Chondrocyte	Ras-like protein family member 11B OS=Xenopus tropicalis OX=8364 GN=rasl11b PE=2 SV=1
EVM-prediction-Hic-sacffold-3.1584	5.17e-13	0.345448	0.809	0.753	1.03e-09	Chondrocyte	Profilin-2 OS=Mus musculus OX=10090 GN=Pfn2 PE=1 SV=3
MERGED%3A%20EVM-prediction-Hic-sacffold-2.3925%3B%20EVM-prediction-Hic-sacffold-2.39261	6.68e-13	0.857646	0.503	0.439	1.34e-09	Chondrocyte	Endothelin receptor type B OS=Bos taurus OX=9913 GN=EDNRB PE=1 SV=1
EVM-prediction-Hic-sacffold-11.3871	7.98e-13	0.291257	0.622	0.532	1.6e-09	Chondrocyte	Nicotinamide N-methyltransferase OS=Mus musculus OX=10090 GN=Nnmt PE=1 SV=1
EVM-prediction-Hic-sacffold-5.26891	1.22e-12	0.302691	0.848	0.809	2.43e-09	Chondrocyte	Peptidyl-prolyl cis-trans isomerase FKBP9 OS=Bos taurus OX=9913 GN=FKBP9 PE=2 SV=1
EVM-prediction-Hic-sacffold-11.15781	1.31e-12	0.56112	0.488	0.406	2.63e-09	Chondrocyte	Sacsin OS=Homo sapiens OX=9606 GN=SACS PE=1 SV=2
EVM-prediction-Hic-sacffold-2.2593	2.97e-12	0.658984	0.605	0.549	5.94e-09	Chondrocyte	Signal peptide, CUB and EGF-like domain-containing protein 3 OS=Homo sapiens OX=9606 GN=SCUBE3 PE=1 SV=1
EVM-prediction-Hic-sacffold-4.47221	3.03e-12	0.384431	0.502	0.403	6.06e-09	Chondrocyte	#N/A
EVM-prediction-Hic-sacffold-8.21911	3.23e-12	0.878021	0.683	0.65	6.47e-09	Chondrocyte	Protein Wnt-5a OS=Homo sapiens OX=9606 GN=WNT5A PE=1 SV=2
EVM-prediction-Hic-sacffold-1.3819	1.09e-11	0.475871	0.442	0.337	2.18e-08	Chondrocyte	Cytokine receptor-like factor 1 OS=Mus musculus OX=10090 GN=Crlf1 PE=1 SV=1
EVM-prediction-Hic-sacffold-10.1696	1.11e-11	0.37402	0.623	0.534	2.23e-08	Chondrocyte	Phospholipase A and acyltransferase 4 OS=Homo sapiens OX=9606 GN=PLAAT4 PE=1 SV=1
EVM-prediction-Hic-sacffold-11.26131	1.51e-11	0.293032	0.579	0.47	3.02e-08	Chondrocyte	#N/A
EVM-prediction-Hic-sacffold-4.3357	2.02e-11	0.259379	0.87	0.81	4.04e-08	Chondrocyte	Protein disulfide-isomerase A3 OS=Chlorocebus aethiops OX=9534 GN=PDIA3 PE=2 SV=1
EVM-prediction-Hic-sacffold-2.31032	3.27e-11	0.436935	0.773	0.733	6.55e-08	Chondrocyte	Collagen alpha-1(XVI) chain OS=Mus musculus OX=10090 GN=Col16a1 PE=1 SV=2
EVM-prediction-Hic-sacffold-3.18392	3.66e-11	0.251858	0.507	0.4	7.31e-08	Chondrocyte	Lysosome-associated membrane glycoprotein 3 OS=Mus musculus OX=10090 GN=Lamp3 PE=2 SV=1
EVM-prediction-Hic-sacffold-2.507	6.41e-11	0.500299	0.736	0.726	1.28e-07	Chondrocyte	Leucine-rich repeat-containing protein 58 OS=Xenopus laevis OX=8355 GN=lrrc58 PE=2 SV=1
EVM-prediction-Hic-sacffold-1.5399	7.3e-11	0.530963	0.425	0.324	1.46e-07	Chondrocyte	Platelet-derived growth factor receptor-like protein OS=Homo sapiens OX=9606 GN=PDGFRL PE=1 SV=1
EVM-prediction-Hic-sacffold-3.2110	9.03e-11	0.369155	0.44	0.355	1.81e-07	Chondrocyte	Angiopoietin-2 OS=Sus scrofa OX=9823 GN=ANGPT2 PE=2 SV=1
EVM-prediction-Hic-sacffold-1.35151	1.09e-10	0.624826	0.558	0.507	2.18e-07	Chondrocyte	C3 and PZP-like alpha-2-macroglobulin domain-containing protein 8 OS=Homo sapiens OX=9606 GN=CPAMD8 PE=1 SV=2
EVM-prediction-Hic-sacffold-8.220	1.15e-10	0.452234	0.85	0.814	2.3e-07	Chondrocyte	Growth arrest and DNA damage-inducible protein GADD45 alpha OS=Cricetulus griseus OX=10029 GN=GADD45A PE=2 SV=1
EVM-prediction-Hic-sacffold-10.28802	1.22e-10	0.316756	0.713	0.654	2.44e-07	Chondrocyte	Catalase OS=Rugosa rugosa OX=8410 GN=cat PE=2 SV=3
EVM-prediction-Hic-sacffold-11.1274	1.28e-10	0.409074	0.6	0.539	2.55e-07	Chondrocyte	Epithelial membrane protein 3 OS=Rattus norvegicus OX=10116 GN=Emp3 PE=2 SV=1
EVM-prediction-Hic-sacffold-2.5072	1.39e-10	0.734059	0.55	0.495	2.79e-07	Chondrocyte	Hephaestin-like protein 1 OS=Homo sapiens OX=9606 GN=HEPHL1 PE=2 SV=2
EVM-prediction-Hic-sacffold-3.17301	1.46e-10	0.34423	0.815	0.774	2.92e-07	Chondrocyte	Golgi integral membrane protein 4 OS=Homo sapiens OX=9606 GN=GOLIM4 PE=1 SV=1
EVM-prediction-Hic-sacffold-7.23121	1.59e-10	0.304619	0.753	0.689	3.19e-07	Chondrocyte	Death-associated protein-like 1-B OS=Xenopus laevis OX=8355 GN=dapl1-b PE=4 SV=1
EVM-prediction-Hic-sacffold-4.791	1.67e-10	0.363254	0.773	0.782	3.33e-07	Chondrocyte	Fibulin-1 OS=Gallus gallus OX=9031 GN=FBLN1 PE=2 SV=2
EVM-prediction-Hic-sacffold-2.1347	2.52e-10	0.554404	0.426	0.317	5.04e-07	Chondrocyte	Vascular endothelial growth factor D OS=Homo sapiens OX=9606 GN=VEGFD PE=1 SV=1
MERGED%3A%20EVM-prediction-Hic-sacffold-4.1671%3B%20EVM-prediction-Hic-sacffold-4.16721	3.44e-10	0.309127	0.814	0.786	6.87e-07	Chondrocyte	Dual specificity protein phosphatase 1-A OS=Xenopus laevis OX=8355 GN=dusp1-a PE=1 SV=1
EVM-prediction-Hic-sacffold-3.1060	3.94e-10	0.362423	0.805	0.765	7.88e-07	Chondrocyte	Ornithine decarboxylase 1 OS=Xenopus laevis OX=8355 GN=odc1-a PE=2 SV=1
MERGED%3A%20EVM-prediction-Hic-sacffold-1.1229%3B%20EVM-prediction-Hic-sacffold-1.1224	4.7e-10	0.345786	0.572	0.505	9.41e-07	Chondrocyte	cAMP-specific 3',5'-cyclic phosphodiesterase 4D OS=Homo sapiens OX=9606 GN=PDE4D PE=1 SV=2
EVM-prediction-Hic-sacffold-8.16802	5.56e-10	0.446369	0.833	0.787	1.11e-06	Chondrocyte	Protein shisa-4 OS=Mus musculus OX=10090 GN=Shisa4 PE=1 SV=1
EVM-prediction-Hic-sacffold-11.15791	1.08e-09	0.332599	0.472	0.372	2.16e-06	Chondrocyte	Sacsin OS=Mus musculus OX=10090 GN=Sacs PE=1 SV=2
EVM-prediction-Hic-sacffold-2.21371	1.47e-09	0.288626	0.586	0.485	2.94e-06	Chondrocyte	G0/G1 switch protein 2 OS=Homo sapiens OX=9606 GN=G0S2 PE=1 SV=1
EVM-prediction-Hic-sacffold-2.2614	1.66e-09	0.63678	0.629	0.585	3.32e-06	Chondrocyte	Cysteine and glycine-rich protein 1 OS=Rattus norvegicus OX=10116 GN=Csrp1 PE=1 SV=2
EVM-prediction-Hic-sacffold-2.48561	1.95e-09	0.353712	0.498	0.428	3.91e-06	Chondrocyte	Lambda-crystallin homolog OS=Pongo abelii OX=9601 GN=CRYL1 PE=2 SV=3
EVM-prediction-Hic-sacffold-6.26921	2.52e-09	0.379825	0.642	0.598	5.04e-06	Chondrocyte	Membrane primary amine oxidase OS=Homo sapiens OX=9606 GN=AOC3 PE=1 SV=3
EVM-prediction-Hic-sacffold-9.11941	2.66e-09	0.354273	0.737	0.687	5.32e-06	Chondrocyte	Angiopoietin-related protein 2 OS=Mus musculus OX=10090 GN=Angptl2 PE=2 SV=2
EVM-prediction-Hic-sacffold-1.43721	2.91e-09	0.44951	0.482	0.423	5.82e-06	Chondrocyte	A disintegrin and metalloproteinase with thrombospondin motifs 3 OS=Homo sapiens OX=9606 GN=ADAMTS3 PE=1 SV=4
EVM-prediction-Hic-sacffold-5.662	8.34e-09	0.637167	0.553	0.509	1.67e-05	Chondrocyte	CCN family member 3 OS=Xenopus laevis OX=8355 GN=ccn3 PE=2 SV=1
EVM-prediction-Hic-sacffold-8.2627	1.68e-08	0.310539	0.577	0.506	3.37e-05	Chondrocyte	Inositol hexakisphosphate kinase 2 OS=Rattus norvegicus OX=10116 GN=Ip6k2 PE=2 SV=2
EVM-prediction-Hic-sacffold-4.10291	1.74e-08	0.364118	0.537	0.459	3.47e-05	Chondrocyte	E3 ubiquitin-protein ligase RNF213 OS=Mus musculus OX=10090 GN=Rnf213 PE=1 SV=2
MERGED%3A%20EVM-prediction-Hic-sacffold-3.2757%3B%20EVM-prediction-Hic-sacffold-3.27581	1.9e-08	0.337925	0.639	0.579	3.81e-05	Chondrocyte	Band 4.1-like protein 2 OS=Homo sapiens OX=9606 GN=EPB41L2 PE=1 SV=1
EVM-prediction-Hic-sacffold-1.36891	2.9e-08	0.421736	0.631	0.582	5.79e-05	Chondrocyte	Tropomyosin alpha-4 chain OS=Mus musculus OX=10090 GN=Tpm4 PE=1 SV=3
EVM-prediction-Hic-sacffold-6.31112	3.73e-08	0.339358	0.968	0.977	7.46e-05	Chondrocyte	Collagen alpha-1(I) chain OS=Cynops pyrrhogaster OX=8330 GN=COL1A1 PE=2 SV=1
EVM-prediction-Hic-sacffold-9.2296	5e-08	0.274523	0.608	0.543	0.00010007	Chondrocyte	Magnesium transporter protein 1 OS=Xenopus laevis OX=8355 GN=magt1 PE=2 SV=1
EVM-prediction-Hic-sacffold-1.6745	5.27e-08	0.301474	0.46	0.41	0.000105398	Chondrocyte	Lysyl oxidase homolog 3B OS=Danio rerio OX=7955 GN=loxl3b PE=2 SV=1
EVM-prediction-Hic-sacffold-12.2813	7.89e-08	2.82807	0.677	0.656	0.000157773	Chondrocyte	Protein S100-A13 OS=Bos taurus OX=9913 GN=S100A13 PE=3 SV=2
EVM-prediction-Hic-sacffold-8.1300	1.65e-07	0.483169	0.446	0.376	0.000330512	Chondrocyte	Sphingosine 1-phosphate receptor 1 OS=Mus musculus OX=10090 GN=S1pr1 PE=1 SV=3
EVM-prediction-Hic-sacffold-6.30071	1.71e-07	0.280264	0.828	0.811	0.000342764	Chondrocyte	Peptidyl-prolyl cis-trans isomerase FKBP10 OS=Mus musculus OX=10090 GN=Fkbp10 PE=1 SV=2
EVM-prediction-Hic-sacffold-1.42351	1.91e-07	0.864303	0.442	0.363	0.000381845	Chondrocyte	Bone morphogenetic protein 3 OS=Xenopus laevis OX=8355 GN=bmp3 PE=1 SV=1
EVM-prediction-Hic-sacffold-3.2291	1.93e-07	0.361626	0.429	0.383	0.000385088	Chondrocyte	Inactive serine protease 35 OS=Homo sapiens OX=9606 GN=PRSS35 PE=1 SV=2
EVM-prediction-Hic-sacffold-9.10691	2.3e-07	0.347055	0.7	0.674	0.000459526	Chondrocyte	Collagen alpha-1(V) chain OS=Cricetulus longicaudatus OX=10030 GN=COL5A1 PE=2 SV=1
EVM-prediction-Hic-sacffold-2.42832	2.79e-07	0.257658	0.683	0.651	0.000557382	Chondrocyte	Bax inhibitor 1 OS=Bos taurus OX=9913 GN=TMBIM6 PE=2 SV=1
EVM-prediction-Hic-sacffold-6.27061	3.75e-07	0.321719	0.672	0.629	0.000750184	Chondrocyte	ADP-ribosylation factor-like protein 4D OS=Mus musculus OX=10090 GN=Arl4d PE=2 SV=2
EVM-prediction-Hic-sacffold-2.850	6.45e-07	0.296513	0.544	0.479	0.0012897	Chondrocyte	Protein c-ets-2-A OS=Xenopus laevis OX=8355 GN=ets2-a PE=2 SV=2
EVM-prediction-Hic-sacffold-11.17881	1.56e-06	0.261004	1	0.995	0.00312384	Chondrocyte	Ferritin, higher subunit OS=Lithobates catesbeiana OX=8400 PE=1 SV=3
EVM-prediction-Hic-sacffold-5.36721	2.01e-06	0.414973	0.509	0.47	0.00402182	Chondrocyte	Phosphoribosyltransferase domain-containing protein 1 OS=Xenopus tropicalis OX=8364 GN=prtfdc1 PE=2 SV=1
EVM-prediction-Hic-sacffold-1.311	2.36e-06	0.446667	0.644	0.622	0.00472403	Chondrocyte	#N/A
EVM-prediction-Hic-sacffold-2.36241	2.82e-06	0.667802	0.522	0.467	0.00563671	Chondrocyte	Lysozyme G OS=Dromaius novaehollandiae OX=8790 PE=2 SV=1
EVM-prediction-Hic-sacffold-5.2173	3.08e-06	0.260558	0.81	0.775	0.00616924	Chondrocyte	Thioredoxin domain-containing protein 5 OS=Homo sapiens OX=9606 GN=TXNDC5 PE=1 SV=2
EVM-prediction-Hic-sacffold-3.647	3.47e-06	0.276051	0.623	0.578	0.00693614	Chondrocyte	Transcriptional and immune response regulator OS=Mus musculus OX=10090 GN=Tcim PE=1 SV=1
EVM-prediction-Hic-sacffold-3.20381	4.03e-06	0.417821	0.423	0.362	0.00806188	Chondrocyte	LINE-1 type transposase domain-containing protein 1 OS=Mus musculus OX=10090 GN=L1td1 PE=2 SV=1
EVM-prediction-Hic-sacffold-5.13091	4.37e-06	0.377165	0.683	0.666	0.00874706	Chondrocyte	Zinc finger protein SNAI2 OS=Xenopus laevis OX=8355 GN=snai2 PE=1 SV=1
EVM-prediction-Hic-sacffold-1.45481	6.08e-06	0.259303	0.26	0.241	0.0121521	Chondrocyte	Alcohol dehydrogenase 1 OS=Columba livia OX=8932 GN=ADH1 PE=1 SV=1
MERGED%3A%20EVM-prediction-Hic-sacffold-4.3696%3B%20EVM-prediction-Hic-sacffold-4.36971	6.08e-06	0.314354	0.693	0.719	0.0121546	Chondrocyte	Adhesion G protein-coupled receptor A2 OS=Mus musculus OX=10090 GN=Adgra2 PE=1 SV=2
EVM-prediction-Hic-sacffold-9.18931	6.86e-06	0.320959	0.989	0.982	0.0137222	Chondrocyte	CCN family member 1 OS=Gallus gallus OX=9031 GN=CCN1 PE=2 SV=1
EVM-prediction-Hic-sacffold-3.32951	7.25e-06	0.624459	0.699	0.705	0.014506	Chondrocyte	Thrombospondin-2 OS=Gallus gallus OX=9031 GN=THBS2 PE=2 SV=1
EVM-prediction-Hic-sacffold-10.21561	7.94e-06	0.465502	0.564	0.544	0.0158895	Chondrocyte	Fin bud initiation factor homolog OS=Bos taurus OX=9913 GN=FIBIN PE=2 SV=1
EVM-prediction-Hic-sacffold-2.3752	8.65e-06	0.346475	0.434	0.35	0.0172935	Chondrocyte	Collagen alpha-1(IV) chain OS=Mus musculus OX=10090 GN=Col4a1 PE=1 SV=4
EVM-prediction-Hic-sacffold-6.23252	9.98e-06	0.833601	0.292	0.32	0.0199643	Chondrocyte	Protein S100-A11 OS=Oryctolagus cuniculus OX=9986 GN=S100A11 PE=1 SV=2
EVM-prediction-Hic-sacffold-12.971	1.05e-05	0.389134	0.512	0.454	0.0209409	Chondrocyte	ADAMTS-like protein 4 OS=Rattus norvegicus OX=10116 GN=Adamtsl4 PE=2 SV=1
EVM-prediction-Hic-sacffold-1.31301	2.97e-05	0.322185	0.753	0.758	0.0594547	Chondrocyte	Receptor-type tyrosine-protein phosphatase delta OS=Homo sapiens OX=9606 GN=PTPRD PE=1 SV=2
EVM-prediction-Hic-sacffold-11.5122	3.24e-05	0.313583	0.836	0.845	0.0648777	Chondrocyte	Microfibrillar-associated protein 2 OS=Bos taurus OX=9913 GN=MFAP2 PE=1 SV=1
EVM-prediction-Hic-sacffold-6.1407	3.54e-05	0.346634	0.512	0.468	0.0707474	Chondrocyte	182 kDa tankyrase-1-binding protein OS=Homo sapiens OX=9606 GN=TNKS1BP1 PE=1 SV=4
EVM-prediction-Hic-sacffold-1.3014	7.32e-05	0.311271	0.431	0.376	0.146451	Chondrocyte	Proprotein convertase subtilisin/kexin type 5 OS=Rattus norvegicus OX=10116 GN=Pcsk5 PE=2 SV=3
EVM-prediction-Hic-sacffold-3.12911	7.32e-05	0.297126	0.616	0.59	0.1465	Chondrocyte	PTB-containing, cubilin and LRP1-interacting protein OS=Homo sapiens OX=9606 GN=PID1 PE=1 SV=1
EVM-prediction-Hic-sacffold-7.33212	9e-05	0.491517	0.458	0.403	0.179978	Chondrocyte	Interferon-induced very large GTPase 1 OS=Homo sapiens OX=9606 GN=GVINP1 PE=2 SV=2
EVM-prediction-Hic-sacffold-2.4086	0.000114822	0.656685	0.466	0.42	0.229645	Chondrocyte	Regulator of cell cycle RGCC OS=Rattus norvegicus OX=10116 GN=Rgcc PE=1 SV=1
EVM-prediction-Hic-sacffold-11.1701	0.000134944	0.350193	0.257	0.281	0.269889	Chondrocyte	Apolipoprotein A-I OS=Sus scrofa OX=9823 GN=APOA1 PE=1 SV=4
EVM-prediction-Hic-sacffold-3.548	0.000186297	0.66325	0.34	0.2	0.372594	Chondrocyte	Clusterin OS=Coturnix japonica OX=93934 GN=CLU PE=2 SV=2
EVM-prediction-Hic-sacffold-4.4625	0.000200334	0.478882	0.529	0.523	0.400667	Chondrocyte	Procollagen C-endopeptidase enhancer 1 OS=Mus musculus OX=10090 GN=Pcolce PE=1 SV=2
EVM-prediction-Hic-sacffold-2.2028	0.000226597	0.308423	0.312	0.331	0.453195	Chondrocyte	Nerve growth factor OS=Xenopus laevis OX=8355 GN=ngf PE=3 SV=2
EVM-prediction-Hic-sacffold-2.4116	0.000250978	0.807391	0.998	0.999	0.501956	Chondrocyte	Translationally-controlled tumor protein homolog OS=Crotalus horridus OX=35024 PE=2 SV=1
EVM-prediction-Hic-sacffold-1.45471	0.000359871	0.523511	0.476	0.435	0.719742	Chondrocyte	Alcohol dehydrogenase 1 OS=Pelophylax perezi OX=8403 PE=1 SV=1
EVM-prediction-Hic-sacffold-2.34941	0.000369496	0.548209	0.683	0.701	0.738991	Chondrocyte	Transmembrane protein 47 OS=Xenopus laevis OX=8355 GN=tmem47 PE=2 SV=1
EVM-prediction-Hic-sacffold-1.2710	0.000486514	0.371683	0.716	0.656	0.973027	Chondrocyte	Purine nucleoside phosphorylase OS=Bos taurus OX=9913 GN=PNP PE=1 SV=3
EVM-prediction-Hic-sacffold-7.1517	0.000522562	0.308587	0.455	0.417	1	Chondrocyte	Solute carrier family 40 member 1 OS=Homo sapiens OX=9606 GN=SLC40A1 PE=1 SV=1
EVM-prediction-Hic-sacffold-1.6214	0.000561245	0.323567	0.499	0.462	1	Chondrocyte	Sodium bicarbonate transporter-like protein 11 OS=Homo sapiens OX=9606 GN=SLC4A11 PE=1 SV=2
EVM-prediction-Hic-sacffold-4.31571	0.000610165	0.450227	0.532	0.466	1	Chondrocyte	Retinal dehydrogenase 2 OS=Homo sapiens OX=9606 GN=ALDH1A2 PE=1 SV=3
EVM-prediction-Hic-sacffold-8.4	0.000845658	0.423668	0.367	0.257	1	Chondrocyte	Podocan OS=Homo sapiens OX=9606 GN=PODN PE=1 SV=2
EVM-prediction-Hic-sacffold-11.2920	0.00100373	0.397291	0.431	0.406	1	Chondrocyte	Nicotinamide N-methyltransferase OS=Homo sapiens OX=9606 GN=NNMT PE=1 SV=1
EVM-prediction-Hic-sacffold-2.3841	0.00100698	0.292914	0.556	0.524	1	Chondrocyte	Muscleblind-like protein 2 OS=Pongo abelii OX=9601 GN=MBNL2 PE=2 SV=2
MERGED%3A%20EVM-prediction-Hic-sacffold-5.3329%3B%20EVM-prediction-Hic-sacffold-5.33281	0.00112291	0.372492	0.682	0.667	1	Chondrocyte	Neuropilin-1 OS=Xenopus laevis OX=8355 GN=nrp1 PE=2 SV=1
EVM-prediction-Hic-sacffold-3.34091	0.00375502	0.358128	0.385	0.335	1	Chondrocyte	Fibronectin type III domain-containing protein 1 OS=Rattus norvegicus OX=10116 GN=Fndc1 PE=1 SV=2
EVM-prediction-Hic-sacffold-1.5409	0.00543127	0.358077	0.389	0.354	1	Chondrocyte	Palmitoyltransferase ZDHHC2 OS=Homo sapiens OX=9606 GN=ZDHHC2 PE=1 SV=1
EVM-prediction-Hic-sacffold-8.15121	0.0056234	0.658449	0.394	0.436	1	Chondrocyte	Complement factor H OS=Bos taurus OX=9913 GN=CFH PE=1 SV=3
EVM-prediction-Hic-sacffold-6.9021	0.00696353	0.331133	0.652	0.631	1	Chondrocyte	Actin, aortic smooth muscle OS=Rattus norvegicus OX=10116 GN=Acta2 PE=2 SV=1
EVM-prediction-Hic-sacffold-4.3900	0.00941527	0.288723	0.657	0.649	1	Chondrocyte	S-adenosylmethionine synthase isoform type-2 OS=Mus musculus OX=10090 GN=Mat2a PE=1 SV=2
EVM-prediction-Hic-sacffold-1.3620	0	4.37242	0.997	0.137	0	EC_L	Serine protease ami OS=Xenopus laevis OX=8355 GN=ami PE=2 SV=1
EVM-prediction-Hic-sacffold-4.34492	0	3.7355	0.996	0.48	0	EC_L	Hyaluronan and proteoglycan link protein 3 OS=Mus musculus OX=10090 GN=Hapln3 PE=2 SV=3
EVM-prediction-Hic-sacffold-5.3096	0	3.38579	0.916	0.098	0	EC_L	Multimerin-1 OS=Homo sapiens OX=9606 GN=MMRN1 PE=1 SV=3
EVM-prediction-Hic-sacffold-4.759	0	3.31527	0.931	0.217	0	EC_L	von Willebrand factor OS=Canis lupus familiaris OX=9615 GN=VWF PE=1 SV=2
EVM-prediction-Hic-sacffold-4.2406	0	3.2096	0.941	0.366	0	EC_L	Caveolin-1 OS=Gallus gallus OX=9031 GN=CAV1 PE=2 SV=1
EVM-prediction-Hic-sacffold-8.12431	0	3.1417	0.989	0.375	0	EC_L	Calcium-activated chloride channel regulator 1 OS=Bos taurus OX=9913 PE=1 SV=1
MERGED%3A%20EVM-prediction-Hic-sacffold-6.62%3B%20EVM-prediction-Hic-sacffold-6.60	0	3.04357	0.897	0.333	0	EC_L	#N/A
EVM-prediction-Hic-sacffold-9.567	0	2.72635	0.947	0.361	0	EC_L	Glia maturation factor gamma OS=Bos taurus OX=9913 GN=GMFG PE=2 SV=1
MERGED%3A%20EVM-prediction-Hic-sacffold-4.4109%3B%20EVM-prediction-Hic-sacffold-4.4110	0	2.68175	0.987	0.074	0	EC_L	C-type lectin domain family 4 member M OS=Pan troglodytes OX=9598 GN=CLEC4M PE=2 SV=1
EVM-prediction-Hic-sacffold-11.27621	0	2.66181	0.991	0.809	0	EC_L	Interferon-induced transmembrane protein 3 OS=Homo sapiens OX=9606 GN=IFITM3 PE=1 SV=2
EVM-prediction-Hic-sacffold-1.43021	0	2.61517	0.987	0.503	0	EC_L	Annexin A3 OS=Bos taurus OX=9913 GN=ANXA3 PE=2 SV=3
EVM-prediction-Hic-sacffold-4.27031	0	2.57481	0.867	0.248	0	EC_L	Inter-alpha-trypsin inhibitor heavy chain H5 OS=Bos taurus OX=9913 GN=ITIH5 PE=2 SV=1
EVM-prediction-Hic-sacffold-5.4102	0	2.55053	0.863	0.282	0	EC_L	Aquaporin FA-CHIP OS=Pelophylax esculentus OX=8401 GN=AQPA PE=2 SV=1
EVM-prediction-Hic-sacffold-4.1860	0	2.5493	0.992	0.093	0	EC_L	Stabilin-2 OS=Homo sapiens OX=9606 GN=STAB2 PE=1 SV=3
EVM-prediction-Hic-sacffold-8.1529	0	2.48322	0.987	0.254	0	EC_L	Chondroadherin OS=Mus musculus OX=10090 GN=Chad PE=2 SV=1
EVM-prediction-Hic-sacffold-4.1859	0	2.44812	0.98	0.033	0	EC_L	Stabilin-2 OS=Homo sapiens OX=9606 GN=STAB2 PE=1 SV=3
EVM-prediction-Hic-sacffold-12.28371	0	2.39644	0.992	0.861	0	EC_L	Protein S100-A10 OS=Gallus gallus OX=9031 GN=S100A10 PE=3 SV=2
EVM-prediction-Hic-sacffold-4.4294	0	2.39601	0.942	0.391	0	EC_L	Intercellular adhesion molecule 5 OS=Mus musculus OX=10090 GN=Icam5 PE=1 SV=2
EVM-prediction-Hic-sacffold-4.2650	0	2.39564	0.94	0.418	0	EC_L	Protein FAM107B OS=Homo sapiens OX=9606 GN=FAM107B PE=1 SV=1
EVM-prediction-Hic-sacffold-9.14331	0	2.38105	0.878	0.232	0	EC_L	Neural proliferation differentiation and control protein 1 OS=Homo sapiens OX=9606 GN=NPDC1 PE=1 SV=2
EVM-prediction-Hic-sacffold-8.1307	0	2.35808	0.975	0.304	0	EC_L	Vascular cell adhesion protein 1 OS=Canis lupus familiaris OX=9615 GN=VCAM1 PE=2 SV=1
EVM-prediction-Hic-sacffold-2.3722	0	2.34717	0.88	0.281	0	EC_L	Coagulation factor X OS=Rattus norvegicus OX=10116 GN=F10 PE=2 SV=1
EVM-prediction-Hic-sacffold-10.2415	0	2.10486	0.883	0.236	0	EC_L	CD82 antigen OS=Homo sapiens OX=9606 GN=CD82 PE=1 SV=1
EVM-prediction-Hic-sacffold-6.2579	0	2.03426	0.976	0.451	0	EC_L	Synaptic vesicle membrane protein VAT-1 homolog OS=Danio rerio OX=7955 GN=vat1 PE=2 SV=1
EVM-prediction-Hic-sacffold-11.18931	0	2.028	1	0.985	0	EC_L	Ferritin heavy chain B OS=Xenopus laevis OX=8355 GN=fth1-b PE=2 SV=2
EVM-prediction-Hic-sacffold-6.543	0	2.01752	0.962	0.247	0	EC_L	Hematopoietically-expressed homeobox protein hhex OS=Xenopus tropicalis OX=8364 GN=hhex PE=2 SV=1
EVM-prediction-Hic-sacffold-1.2189	0	1.7411	0.902	0.376	0	EC_L	T-box transcription factor TBX1 OS=Xenopus tropicalis OX=8364 GN=tbx1 PE=2 SV=1
EVM-prediction-Hic-sacffold-1.4433	0	1.70178	0.773	0.088	0	EC_L	Multimerin-1 OS=Homo sapiens OX=9606 GN=MMRN1 PE=1 SV=3
EVM-prediction-Hic-sacffold-8.2810	0	1.69332	0.97	0.432	0	EC_L	Plexin-D1 OS=Mus musculus OX=10090 GN=Plxnd1 PE=1 SV=1
EVM-prediction-Hic-sacffold-2.30251	0	1.5864	0.957	0.272	0	EC_L	Tubulointerstitial nephritis antigen-like OS=Mus musculus OX=10090 GN=Tinagl1 PE=1 SV=1
EVM-prediction-Hic-sacffold-10.165	0	1.58589	0.854	0.303	0	EC_L	Cadherin-5 OS=Sus scrofa OX=9823 GN=CDH5 PE=2 SV=1
EVM-prediction-Hic-sacffold-11.2076	0	1.56586	0.98	0.479	0	EC_L	Carcinoembryonic antigen-related cell adhesion molecule 16 OS=Mus musculus OX=10090 GN=Ceacam16 PE=1 SV=1
EVM-prediction-Hic-sacffold-11.23072	0	1.45396	0.926	0.237	0	EC_L	Chemokine-like receptor 1 OS=Bos taurus OX=9913 GN=CMLKR1 PE=2 SV=1
EVM-prediction-Hic-sacffold-4.2229	0	1.43957	0.854	0.175	0	EC_L	Receptor-type tyrosine-protein phosphatase beta OS=Homo sapiens OX=9606 GN=PTPRB PE=1 SV=3
EVM-prediction-Hic-sacffold-6.4332	0	1.40102	0.961	0.404	0	EC_L	Beta-1,3-N-acetylglucosaminyltransferase radical fringe OS=Xenopus laevis OX=8355 GN=rfng PE=2 SV=1
EVM-prediction-Hic-sacffold-9.473	0	1.37208	0.974	0.141	0	EC_L	Xaa-Pro aminopeptidase 2 OS=Homo sapiens OX=9606 GN=XPNPEP2 PE=1 SV=3
EVM-prediction-Hic-sacffold-11.15792	0	1.23967	0.925	0.364	0	EC_L	Sacsin OS=Mus musculus OX=10090 GN=Sacs PE=1 SV=2
EVM-prediction-Hic-sacffold-2.2128	0	1.22129	0.964	0.233	0	EC_L	DENN domain-containing protein 2C OS=Homo sapiens OX=9606 GN=DENND2C PE=1 SV=2
EVM-prediction-Hic-sacffold-3.21101	0	1.20248	0.971	0.346	0	EC_L	Angiopoietin-2 OS=Sus scrofa OX=9823 GN=ANGPT2 PE=2 SV=1
EVM-prediction-Hic-sacffold-9.874	0	1.194	0.956	0.099	0	EC_L	C-type lectin domain family 10 member A OS=Rattus norvegicus OX=10116 GN=Clec10a PE=1 SV=1
EVM-prediction-Hic-sacffold-9.474	0	1.16574	0.966	0.08	0	EC_L	Xaa-Pro aminopeptidase 2 OS=Homo sapiens OX=9606 GN=XPNPEP2 PE=1 SV=3
EVM-prediction-Hic-sacffold-9.32	0	1.15036	0.954	0.154	0	EC_L	Complement C2 OS=Mus musculus OX=10090 GN=C2 PE=1 SV=2
EVM-prediction-Hic-sacffold-2.5545	0	1.11858	0.859	0.16	0	EC_L	cGMP-dependent 3',5'-cyclic phosphodiesterase OS=Rattus norvegicus OX=10116 GN=Pde2a PE=1 SV=2
EVM-prediction-Hic-sacffold-3.2048	0	1.09983	0.911	0.197	0	EC_L	Endothelin-converting enzyme 2 OS=Bos taurus OX=9913 GN=ECE2 PE=2 SV=1
EVM-prediction-Hic-sacffold-2.48562	0	1.07955	0.976	0.42	0	EC_L	Lambda-crystallin homolog OS=Pongo abelii OX=9601 GN=CRYL1 PE=2 SV=3
EVM-prediction-Hic-sacffold-4.3066	0	1.01662	0.967	0.344	0	EC_L	Sorbitol dehydrogenase OS=Bos taurus OX=9913 GN=SORD PE=1 SV=3
EVM-prediction-Hic-sacffold-2.5513	0	1.00927	0.829	0.121	0	EC_L	Solute carrier organic anion transporter family member 2B1 OS=Mus musculus OX=10090 GN=Slco2b1 PE=1 SV=1
EVM-prediction-Hic-sacffold-9.1485	0	0.990354	0.912	0.116	0	EC_L	Ficolin-1 OS=Homo sapiens OX=9606 GN=FCN1 PE=1 SV=2
EVM-prediction-Hic-sacffold-1.346	0	0.911265	0.76	0.07	0	EC_L	ATP-binding cassette sub-family A member 5 OS=Homo sapiens OX=9606 GN=ABCA5 PE=2 SV=2
EVM-prediction-Hic-sacffold-5.3880	0	0.740385	0.935	0.143	0	EC_L	Sterile alpha motif domain-containing protein 9-like OS=Homo sapiens OX=9606 GN=SAMD9L PE=1 SV=2
MERGED%3A%20EVM-prediction-Hic-sacffold-6.1357%3B%20EVM-prediction-Hic-sacffold-6.1358	0	0.731534	0.877	0.099	0	EC_L	#N/A
EVM-prediction-Hic-sacffold-11.12261	0	0.69598	0.946	0.254	0	EC_L	17-beta-hydroxysteroid dehydrogenase 14 OS=Bos taurus OX=9913 GN=HSD17B14 PE=2 SV=1
EVM-prediction-Hic-sacffold-9.10111	0	0.63231	0.881	0.191	0	EC_L	TNF receptor-associated factor 2 OS=Homo sapiens OX=9606 GN=TRAF2 PE=1 SV=2
EVM-prediction-Hic-sacffold-4.41851	0	0.604616	0.965	0.378	0	EC_L	Gamma-glutamyl hydrolase OS=Mus musculus OX=10090 GN=Ggh PE=1 SV=2
EVM-prediction-Hic-sacffold-2.2228	0	0.601803	0.866	0.231	0	EC_L	Hematopoietic progenitor cell antigen CD34 OS=Mus musculus OX=10090 GN=Cd34 PE=1 SV=1
EVM-prediction-Hic-sacffold-10.1767	0	0.600684	0.932	0.28	0	EC_L	Basic leucine zipper transcriptional factor ATF-like 3 OS=Mus musculus OX=10090 GN=Batf3 PE=2 SV=1
EVM-prediction-Hic-sacffold-6.3540	0	0.55999	0.817	0.148	0	EC_L	Cerebral cavernous malformations 2 protein-like OS=Homo sapiens OX=9606 GN=CCM2L PE=2 SV=3
EVM-prediction-Hic-sacffold-4.48172	0	0.546249	0.951	0.332	0	EC_L	Tumor necrosis factor ligand superfamily member 13 OS=Mus musculus OX=10090 GN=Tnfsf13 PE=1 SV=1
EVM-prediction-Hic-sacffold-9.1353	0	0.509793	0.897	0.074	0	EC_L	#N/A
EVM-prediction-Hic-sacffold-6.545	0	0.491659	0.779	0.181	0	EC_L	Uncharacterized protein PFD1115c OS=Plasmodium falciparum (isolate 3D7) OX=36329 GN=PFD1115c PE=1 SV=1
EVM-prediction-Hic-sacffold-7.15171	0	0.490948	0.964	0.408	0	EC_L	Solute carrier family 40 member 1 OS=Homo sapiens OX=9606 GN=SLC40A1 PE=1 SV=1
EVM-prediction-Hic-sacffold-8.2029	0	0.413312	0.949	0.304	0	EC_L	Galectin-2 OS=Rattus norvegicus OX=10116 GN=Lgals2 PE=2 SV=1
EVM-prediction-Hic-sacffold-4.2588	0	0.390375	0.936	0.218	0	EC_L	Coiled-coil domain-containing protein 146 OS=Homo sapiens OX=9606 GN=CCDC146 PE=1 SV=2
EVM-prediction-Hic-sacffold-1.5782	0	0.388726	0.951	0.287	0	EC_L	Heparan sulfate glucosamine 3-O-sulfotransferase 1 OS=Homo sapiens OX=9606 GN=HS3ST1 PE=1 SV=1
EVM-prediction-Hic-sacffold-7.1275	0	0.319543	0.954	0.156	0	EC_L	Transmembrane protein 114 OS=Mus musculus OX=10090 GN=Tmem114 PE=1 SV=1
EVM-prediction-Hic-sacffold-2.1947	0	0.272431	0.91	0.106	0	EC_L	EF-hand domain-containing family member C2 OS=Danio rerio OX=7955 GN=efhc2 PE=2 SV=2
EVM-prediction-Hic-sacffold-1.4026	0	0.256784	0.881	0.138	0	EC_L	C-type lectin domain family 2 member L OS=Rattus norvegicus OX=10116 GN=Clec2l PE=1 SV=2
EVM-prediction-Hic-sacffold-6.2617	0	0.253943	0.945	0.333	0	EC_L	Signal transducer and activator of transcription 3 OS=Sus scrofa OX=9823 GN=STAT3 PE=1 SV=1
EVM-prediction-Hic-sacffold-1.12131	7.22e-304	2.16925	0.987	0.593	1.44e-300	EC_L	Serine/threonine-protein kinase PLK2 OS=Rattus norvegicus OX=10116 GN=Plk2 PE=1 SV=1
EVM-prediction-Hic-sacffold-6.38611	2.77e-303	0.532042	0.94	0.402	5.55e-300	EC_L	Phospholipid transfer protein OS=Homo sapiens OX=9606 GN=PLTP PE=1 SV=1
EVM-prediction-Hic-sacffold-10.20381	3.26e-303	2.17882	0.976	0.735	6.53e-300	EC_L	Interferon-induced transmembrane protein 3 OS=Rattus norvegicus OX=10116 GN=ifitm3 PE=2 SV=1
EVM-prediction-Hic-sacffold-4.4323	9.48e-296	2.55559	0.827	0.215	1.9e-292	EC_L	Intercellular adhesion molecule 5 OS=Oryctolagus cuniculus OX=9986 GN=ICAM5 PE=2 SV=1
EVM-prediction-Hic-sacffold-9.1609	4.99e-295	0.476901	0.935	0.369	9.99e-292	EC_L	Serine/threonine-protein kinase N2 OS=Mus musculus OX=10090 GN=Pkn2 PE=1 SV=3
EVM-prediction-Hic-sacffold-1.32142	5.15e-290	1.36551	0.957	0.421	1.03e-286	EC_L	Probable ATP-dependent RNA helicase DDX58 OS=Homo sapiens OX=9606 GN=DDX58 PE=1 SV=2
EVM-prediction-Hic-sacffold-9.17342	3.69e-286	0.865982	0.928	0.381	7.39e-283	EC_L	Three prime repair exonuclease 2 OS=Homo sapiens OX=9606 GN=TREX2 PE=1 SV=1
EVM-prediction-Hic-sacffold-4.46141	9.12e-284	1.18217	0.999	0.983	1.82e-280	EC_L	Profilin-1 OS=Homo sapiens OX=9606 GN=PFN1 PE=1 SV=2
EVM-prediction-Hic-sacffold-2.2164	1.52e-282	2.10865	0.981	0.564	3.03e-279	EC_L	Ras-related protein Rap-1b OS=Danio rerio OX=7955 GN=rap1b PE=2 SV=1
EVM-prediction-Hic-sacffold-10.27381	5.08e-282	1.0928	0.954	0.405	1.02e-278	EC_L	L-lactate dehydrogenase A chain OS=Macaca fascicularis OX=9541 GN=LDHA PE=2 SV=4
EVM-prediction-Hic-sacffold-6.29872	1.04e-281	1.66242	0.979	0.706	2.07e-278	EC_L	Keratin, type I cytoskeletal 19 OS=Gallus gallus OX=9031 GN=KRT19 PE=2 SV=1
EVM-prediction-Hic-sacffold-5.3752	4.12e-277	2.74341	0.838	0.292	8.24e-274	EC_L	Macrophage mannose receptor 1 OS=Mus musculus OX=10090 GN=Mrc1 PE=1 SV=2
EVM-prediction-Hic-sacffold-4.3525	1.21e-276	2.11494	0.921	0.495	2.42e-273	EC_L	COUP transcription factor 2 OS=Mus musculus OX=10090 GN=Nr2f2 PE=1 SV=2
EVM-prediction-Hic-sacffold-2.13691	1.94e-271	0.398839	0.947	0.369	3.88e-268	EC_L	Adenosine receptor A2b OS=Gallus gallus OX=9031 GN=ADORA2B PE=2 SV=1
EVM-prediction-Hic-sacffold-1.2199	9.57e-267	0.906786	0.849	0.328	1.91e-263	EC_L	Claudin-5 OS=Bos taurus OX=9913 GN=CLDN5 PE=2 SV=1
EVM-prediction-Hic-sacffold-9.7452	1.23e-263	1.97006	0.97	0.633	2.45e-260	EC_L	Chloride intracellular channel protein 1 OS=Bos taurus OX=9913 GN=CLIC1 PE=2 SV=3
EVM-prediction-Hic-sacffold-8.20491	3.75e-262	0.785729	0.976	0.476	7.51e-259	EC_L	Heme oxygenase 1 OS=Gallus gallus OX=9031 GN=HMOX1 PE=1 SV=2
EVM-prediction-Hic-sacffold-2.3326	5.06e-262	0.743212	0.877	0.369	1.01e-258	EC_L	Ester hydrolase C11orf54 homolog OS=Xenopus laevis OX=8355 PE=2 SV=1
EVM-prediction-Hic-sacffold-10.16961	9.09e-260	1.58699	0.984	0.528	1.82e-256	EC_L	Phospholipase A and acyltransferase 4 OS=Homo sapiens OX=9606 GN=PLAAT4 PE=1 SV=1
EVM-prediction-Hic-sacffold-3.36412	4.78e-257	1.61171	0.905	0.386	9.56e-254	EC_L	Cystatin-2 OS=Crotalus adamanteus OX=8729 PE=2 SV=1
EVM-prediction-Hic-sacffold-2.51541	3.43e-255	2.06586	0.863	0.401	6.86e-252	EC_L	Serine protease 23 OS=Bos taurus OX=9913 GN=PRSS23 PE=2 SV=1
EVM-prediction-Hic-sacffold-9.8102	4.28e-255	0.360319	0.752	0.105	8.56e-252	EC_L	#N/A
EVM-prediction-Hic-sacffold-7.1488	4.44e-250	1.68951	0.931	0.658	8.89e-247	EC_L	Caveolae-associated protein 2 OS=Homo sapiens OX=9606 GN=CAVIN2 PE=1 SV=3
EVM-prediction-Hic-sacffold-3.22951	9.8e-250	0.991811	0.966	0.507	1.96e-246	EC_L	Cytochrome P450 3A13 OS=Mus musculus OX=10090 GN=Cyp3a13 PE=1 SV=1
EVM-prediction-Hic-sacffold-1.29351	9.05e-249	2.08977	0.994	0.816	1.81e-245	EC_L	Cathepsin L1 OS=Homo sapiens OX=9606 GN=CTSL PE=1 SV=2
EVM-prediction-Hic-sacffold-6.13292	1.26e-247	1.59565	0.975	0.585	2.52e-244	EC_L	Placenta-specific protein 9 OS=Bos taurus OX=9913 GN=PLAC9 PE=3 SV=1
EVM-prediction-Hic-sacffold-10.2772	8.8e-246	1.68618	0.764	0.12	1.76e-242	EC_L	Lymphatic vessel endothelial hyaluronic acid receptor 1 OS=Mus musculus OX=10090 GN=Lyve1 PE=1 SV=1
EVM-prediction-Hic-sacffold-4.26411	4.23e-245	0.792969	0.768	0.186	8.47e-242	EC_L	UPF0577 protein KIAA1324-like OS=Homo sapiens OX=9606 GN=KIAA1324L PE=1 SV=2
EVM-prediction-Hic-sacffold-5.1652	1.26e-242	0.576615	0.955	0.403	2.51e-239	EC_L	Cytosolic non-specific dipeptidase OS=Mus musculus OX=10090 GN=Cndp2 PE=1 SV=1
EVM-prediction-Hic-sacffold-2.45551	1.11e-240	1.47485	0.955	0.592	2.23e-237	EC_L	Keratin, type II cytoskeletal 7 OS=Potorous tridactylus OX=9310 GN=KRT7 PE=2 SV=1
EVM-prediction-Hic-sacffold-1.1937	9.2e-239	0.266504	0.906	0.366	1.84e-235	EC_L	Voltage-gated hydrogen channel 1 OS=Xenopus tropicalis OX=8364 GN=hvcn1 PE=2 SV=1
EVM-prediction-Hic-sacffold-6.1496	9.12e-231	1.61859	0.89	0.384	1.82e-227	EC_L	Tumor necrosis factor receptor superfamily member 1A OS=Sus scrofa OX=9823 GN=TNFRSF1A PE=2 SV=1
EVM-prediction-Hic-sacffold-4.2526	1.59e-229	1.50226	0.838	0.356	3.19e-226	EC_L	Kinesin-like protein KIF21A OS=Homo sapiens OX=9606 GN=KIF21A PE=1 SV=2
EVM-prediction-Hic-sacffold-2.25571	2.38e-229	0.704184	0.876	0.341	4.75e-226	EC_L	Inositol 1,4,5-trisphosphate receptor type 3 OS=Mus musculus OX=10090 GN=Itpr3 PE=1 SV=3
EVM-prediction-Hic-sacffold-4.29843	4.57e-229	1.62529	0.969	0.664	9.14e-226	EC_L	Annexin A2-A OS=Xenopus laevis OX=8355 GN=anxa2-a PE=2 SV=2
EVM-prediction-Hic-sacffold-2.1934	4.89e-228	1.91567	0.743	0.091	9.78e-225	EC_L	Coagulation factor V OS=Bos taurus OX=9913 GN=F5 PE=1 SV=1
EVM-prediction-Hic-sacffold-3.10601	6.55e-226	2.26266	0.989	0.762	1.31e-222	EC_L	Ornithine decarboxylase 1 OS=Xenopus laevis OX=8355 GN=odc1-a PE=2 SV=1
EVM-prediction-Hic-sacffold-1.62141	9.18e-224	1.58112	0.939	0.454	1.84e-220	EC_L	Sodium bicarbonate transporter-like protein 11 OS=Homo sapiens OX=9606 GN=SLC4A11 PE=1 SV=2
MERGED%3A%20EVM-prediction-Hic-sacffold-12.1320%3B%20EVM-prediction-Hic-sacffold-12.1319%3B%20EVM-prediction-Hic-sacffold-12.1323	4.51e-223	0.688839	0.773	0.185	9.02e-220	EC_L	Glutamate carboxypeptidase 2 OS=Rattus norvegicus OX=10116 GN=Folh1 PE=1 SV=1
EVM-prediction-Hic-sacffold-7.2261	6.87e-221	1.4039	0.742	0.11	1.37e-217	EC_L	Periplakin OS=Mus musculus OX=10090 GN=Ppl PE=1 SV=1
EVM-prediction-Hic-sacffold-5.14751	2.3e-220	1.84502	0.984	0.689	4.59e-217	EC_L	EMILIN-2 OS=Mus musculus OX=10090 GN=Emilin2 PE=1 SV=1
EVM-prediction-Hic-sacffold-12.223	3.72e-219	1.64257	0.996	0.83	7.43e-216	EC_L	Transgelin-2 OS=Mus musculus OX=10090 GN=Tagln2 PE=1 SV=4
EVM-prediction-Hic-sacffold-6.9141	2.45e-217	0.787361	0.849	0.381	4.89e-214	EC_L	Interferon-induced protein with tetratricopeptide repeats 5 OS=Homo sapiens OX=9606 GN=IFIT5 PE=1 SV=1
EVM-prediction-Hic-sacffold-12.2431	7.12e-217	0.476992	0.774	0.188	1.42e-213	EC_L	#N/A
EVM-prediction-Hic-sacffold-2.2652	2.27e-216	1.52966	0.728	0.148	4.53e-213	EC_L	KN motif and ankyrin repeat domain-containing protein 3 OS=Mus musculus OX=10090 GN=Kank3 PE=1 SV=1
EVM-prediction-Hic-sacffold-2.27301	1.25e-214	0.522218	0.961	0.458	2.5e-211	EC_L	Replication protein A 32 kDa subunit OS=Xenopus tropicalis OX=8364 GN=rpa2 PE=2 SV=1
EVM-prediction-Hic-sacffold-2.3070	6.69e-212	2.31044	0.996	0.779	1.34e-208	EC_L	#N/A
EVM-prediction-Hic-sacffold-12.1324	8.24e-212	1.70707	0.767	0.232	1.65e-208	EC_L	C-type lectin domain family 14 member A OS=Homo sapiens OX=9606 GN=CLEC14A PE=1 SV=1
EVM-prediction-Hic-sacffold-6.33182	6.15e-211	0.313301	0.927	0.428	1.23e-207	EC_L	Cathepsin Z OS=Rattus norvegicus OX=10116 GN=Ctsz PE=1 SV=2
MERGED%3A%20EVM-prediction-Hic-sacffold-3.4422%3B%20EVM-prediction-Hic-sacffold-3.4423	2.47e-210	1.45544	0.749	0.173	4.95e-207	EC_L	Prospero homeobox protein 1 OS=Mus musculus OX=10090 GN=Prox1 PE=1 SV=2
EVM-prediction-Hic-sacffold-4.4142	1.14e-209	0.660399	0.77	0.244	2.27e-206	EC_L	Pleckstrin homology domain-containing family O member 2 OS=Homo sapiens OX=9606 GN=PLEKHO2 PE=1 SV=1
EVM-prediction-Hic-sacffold-1.59101	9.57e-207	1.42356	0.981	0.583	1.91e-203	EC_L	TNFAIP3-interacting protein 2 OS=Homo sapiens OX=9606 GN=TNIP2 PE=1 SV=1
EVM-prediction-Hic-sacffold-11.428	1.35e-203	0.473832	0.856	0.346	2.69e-200	EC_L	Aflatoxin B1 aldehyde reductase member 2 OS=Rattus norvegicus OX=10116 GN=Akr7a2 PE=1 SV=2
EVM-prediction-Hic-sacffold-1.1020	1.42e-202	1.39774	0.916	0.463	2.84e-199	EC_L	Disabled homolog 2 OS=Homo sapiens OX=9606 GN=DAB2 PE=1 SV=3
EVM-prediction-Hic-sacffold-10.9931	2.64e-200	1.81743	0.926	0.624	5.29e-197	EC_L	Neuroblast differentiation-associated protein AHNAK OS=Homo sapiens OX=9606 GN=AHNAK PE=1 SV=2
EVM-prediction-Hic-sacffold-8.1982	2.28e-196	1.50598	0.743	0.188	4.56e-193	EC_L	Stabilin-1 OS=Homo sapiens OX=9606 GN=STAB1 PE=1 SV=3
EVM-prediction-Hic-sacffold-7.521	1.87e-194	1.12036	0.78	0.253	3.74e-191	EC_L	Interphotoreceptor matrix proteoglycan 2 OS=Mus musculus OX=10090 GN=Impg2 PE=1 SV=1
EVM-prediction-Hic-sacffold-11.619	4.86e-193	1.25884	0.739	0.154	9.72e-190	EC_L	Cysteine-rich motor neuron 1 protein OS=Danio rerio OX=7955 GN=crim1 PE=2 SV=1
EVM-prediction-Hic-sacffold-2.8501	1.31e-191	1.21579	0.952	0.472	2.63e-188	EC_L	Protein c-ets-2-A OS=Xenopus laevis OX=8355 GN=ets2-a PE=2 SV=2
EVM-prediction-Hic-sacffold-1.28292	5.46e-191	1.46498	0.966	0.538	1.09e-187	EC_L	Proteasome activator complex subunit 1 OS=Rattus norvegicus OX=10116 GN=Psme1 PE=2 SV=1
EVM-prediction-Hic-sacffold-5.1042	1.21e-188	1.685	0.804	0.321	2.42e-185	EC_L	Myelin P2 protein OS=Oryctolagus cuniculus OX=9986 GN=PMP2 PE=1 SV=3
EVM-prediction-Hic-sacffold-1.53991	1.38e-188	1.06249	0.819	0.318	2.77e-185	EC_L	Platelet-derived growth factor receptor-like protein OS=Homo sapiens OX=9606 GN=PDGFRL PE=1 SV=1
EVM-prediction-Hic-sacffold-2.1817	3.41e-188	0.295878	0.745	0.191	6.83e-185	EC_L	Tetratricopeptide repeat protein 6 OS=Homo sapiens OX=9606 GN=TTC6 PE=2 SV=1
EVM-prediction-Hic-sacffold-3.2883	4.29e-188	0.490998	0.951	0.466	8.58e-185	EC_L	Dynein light chain Tctex-type 1 OS=Homo sapiens OX=9606 GN=DYNLT1 PE=1 SV=1
EVM-prediction-Hic-sacffold-4.3574	4.77e-184	0.976606	0.715	0.164	9.53e-181	EC_L	Proprotein convertase subtilisin/kexin type 6 OS=Homo sapiens OX=9606 GN=PCSK6 PE=1 SV=1
EVM-prediction-Hic-sacffold-4.14131	2.47e-183	1.29687	0.972	0.54	4.95e-180	EC_L	Interferon regulatory factor 1 OS=Gallus gallus OX=9031 GN=IRF1 PE=2 SV=1
EVM-prediction-Hic-sacffold-2.3048	7.68e-183	0.370344	0.882	0.389	1.54e-179	EC_L	Antizyme inhibitor 2 OS=Xenopus laevis OX=8355 GN=azin2 PE=2 SV=1
EVM-prediction-Hic-sacffold-12.28131	1.91e-180	1.37646	0.94	0.651	3.83e-177	EC_L	Protein S100-A13 OS=Bos taurus OX=9913 GN=S100A13 PE=3 SV=2
MERGED%3A%20EVM-prediction-Hic-sacffold-2.924%3B%20EVM-prediction-Hic-sacffold-2.929	5.87e-180	1.13373	0.94	0.517	1.17e-176	EC_L	Calcipressin-1 OS=Homo sapiens OX=9606 GN=RCAN1 PE=1 SV=4
EVM-prediction-Hic-sacffold-4.37912	3.09e-179	1.35835	0.971	0.587	6.19e-176	EC_L	Annexin A4 OS=Bos taurus OX=9913 GN=ANXA4 PE=1 SV=2
EVM-prediction-Hic-sacffold-5.41371	4.14e-179	0.435006	0.937	0.444	8.29e-176	EC_L	HIG1 domain family member 1A, mitochondrial OS=Pongo abelii OX=9601 GN=HIGD1A PE=3 SV=1
EVM-prediction-Hic-sacffold-6.27791	1.09e-177	1.36541	0.779	0.251	2.18e-174	EC_L	Cytoglobin-2 OS=Danio rerio OX=7955 GN=cygb2 PE=2 SV=1
EVM-prediction-Hic-sacffold-12.807	2.36e-171	1.16125	0.774	0.289	4.72e-168	EC_L	Multiple epidermal growth factor-like domains protein 10 OS=Mus musculus OX=10090 GN=Megf10 PE=1 SV=1
EVM-prediction-Hic-sacffold-2.3363	2.27e-170	0.438319	0.895	0.415	4.53e-167	EC_L	Galectin-9 OS=Rattus norvegicus OX=10116 GN=Lgals9 PE=2 SV=2
EVM-prediction-Hic-sacffold-4.41711	1.17e-168	1.14424	0.867	0.396	2.34e-165	EC_L	Transforming acidic coiled-coil-containing protein 1 OS=Mus musculus OX=10090 GN=Tacc1 PE=1 SV=1
EVM-prediction-Hic-sacffold-4.27911	1.25e-167	0.471166	0.896	0.401	2.51e-164	EC_L	V-type proton ATPase subunit F OS=Rattus norvegicus OX=10116 GN=Atp6v1f PE=1 SV=1
EVM-prediction-Hic-sacffold-11.24631	9.96e-167	0.345846	0.822	0.344	1.99e-163	EC_L	Phospholipase A2 inhibitor subunit gamma B OS=Elaphe quadrivirgata OX=86195 PE=1 SV=1
EVM-prediction-Hic-sacffold-7.26971	5.08e-166	1.43874	0.966	0.625	1.02e-162	EC_L	Major vault protein OS=Xenopus laevis OX=8355 GN=mvp PE=2 SV=1
EVM-prediction-Hic-sacffold-3.4098	7.61e-166	1.56179	0.891	0.623	1.52e-162	EC_L	Spectrin beta chain, non-erythrocytic 1 OS=Homo sapiens OX=9606 GN=SPTBN1 PE=1 SV=2
EVM-prediction-Hic-sacffold-9.3223	8.45e-165	1.09506	0.755	0.262	1.69e-161	EC_L	Neuroblast differentiation-associated protein AHNAK OS=Homo sapiens OX=9606 GN=AHNAK PE=1 SV=2
EVM-prediction-Hic-sacffold-1.41121	1.23e-160	0.52964	0.875	0.391	2.46e-157	EC_L	Long-chain-fatty-acid--CoA ligase ACSBG2 OS=Xenopus laevis OX=8355 GN=acsbg2 PE=2 SV=1
EVM-prediction-Hic-sacffold-8.13001	4.14e-159	1.79126	0.788	0.37	8.29e-156	EC_L	Sphingosine 1-phosphate receptor 1 OS=Mus musculus OX=10090 GN=S1pr1 PE=1 SV=3
EVM-prediction-Hic-sacffold-12.1641	5.51e-157	0.339709	0.967	0.583	1.1e-153	EC_L	NPC intracellular cholesterol transporter 2 OS=Pan troglodytes OX=9598 GN=NPC2 PE=1 SV=1
EVM-prediction-Hic-sacffold-5.39121	1.52e-151	1.86987	0.856	0.606	3.04e-148	EC_L	Tissue factor pathway inhibitor 2 OS=Bos taurus OX=9913 GN=TFPI2 PE=2 SV=1
EVM-prediction-Hic-sacffold-7.10941	2.01e-150	1.43171	0.962	0.76	4.02e-147	EC_L	Ras-related C3 botulinum toxin substrate 1 OS=Rattus norvegicus OX=10116 GN=Rac1 PE=1 SV=1
EVM-prediction-Hic-sacffold-2.4080	5.29e-149	0.592453	0.908	0.43	1.06e-145	EC_L	Epithelial-stromal interaction protein 1 OS=Homo sapiens OX=9606 GN=EPSTI1 PE=2 SV=2
EVM-prediction-Hic-sacffold-8.1104	1.03e-146	1.80278	0.737	0.264	2.07e-143	EC_L	Palmdelphin OS=Xenopus laevis OX=8355 GN=palmd PE=2 SV=1
EVM-prediction-Hic-sacffold-3.8571	7.27e-146	0.282603	0.878	0.386	1.45e-142	EC_L	Quinone oxidoreductase PIG3 OS=Homo sapiens OX=9606 GN=TP53I3 PE=1 SV=2
EVM-prediction-Hic-sacffold-1.30312	1.45e-144	1.1204	0.88	0.503	2.9e-141	EC_L	Annexin A1 OS=Cavia cutleri OX=10144 GN=ANXA1 PE=1 SV=1
EVM-prediction-Hic-sacffold-6.9942	2.05e-143	0.973883	0.987	0.647	4.09e-140	EC_L	Acyl-CoA desaturase OS=Cyprinus carpio OX=7962 PE=2 SV=2
EVM-prediction-Hic-sacffold-3.4723	1.29e-140	1.40859	0.926	0.664	2.58e-137	EC_L	Phospholipid scramblase 2 OS=Bos taurus OX=9913 GN=PLSCR2 PE=2 SV=1
EVM-prediction-Hic-sacffold-12.25771	1.79e-138	1.02542	0.794	0.375	3.57e-135	EC_L	Membrane progestin receptor delta OS=Homo sapiens OX=9606 GN=PAQR6 PE=1 SV=2
EVM-prediction-Hic-sacffold-10.2357	2.8e-137	1.31259	0.758	0.36	5.61e-134	EC_L	Spondin-1 OS=Xenopus laevis OX=8355 GN=spon1 PE=2 SV=1
EVM-prediction-Hic-sacffold-11.26132	1.24e-135	0.757356	0.916	0.464	2.48e-132	EC_L	#N/A
EVM-prediction-Hic-sacffold-11.11942	5.14e-135	1.40163	0.775	0.425	1.03e-131	EC_L	Leukocyte antigen CD37 OS=Rattus norvegicus OX=10116 GN=Cd37 PE=2 SV=1
EVM-prediction-Hic-sacffold-6.1086	6.95e-135	1.44689	0.846	0.539	1.39e-131	EC_L	Netrin receptor UNC5B-b OS=Xenopus laevis OX=8355 GN=unc5b-b PE=1 SV=1
EVM-prediction-Hic-sacffold-5.3539	1.81e-133	1.38923	0.783	0.376	3.62e-130	EC_L	1-phosphatidylinositol 4,5-bisphosphate phosphodiesterase delta-1 OS=Bos taurus OX=9913 GN=PLCD1 PE=2 SV=2
EVM-prediction-Hic-sacffold-6.26191	2.51e-132	1.3025	0.847	0.54	5.03e-129	EC_L	Caveolae-associated protein 1 OS=Rattus norvegicus OX=10116 GN=Cavin1 PE=1 SV=1
MERGED%3A%20EVM-prediction-Hic-sacffold-1.4483%3B%20EVM-prediction-Hic-sacffold-1.4482%3B%20EVM-prediction-Hic-sacffold-1.4484	2.58e-132	1.19316	0.844	0.479	5.17e-129	EC_L	Hematopoietic prostaglandin D synthase OS=Rattus norvegicus OX=10116 GN=Hpgds PE=1 SV=3
EVM-prediction-Hic-sacffold-1.57252	6.72e-132	0.978368	0.868	0.502	1.34e-128	EC_L	Slit homolog 2 protein OS=Homo sapiens OX=9606 GN=SLIT2 PE=1 SV=1
EVM-prediction-Hic-sacffold-12.28402	1.98e-129	1.4181	0.788	0.398	3.96e-126	EC_L	Protein S100-A11 OS=Gallus gallus OX=9031 GN=S100A11 PE=1 SV=2
EVM-prediction-Hic-sacffold-3.885	2.95e-129	0.754651	0.718	0.235	5.9e-126	EC_L	Ammonium transporter Rh type A OS=Homo sapiens OX=9606 GN=RHAG PE=1 SV=2
EVM-prediction-Hic-sacffold-7.2121	3.22e-129	0.31114	0.66	0.089	6.45e-126	EC_L	Intelectin-1 OS=Xenopus laevis OX=8355 GN=itln1 PE=1 SV=1
EVM-prediction-Hic-sacffold-2.31151	4.76e-129	0.543253	0.949	0.504	9.51e-126	EC_L	Vacuole membrane protein 1 OS=Xenopus tropicalis OX=8364 GN=vmp1 PE=2 SV=1
EVM-prediction-Hic-sacffold-1.4653	5.77e-129	0.34871	0.817	0.399	1.15e-125	EC_L	Ethanolamine-phosphate phospho-lyase OS=Xenopus laevis OX=8355 GN=etnppl PE=2 SV=1
EVM-prediction-Hic-sacffold-1.55531	1.76e-128	0.92455	0.757	0.302	3.52e-125	EC_L	LIM and calponin homology domains-containing protein 1 OS=Xenopus laevis OX=8355 GN=limch1 PE=2 SV=1
EVM-prediction-Hic-sacffold-11.6261	2.39e-127	1.37539	0.844	0.507	4.79e-124	EC_L	Membrane-spanning 4-domains subfamily A member 4A OS=Homo sapiens OX=9606 GN=MS4A4A PE=1 SV=1
EVM-prediction-Hic-sacffold-9.967	4.82e-127	0.860435	0.694	0.174	9.63e-124	EC_L	Cytochrome P450 2C8 OS=Homo sapiens OX=9606 GN=CYP2C8 PE=1 SV=2
EVM-prediction-Hic-sacffold-2.13462	2.16e-125	0.875441	0.759	0.299	4.31e-122	EC_L	Pirin OS=Mus musculus OX=10090 GN=Pir PE=1 SV=1
EVM-prediction-Hic-sacffold-7.33241	1.83e-124	0.316101	0.241	0.286	3.65e-121	EC_L	#N/A
EVM-prediction-Hic-sacffold-6.32731	2.96e-118	0.80582	0.818	0.388	5.93e-115	EC_L	Progranulin OS=Rattus norvegicus OX=10116 GN=Grn PE=1 SV=3
EVM-prediction-Hic-sacffold-2.14651	8.37e-118	1.30167	0.834	0.571	1.67e-114	EC_L	Unconventional myosin-Ic OS=Lithobates catesbeiana OX=8400 GN=Myo1c PE=2 SV=1
EVM-prediction-Hic-sacffold-4.2100	2.11e-117	0.282559	0.261	0.384	4.23e-114	EC_L	Lumican OS=Gallus gallus OX=9031 GN=LUM PE=1 SV=1
EVM-prediction-Hic-sacffold-10.7511	2.67e-116	0.273483	0.949	0.485	5.34e-113	EC_L	Coactosin-like protein OS=Mus musculus OX=10090 GN=Cotl1 PE=1 SV=3
EVM-prediction-Hic-sacffold-3.4241	1.65e-115	0.914767	0.749	0.305	3.29e-112	EC_L	Alpha-1,4-N-acetylglucosaminyltransferase OS=Mus musculus OX=10090 GN=A4gnt PE=2 SV=1
EVM-prediction-Hic-sacffold-1.723	2.56e-115	1.5421	0.299	0.132	5.12e-112	EC_L	Urea transporter 2 OS=Oryctolagus cuniculus OX=9986 GN=SLC14A2 PE=2 SV=1
EVM-prediction-Hic-sacffold-6.34132	1.5e-114	1.28248	0.765	0.366	2.99e-111	EC_L	Opioid growth factor receptor OS=Mus musculus OX=10090 GN=Ogfr PE=1 SV=1
EVM-prediction-Hic-sacffold-11.11552	4.62e-113	1.57516	0.744	0.312	9.24e-110	EC_L	#N/A
MERGED%3A%20EVM-prediction-Hic-sacffold-11.2498%3B%20EVM-prediction-Hic-sacffold-11.2499	6.22e-112	0.625151	0.882	0.474	1.24e-108	EC_L	Beta-1,4-galactosyltransferase 3 OS=Cricetulus griseus OX=10029 GN=B4GALT3 PE=2 SV=1
EVM-prediction-Hic-sacffold-12.19111	3.6e-110	1.16907	0.859	0.667	7.21e-107	EC_L	Rho-related GTP-binding protein RhoJ OS=Homo sapiens OX=9606 GN=RHOJ PE=1 SV=1
MERGED%3A%20EVM-prediction-Hic-sacffold-2.2610%3B%20EVM-prediction-Hic-sacffold-2.26112	2.31e-107	0.522256	0.971	0.565	4.61e-104	EC_L	Neuron navigator 1 OS=Homo sapiens OX=9606 GN=NAV1 PE=1 SV=2
EVM-prediction-Hic-sacffold-9.2378	3.73e-105	0.678783	0.728	0.335	7.47e-102	EC_L	Lysosome-associated membrane glycoprotein 2 OS=Gallus gallus OX=9031 GN=LAMP2 PE=2 SV=1
EVM-prediction-Hic-sacffold-1.27101	1.04e-104	0.721488	0.975	0.651	2.08e-101	EC_L	Purine nucleoside phosphorylase OS=Bos taurus OX=9913 GN=PNP PE=1 SV=3
EVM-prediction-Hic-sacffold-1.1846	1.11e-103	1.26502	0.911	0.672	2.21e-100	EC_L	Transcobalamin-2 OS=Bos taurus OX=9913 GN=TCN2 PE=1 SV=1
EVM-prediction-Hic-sacffold-6.39381	3.21e-103	0.290618	0.887	0.466	6.43e-100	EC_L	Jupiter microtubule associated homolog 1 OS=Mus musculus OX=10090 GN=Jpt1 PE=1 SV=3
EVM-prediction-Hic-sacffold-3.20401	5.3e-103	0.848534	0.721	0.301	1.06e-99	EC_L	LINE-1 type transposase domain-containing protein 1 OS=Mus musculus OX=10090 GN=L1td1 PE=2 SV=1
EVM-prediction-Hic-sacffold-1.28721	1.95e-102	1.21182	0.956	0.698	3.91e-99	EC_L	Growth arrest and DNA damage-inducible protein GADD45 gamma OS=Rattus norvegicus OX=10116 GN=Gadd45g PE=2 SV=1
EVM-prediction-Hic-sacffold-6.1138	2.63e-100	0.250015	0.77	0.387	5.26e-97	EC_L	Multimerin-2 OS=Homo sapiens OX=9606 GN=MMRN2 PE=1 SV=2
EVM-prediction-Hic-sacffold-9.2429	3.06e-97	0.702208	0.971	0.566	6.12e-94	EC_L	Cationic amino acid transporter 3 OS=Homo sapiens OX=9606 GN=SLC7A3 PE=1 SV=1
EVM-prediction-Hic-sacffold-6.800	4.35e-97	0.32511	0.632	0.144	8.7e-94	EC_L	#N/A
EVM-prediction-Hic-sacffold-1.5271	1.12e-95	0.302147	0.94	0.492	2.25e-92	EC_L	N(4)-(beta-N-acetylglucosaminyl)-L-asparaginase OS=Homo sapiens OX=9606 GN=AGA PE=1 SV=2
EVM-prediction-Hic-sacffold-11.15782	1.48e-95	1.43837	0.754	0.401	2.97e-92	EC_L	Sacsin OS=Homo sapiens OX=9606 GN=SACS PE=1 SV=2
EVM-prediction-Hic-sacffold-4.4048	2.95e-95	0.397305	0.709	0.27	5.91e-92	EC_L	Protein FAM160B2 OS=Xenopus tropicalis OX=8364 GN=fam160b2 PE=2 SV=1
EVM-prediction-Hic-sacffold-9.22132	1.45e-91	1.09968	0.966	0.779	2.89e-88	EC_L	Moesin OS=Homo sapiens OX=9606 GN=MSN PE=1 SV=3
EVM-prediction-Hic-sacffold-3.19491	3.24e-90	0.875557	0.956	0.619	6.49e-87	EC_L	Receptor-transporting protein 3 OS=Homo sapiens OX=9606 GN=RTP3 PE=1 SV=1
EVM-prediction-Hic-sacffold-6.27062	1.16e-89	1.0951	0.916	0.625	2.32e-86	EC_L	ADP-ribosylation factor-like protein 4D OS=Mus musculus OX=10090 GN=Arl4d PE=2 SV=2
EVM-prediction-Hic-sacffold-4.24051	2.39e-89	1.698	0.684	0.267	4.79e-86	EC_L	Caveolin-2 OS=Didelphis virginiana OX=9267 GN=CAV2 PE=3 SV=1
EVM-prediction-Hic-sacffold-2.731	2.78e-88	0.98993	0.681	0.24	5.56e-85	EC_L	CapZ-interacting protein OS=Mus musculus OX=10090 GN=Rcsd1 PE=1 SV=1
EVM-prediction-Hic-sacffold-4.2642	4.7e-87	0.855841	0.723	0.327	9.4e-84	EC_L	E3 ubiquitin-protein ligase RNF213 OS=Mus musculus OX=10090 GN=Rnf213 PE=1 SV=2
EVM-prediction-Hic-sacffold-1.35011	1.82e-83	1.42136	0.779	0.488	3.63e-80	EC_L	Krueppel-like factor 2 OS=Mus musculus OX=10090 GN=Klf2 PE=1 SV=2
EVM-prediction-Hic-sacffold-3.1946	2.59e-83	0.41213	0.668	0.231	5.18e-80	EC_L	Receptor-transporting protein 2 OS=Homo sapiens OX=9606 GN=RTP2 PE=1 SV=1
EVM-prediction-Hic-sacffold-6.32981	2.65e-82	0.891607	0.912	0.768	5.3e-79	EC_L	Vesicle-associated membrane protein-associated protein B OS=Bos taurus OX=9913 GN=VAPB PE=2 SV=1
EVM-prediction-Hic-sacffold-1.2194	4.14e-82	0.354058	0.893	0.508	8.28e-79	EC_L	Septin-5 OS=Homo sapiens OX=9606 GN=SEPT5 PE=1 SV=1
EVM-prediction-Hic-sacffold-11.2082	1.82e-81	0.262477	0.32	0.086	3.64e-78	EC_L	Carcinoembryonic antigen-related cell adhesion molecule 5 OS=Homo sapiens OX=9606 GN=CEACAM5 PE=1 SV=3
EVM-prediction-Hic-sacffold-6.27	2.21e-80	0.596802	0.897	0.537	4.42e-77	EC_L	PDZ and LIM domain protein 1 OS=Homo sapiens OX=9606 GN=PDLIM1 PE=1 SV=4
EVM-prediction-Hic-sacffold-6.4234	5.23e-80	0.486116	0.821	0.44	1.05e-76	EC_L	Na(+)/H(+) exchange regulatory cofactor NHE-RF1 OS=Rattus norvegicus OX=10116 GN=Slc9a3r1 PE=1 SV=3
EVM-prediction-Hic-sacffold-5.796	7.18e-80	0.684118	0.656	0.257	1.44e-76	EC_L	Dihydropyrimidinase OS=Mus musculus OX=10090 GN=Dpys PE=1 SV=2
EVM-prediction-Hic-sacffold-2.42173	4.08e-79	0.86713	0.94	0.738	8.15e-76	EC_L	CD63 antigen OS=Rattus norvegicus OX=10116 GN=Cd63 PE=1 SV=2
EVM-prediction-Hic-sacffold-2.17111	7.65e-79	1.05435	0.962	0.716	1.53e-75	EC_L	Diamine acetyltransferase 1 OS=Gallus gallus OX=9031 GN=SAT1 PE=2 SV=1
EVM-prediction-Hic-sacffold-1.28	1.27e-78	0.8011	0.92	0.582	2.54e-75	EC_L	Talin-1 OS=Gallus gallus OX=9031 GN=TLN1 PE=1 SV=2
EVM-prediction-Hic-sacffold-4.927	3.56e-78	0.42072	0.315	0.27	7.13e-75	EC_L	Arf-GAP with Rho-GAP domain, ANK repeat and PH domain-containing protein 3 OS=Mus musculus OX=10090 GN=Arap3 PE=1 SV=3
EVM-prediction-Hic-sacffold-12.1131	2.31e-77	0.678705	0.689	0.274	4.63e-74	EC_L	Interferon-induced very large GTPase 1 OS=Mus musculus OX=10090 GN=Gvin1 PE=1 SV=1
EVM-prediction-Hic-sacffold-1.3039	6.79e-77	0.914798	0.861	0.564	1.36e-73	EC_L	Retinal dehydrogenase 1 OS=Oryctolagus cuniculus OX=9986 GN=ALDH1A1 PE=1 SV=1
EVM-prediction-Hic-sacffold-2.2775	1.68e-76	1.0454	0.877	0.614	3.36e-73	EC_L	Transmembrane protein 35B OS=Mus musculus OX=10090 GN=Tmem35b PE=1 SV=2
EVM-prediction-Hic-sacffold-1.42352	1.13e-74	1.70354	0.69	0.359	2.26e-71	EC_L	Bone morphogenetic protein 3 OS=Xenopus laevis OX=8355 GN=bmp3 PE=1 SV=1
EVM-prediction-Hic-sacffold-11.15812	1e-73	0.844053	0.715	0.374	2.01e-70	EC_L	Sacsin OS=Homo sapiens OX=9606 GN=SACS PE=1 SV=2
EVM-prediction-Hic-sacffold-6.4533	5.42e-73	0.482698	0.326	0.115	1.08e-69	EC_L	#N/A
EVM-prediction-Hic-sacffold-4.4241	7e-73	0.352985	0.361	0.091	1.4e-69	EC_L	Hepatic lectin OS=Gallus gallus OX=9031 PE=1 SV=1
EVM-prediction-Hic-sacffold-3.20382	7.25e-73	0.613924	0.724	0.357	1.45e-69	EC_L	LINE-1 type transposase domain-containing protein 1 OS=Mus musculus OX=10090 GN=L1td1 PE=2 SV=1
EVM-prediction-Hic-sacffold-9.29881	1.41e-72	0.454025	0.772	0.386	2.82e-69	EC_L	#N/A
EVM-prediction-Hic-sacffold-7.2797	6.2e-72	0.52493	0.683	0.278	1.24e-68	EC_L	Protein mono-ADP-ribosyltransferase PARP14 OS=Homo sapiens OX=9606 GN=PARP14 PE=1 SV=3
MERGED%3A%20EVM-prediction-Hic-sacffold-3.2757%3B%20EVM-prediction-Hic-sacffold-3.27582	9.75e-72	0.902772	0.822	0.576	1.95e-68	EC_L	Band 4.1-like protein 2 OS=Homo sapiens OX=9606 GN=EPB41L2 PE=1 SV=1
EVM-prediction-Hic-sacffold-11.10202	3.41e-70	0.946324	0.921	0.664	6.83e-67	EC_L	Transcription factor HES-4 OS=Xenopus tropicalis OX=8364 GN=hes4 PE=2 SV=1
EVM-prediction-Hic-sacffold-7.2274	5.99e-69	0.328544	0.669	0.299	1.2e-65	EC_L	Dipeptidyl peptidase 4 OS=Bos taurus OX=9913 GN=DPP4 PE=1 SV=3
EVM-prediction-Hic-sacffold-5.33271	2.19e-68	1.06224	0.966	0.774	4.38e-65	EC_L	Integrin beta-1-A OS=Xenopus laevis OX=8355 GN=itgb1-a PE=2 SV=1
EVM-prediction-Hic-sacffold-11.2007	2.25e-68	0.507709	0.925	0.556	4.51e-65	EC_L	Ras-related protein R-Ras2 OS=Mus musculus OX=10090 GN=Rras2 PE=1 SV=1
EVM-prediction-Hic-sacffold-3.3353	2.69e-67	0.596396	0.744	0.378	5.38e-64	EC_L	Nesprin-1 OS=Mus musculus OX=10090 GN=Syne1 PE=1 SV=2
EVM-prediction-Hic-sacffold-5.866	6.93e-67	0.255106	0.309	0.353	1.39e-63	EC_L	Matrilin-2 OS=Homo sapiens OX=9606 GN=MATN2 PE=1 SV=4
EVM-prediction-Hic-sacffold-6.3966	1.55e-66	0.529247	0.309	0.172	3.11e-63	EC_L	Pleckstrin homology domain-containing family G member 4B OS=Homo sapiens OX=9606 GN=PLEKHG4B PE=1 SV=4
EVM-prediction-Hic-sacffold-3.35421	8.52e-65	0.959778	0.843	0.687	1.7e-61	EC_L	A-kinase anchor protein 12 OS=Rattus norvegicus OX=10116 GN=Akap12 PE=1 SV=1
EVM-prediction-Hic-sacffold-5.12522	4.31e-63	0.467276	0.673	0.199	8.63e-60	EC_L	Tyrosine-protein kinase Lyn OS=Rattus norvegicus OX=10116 GN=Lyn PE=1 SV=3
EVM-prediction-Hic-sacffold-4.7241	4.53e-63	0.334623	0.745	0.405	9.05e-60	EC_L	Translocator protein OS=Rattus norvegicus OX=10116 GN=Tspo PE=1 SV=1
EVM-prediction-Hic-sacffold-12.12492	5.46e-63	1.29439	0.703	0.38	1.09e-59	EC_L	Cysteine-rich protein 1 OS=Rattus norvegicus OX=10116 GN=Crip1 PE=1 SV=2
EVM-prediction-Hic-sacffold-10.20471	1.34e-61	0.414122	0.657	0.24	2.68e-58	EC_L	Cytochrome c oxidase subunit 8A, mitochondrial OS=Bos taurus OX=9913 GN=COX8A PE=1 SV=1
EVM-prediction-Hic-sacffold-2.38411	2.01e-59	1.00801	0.764	0.52	4.02e-56	EC_L	Muscleblind-like protein 2 OS=Pongo abelii OX=9601 GN=MBNL2 PE=2 SV=2
EVM-prediction-Hic-sacffold-1.34001	5.25e-59	0.794448	0.797	0.491	1.05e-55	EC_L	Paralemmin-2 OS=Homo sapiens OX=9606 GN=PALM2 PE=1 SV=3
EVM-prediction-Hic-sacffold-5.1541	6.53e-58	0.258402	0.343	0.387	1.31e-54	EC_L	Piezo-type mechanosensitive ion channel component 2 OS=Mus musculus OX=10090 GN=Piezo2 PE=1 SV=2
MERGED%3A%20EVM-prediction-Hic-sacffold-2.2231%3B%20EVM-prediction-Hic-sacffold-2.22301	2.36e-57	1.03356	0.783	0.517	4.73e-54	EC_L	C4b-binding protein alpha chain OS=Homo sapiens OX=9606 GN=C4BPA PE=1 SV=2
EVM-prediction-Hic-sacffold-8.2164	1.52e-56	0.760601	0.925	0.704	3.03e-53	EC_L	Transketolase OS=Rattus norvegicus OX=10116 GN=Tkt PE=1 SV=1
EVM-prediction-Hic-sacffold-1.1706	6.03e-56	0.439981	0.724	0.352	1.21e-52	EC_L	Cysteine dioxygenase type 1 OS=Danio rerio OX=7955 GN=cdo1 PE=2 SV=1
EVM-prediction-Hic-sacffold-6.46871	2.15e-55	0.728736	0.814	0.507	4.29e-52	EC_L	Peripheral myelin protein 22 OS=Equus caballus OX=9796 GN=PMP22 PE=2 SV=1
EVM-prediction-Hic-sacffold-5.12101	5.11e-55	0.770885	0.866	0.585	1.02e-51	EC_L	Ras-related protein Rab-2A OS=Mus musculus OX=10090 GN=Rab2a PE=1 SV=1
EVM-prediction-Hic-sacffold-12.1577	9.57e-55	0.721532	0.694	0.381	1.91e-51	EC_L	Papilin OS=Homo sapiens OX=9606 GN=PAPLN PE=2 SV=4
EVM-prediction-Hic-sacffold-1.33061	3.09e-54	0.777055	0.99	0.848	6.17e-51	EC_L	Thioredoxin OS=Ophiophagus hannah OX=8665 GN=TXN PE=3 SV=3
EVM-prediction-Hic-sacffold-5.37581	1.02e-53	0.753553	0.98	0.871	2.03e-50	EC_L	Vimentin-1/2 OS=Xenopus laevis OX=8355 GN=vim1 PE=2 SV=1
EVM-prediction-Hic-sacffold-5.3836	1.64e-52	0.71067	0.965	0.756	3.29e-49	EC_L	Sorcin OS=Cricetulus griseus OX=10029 GN=SRI PE=1 SV=1
EVM-prediction-Hic-sacffold-4.26271	2.07e-52	0.323076	0.827	0.528	4.15e-49	EC_L	Semaphorin-3A OS=Mus musculus OX=10090 GN=Sema3a PE=1 SV=2
MERGED%3A%20EVM-prediction-Hic-sacffold-1.5899%3B%20EVM-prediction-Hic-sacffold-1.5898	1.3e-51	0.829839	0.804	0.596	2.6e-48	EC_L	Alpha-adducin OS=Homo sapiens OX=9606 GN=ADD1 PE=1 SV=2
EVM-prediction-Hic-sacffold-12.112	6.79e-50	0.356381	0.354	0.275	1.36e-46	EC_L	Interferon-induced very large GTPase 1 OS=Homo sapiens OX=9606 GN=GVINP1 PE=2 SV=2
EVM-prediction-Hic-sacffold-1.67451	1.48e-49	0.731258	0.711	0.406	2.97e-46	EC_L	Lysyl oxidase homolog 3B OS=Danio rerio OX=7955 GN=loxl3b PE=2 SV=1
EVM-prediction-Hic-sacffold-7.21841	8.95e-49	0.584838	0.985	0.737	1.79e-45	EC_L	Lupus La protein OS=Homo sapiens OX=9606 GN=SSB PE=1 SV=2
EVM-prediction-Hic-sacffold-6.469	1.16e-48	0.300476	0.696	0.342	2.31e-45	EC_L	Glutathione S-transferase omega-1 OS=Sus scrofa OX=9823 GN=GSTO1 PE=1 SV=2
EVM-prediction-Hic-sacffold-3.1951	3.17e-47	0.577323	0.597	0.112	6.34e-44	EC_L	Receptor-transporting protein 4 OS=Homo sapiens OX=9606 GN=RTP4 PE=1 SV=3
EVM-prediction-Hic-sacffold-10.28803	5.15e-46	0.709526	0.833	0.652	1.03e-42	EC_L	Catalase OS=Rugosa rugosa OX=8410 GN=cat PE=2 SV=3
EVM-prediction-Hic-sacffold-1.19901	5.74e-44	0.578612	0.917	0.629	1.15e-40	EC_L	Sarcoplasmic/endoplasmic reticulum calcium ATPase 2 OS=Gallus gallus OX=9031 GN=ATP2A2 PE=2 SV=2
EVM-prediction-Hic-sacffold-5.37681	7.47e-44	0.277667	0.35	0.237	1.49e-40	EC_L	Metalloreductase STEAP1 OS=Sus scrofa OX=9823 GN=STEAP1 PE=2 SV=1
EVM-prediction-Hic-sacffold-2.41591	1.3e-43	0.489059	0.969	0.669	2.59e-40	EC_L	Prostaglandin E synthase 3 OS=Oryctolagus cuniculus OX=9986 GN=PTGES3 PE=3 SV=1
MERGED%3A%20EVM-prediction-Hic-sacffold-11.2645%3B%20EVM-prediction-Hic-sacffold-11.2647	2.13e-43	0.820755	0.735	0.452	4.27e-40	EC_L	FXYD domain-containing ion transport regulator 3 OS=Mus musculus OX=10090 GN=Fxyd3 PE=1 SV=1
MERGED%3A%20EVM-prediction-Hic-sacffold-6.3720%3B%20EVM-prediction-Hic-sacffold-6.3719	3.11e-43	1.2026	0.622	0.261	6.23e-40	EC_L	Nuclear factor of activated T-cells, cytoplasmic 2 OS=Mus musculus OX=10090 GN=Nfatc2 PE=1 SV=3
EVM-prediction-Hic-sacffold-5.3524	4.6e-43	0.494674	0.645	0.357	9.2e-40	EC_L	#N/A
EVM-prediction-Hic-sacffold-3.682	5.34e-42	0.782998	0.808	0.625	1.07e-38	EC_L	EMILIN-1 OS=Mus musculus OX=10090 GN=Emilin1 PE=1 SV=1
EVM-prediction-Hic-sacffold-10.9962	1.03e-41	0.866785	0.972	0.795	2.05e-38	EC_L	Keratin, type II cytoskeletal 8 OS=Xenopus laevis OX=8355 PE=2 SV=1
EVM-prediction-Hic-sacffold-8.16803	1.81e-41	0.781554	0.955	0.785	3.62e-38	EC_L	Protein shisa-4 OS=Mus musculus OX=10090 GN=Shisa4 PE=1 SV=1
EVM-prediction-Hic-sacffold-3.25362	3.07e-41	0.620936	0.788	0.595	6.14e-38	EC_L	Laminin subunit alpha-4 OS=Homo sapiens OX=9606 GN=LAMA4 PE=1 SV=4
EVM-prediction-Hic-sacffold-8.2687	3.29e-41	0.935713	0.63	0.333	6.58e-38	EC_L	Monoglyceride lipase OS=Rattus norvegicus OX=10116 GN=Mgll PE=1 SV=1
EVM-prediction-Hic-sacffold-12.1650	8.37e-40	0.523723	0.885	0.671	1.67e-36	EC_L	Homeobox protein Meis2 OS=Mus musculus OX=10090 GN=Meis2 PE=1 SV=2
EVM-prediction-Hic-sacffold-8.41	2.03e-39	0.406423	0.365	0.257	4.06e-36	EC_L	Podocan OS=Homo sapiens OX=9606 GN=PODN PE=1 SV=2
EVM-prediction-Hic-sacffold-2.5282	2.13e-38	0.398579	0.368	0.127	4.26e-35	EC_L	Unconventional myosin-VIIa OS=Mus musculus OX=10090 GN=Myo7a PE=1 SV=2
EVM-prediction-Hic-sacffold-6.1023	7.4e-38	0.2588	0.38	0.427	1.48e-34	EC_L	Transmembrane protein 150A OS=Xenopus tropicalis OX=8364 GN=tmem150a PE=2 SV=1
EVM-prediction-Hic-sacffold-6.23253	3.19e-37	1.29039	0.632	0.314	6.38e-34	EC_L	Protein S100-A11 OS=Oryctolagus cuniculus OX=9986 GN=S100A11 PE=1 SV=2
EVM-prediction-Hic-sacffold-12.975	5.18e-37	0.652429	0.38	0.067	1.04e-33	EC_L	#N/A
EVM-prediction-Hic-sacffold-11.360	7.38e-37	0.492616	0.997	0.994	1.48e-33	EC_L	Heat shock cognate 71 kDa protein OS=Rattus norvegicus OX=10116 GN=Hspa8 PE=1 SV=1
EVM-prediction-Hic-sacffold-4.4729	5.81e-35	0.368649	0.361	0.297	1.16e-31	EC_L	Phospholipid scramblase 3 OS=Mus musculus OX=10090 GN=Plscr3 PE=1 SV=1
EVM-prediction-Hic-sacffold-8.9921	6.17e-35	0.251741	0.911	0.599	1.23e-31	EC_L	Regulator of G-protein signaling 16 OS=Sus scrofa OX=9823 GN=RGS16 PE=1 SV=3
EVM-prediction-Hic-sacffold-4.10073	9.72e-35	0.841332	0.991	0.857	1.94e-31	EC_L	Sequestosome-1 OS=Mus musculus OX=10090 GN=Sqstm1 PE=1 SV=1
MERGED%3A%20EVM-prediction-Hic-sacffold-7.1200%3B%20EVM-prediction-Hic-sacffold-7.12012	1.3e-34	0.51235	0.806	0.555	2.6e-31	EC_L	Epithelial membrane protein 2 OS=Pan troglodytes OX=9598 GN=EMP2 PE=2 SV=1
EVM-prediction-Hic-sacffold-6.3546	3.57e-34	0.335086	0.596	0.219	7.15e-31	EC_L	Interferon regulatory factor 4 OS=Mus musculus OX=10090 GN=Irf4 PE=1 SV=1
EVM-prediction-Hic-sacffold-4.45391	3.03e-33	0.727427	0.606	0.254	6.06e-30	EC_L	Acetylcholinesterase OS=Danio rerio OX=7955 GN=ache PE=3 SV=1
EVM-prediction-Hic-sacffold-1.3614	3.2e-33	1.113	0.651	0.441	6.4e-30	EC_L	Paralemmin-1 OS=Gallus gallus OX=9031 GN=PALM PE=1 SV=1
EVM-prediction-Hic-sacffold-2.42581	7.55e-33	0.401153	0.43	0.502	1.51e-29	EC_L	Rho-related GTP-binding protein Rho6 OS=Homo sapiens OX=9606 GN=RND1 PE=1 SV=1
EVM-prediction-Hic-sacffold-7.9321	4.63e-31	0.505277	0.935	0.694	9.26e-28	EC_L	Platelet-derived growth factor subunit A OS=Xenopus laevis OX=8355 GN=pdgfa PE=2 SV=1
EVM-prediction-Hic-sacffold-5.10582	8.32e-31	0.38129	0.38	0.334	1.66e-27	EC_L	Tumor protein D52 OS=Homo sapiens OX=9606 GN=TPD52 PE=1 SV=2
EVM-prediction-Hic-sacffold-8.26271	1.44e-30	0.938208	0.715	0.504	2.88e-27	EC_L	Inositol hexakisphosphate kinase 2 OS=Rattus norvegicus OX=10116 GN=Ip6k2 PE=2 SV=2
EVM-prediction-Hic-sacffold-7.18901	1.72e-29	0.518438	0.864	0.641	3.43e-26	EC_L	Fibronectin OS=Homo sapiens OX=9606 GN=FN1 PE=1 SV=4
EVM-prediction-Hic-sacffold-3.4577	1.88e-29	0.306274	0.348	0.136	3.75e-26	EC_L	Ficolin-1 OS=Homo sapiens OX=9606 GN=FCN1 PE=1 SV=2
EVM-prediction-Hic-sacffold-2.4253	4.64e-29	1.1943	0.561	0.113	9.28e-26	EC_L	Protein Wnt-10b OS=Mus musculus OX=10090 GN=Wnt10b PE=2 SV=1
EVM-prediction-Hic-sacffold-3.3193	1.01e-28	0.401066	0.39	0.104	2.02e-25	EC_L	Angiotensinogen OS=Ovis aries OX=9940 GN=AGT PE=1 SV=2
EVM-prediction-Scaffold142.1	1.18e-28	0.62838	0.365	0.338	2.37e-25	EC_L	Tenascin-X OS=Homo sapiens OX=9606 GN=TNXB PE=1 SV=5
EVM-prediction-Hic-sacffold-3.3444	5.53e-28	0.386982	0.64	0.404	1.11e-24	EC_L	Delta-like protein 1 OS=Homo sapiens OX=9606 GN=DLL1 PE=1 SV=2
EVM-prediction-Hic-sacffold-12.18531	8.27e-28	0.541196	0.859	0.657	1.65e-24	EC_L	Kinectin OS=Gallus gallus OX=9031 GN=KTN1 PE=1 SV=1
EVM-prediction-Hic-sacffold-4.43951	8.61e-27	0.761614	0.982	0.858	1.72e-23	EC_L	Calreticulin OS=Oryctolagus cuniculus OX=9986 GN=CALR PE=1 SV=1
EVM-prediction-Hic-sacffold-8.17981	1.37e-26	1.14544	0.557	0.212	2.75e-23	EC_L	Epithelial membrane protein 1 OS=Oryctolagus cuniculus OX=9986 GN=EMP1 PE=2 SV=1
EVM-prediction-Hic-sacffold-2.1085	1.02e-25	0.836539	0.654	0.428	2.03e-22	EC_L	Junctional adhesion molecule B OS=Homo sapiens OX=9606 GN=JAM2 PE=1 SV=1
EVM-prediction-Hic-sacffold-11.15802	2.72e-25	1.34355	0.651	0.453	5.44e-22	EC_L	Sacsin OS=Homo sapiens OX=9606 GN=SACS PE=1 SV=2
EVM-prediction-Hic-sacffold-5.3521	7.56e-25	0.527432	0.946	0.708	1.51e-21	EC_L	Cysteine/serine-rich nuclear protein 1 OS=Homo sapiens OX=9606 GN=CSRNP1 PE=1 SV=2
EVM-prediction-Hic-sacffold-8.20442	1.04e-24	0.332502	0.931	0.667	2.08e-21	EC_L	Myosin-9 OS=Mus musculus OX=10090 GN=Myh9 PE=1 SV=4
EVM-prediction-Hic-sacffold-2.36242	5.35e-24	0.598404	0.734	0.463	1.07e-20	EC_L	Lysozyme G OS=Dromaius novaehollandiae OX=8790 PE=2 SV=1
EVM-prediction-Hic-sacffold-6.6142	7.44e-24	0.785529	0.619	0.333	1.49e-20	EC_L	#N/A
EVM-prediction-Hic-sacffold-9.232	5.46e-23	0.310795	0.388	0.248	1.09e-19	EC_L	Sushi repeat-containing protein SRPX2 OS=Xenopus laevis OX=8355 GN=srpx2 PE=2 SV=1
EVM-prediction-Hic-sacffold-2.25141	8.5e-23	0.46674	0.965	0.754	1.7e-19	EC_L	Tubulin alpha-1C chain OS=Mus musculus OX=10090 GN=Tuba1c PE=1 SV=1
EVM-prediction-Hic-sacffold-10.20531	1.24e-22	0.421032	0.631	0.343	2.48e-19	EC_L	6-pyruvoyl tetrahydrobiopterin synthase OS=Homo sapiens OX=9606 GN=PTS PE=1 SV=1
EVM-prediction-Hic-sacffold-3.1754	2.88e-22	0.404443	0.57	0.19	5.77e-19	EC_L	Claudin-11 OS=Bos taurus OX=9913 GN=CLDN11 PE=2 SV=1
EVM-prediction-Hic-sacffold-9.1003	2.03e-21	0.543741	0.555	0.236	4.06e-18	EC_L	Cytochrome P450 2G1 OS=Rattus norvegicus OX=10116 GN=Cyp2g1 PE=2 SV=1
EVM-prediction-Hic-sacffold-9.91	2.81e-21	0.532927	0.984	0.939	5.63e-18	EC_L	mRNA decay activator protein ZFP36 OS=Homo sapiens OX=9606 GN=ZFP36 PE=1 SV=1
EVM-prediction-Hic-sacffold-3.5481	1.3e-20	0.661971	0.378	0.2	2.6e-17	EC_L	Clusterin OS=Coturnix japonica OX=93934 GN=CLU PE=2 SV=2
EVM-prediction-Hic-sacffold-4.47222	1.62e-20	0.301959	0.422	0.405	3.24e-17	EC_L	#N/A
EVM-prediction-Hic-sacffold-1.34321	3.95e-20	0.285753	0.424	0.398	7.9e-17	EC_L	Solute carrier family 49 member A3 OS=Xenopus tropicalis OX=8364 GN=slc49a3 PE=2 SV=2
EVM-prediction-Hic-sacffold-3.46711	5.57e-20	0.258379	0.969	0.684	1.11e-16	EC_L	Fos-related antigen 2 OS=Gallus gallus OX=9031 GN=FOSL2 PE=1 SV=1
EVM-prediction-Hic-sacffold-2.45372	6.24e-20	0.725751	0.984	0.819	1.25e-16	EC_L	Keratin, type II cytoskeletal 8 OS=Xenopus laevis OX=8355 PE=2 SV=1
EVM-prediction-Hic-sacffold-11.655	1.02e-19	1.0618	0.578	0.311	2.04e-16	EC_L	F-box only protein 2 OS=Homo sapiens OX=9606 GN=FBXO2 PE=1 SV=2
EVM-prediction-Hic-sacffold-5.16461	1.16e-19	0.324674	0.858	0.595	2.33e-16	EC_L	Cytochrome b5 OS=Oryctolagus cuniculus OX=9986 GN=CYB5A PE=1 SV=4
EVM-prediction-Hic-sacffold-5.2653	2.39e-19	0.579836	0.384	0.323	4.79e-16	EC_L	TPR and ankyrin repeat-containing protein 1 OS=Homo sapiens OX=9606 GN=TRANK1 PE=2 SV=4
EVM-prediction-Hic-sacffold-1.36021	3.29e-19	0.739092	0.683	0.544	6.59e-16	EC_L	Basigin OS=Gallus gallus OX=9031 GN=BSG PE=1 SV=2
EVM-prediction-Hic-sacffold-4.2579	4.21e-18	0.861136	0.557	0.17	8.42e-15	EC_L	Reelin (Fragment) OS=Gallus gallus OX=9031 GN=RELN PE=2 SV=1
EVM-prediction-Hic-sacffold-7.23122	7.82e-18	0.338852	0.92	0.686	1.56e-14	EC_L	Death-associated protein-like 1-B OS=Xenopus laevis OX=8355 GN=dapl1-b PE=4 SV=1
EVM-prediction-Hic-sacffold-1.30122	1.43e-17	0.398452	0.737	0.513	2.87e-14	EC_L	Riboflavin kinase OS=Mus musculus OX=10090 GN=Rfk PE=1 SV=2
EVM-prediction-Hic-sacffold-4.4462	6.21e-17	0.63756	0.576	0.265	1.24e-13	EC_L	Zinc finger CCCH-type antiviral protein 1 OS=Homo sapiens OX=9606 GN=ZC3HAV1 PE=1 SV=3
EVM-prediction-Hic-sacffold-4.4721	9.15e-17	0.690729	0.586	0.318	1.83e-13	EC_L	Phospholipid scramblase 3 OS=Mus musculus OX=10090 GN=Plscr3 PE=1 SV=1
EVM-prediction-Hic-sacffold-6.34561	3.78e-16	0.397218	0.976	0.95	7.55e-13	EC_L	Pancreatic progenitor cell differentiation and proliferation factor B OS=Xenopus laevis OX=8355 GN=ppdpf-b PE=3 SV=1
EVM-prediction-Hic-sacffold-9.49	3.78e-16	0.63573	0.418	0.386	7.56e-13	EC_L	Tenascin-X OS=Homo sapiens OX=9606 GN=TNXB PE=1 SV=5
EVM-prediction-Hic-sacffold-1.30411	8.62e-16	0.266186	0.787	0.547	1.72e-12	EC_L	Retinal dehydrogenase 1 OS=Rattus norvegicus OX=10116 GN=Aldh1a1 PE=1 SV=3
EVM-prediction-Hic-sacffold-8.1101	8.94e-16	0.530735	0.782	0.675	1.79e-12	EC_L	Calponin-3 OS=Homo sapiens OX=9606 GN=CNN3 PE=1 SV=1
EVM-prediction-Hic-sacffold-6.20011	3.58e-15	0.489616	0.976	0.903	7.16e-12	EC_L	Glyceraldehyde-3-phosphate dehydrogenase OS=Columba livia OX=8932 GN=GAPDH PE=2 SV=3
EVM-prediction-Hic-sacffold-2.5390	4.18e-15	0.862367	0.583	0.318	8.36e-12	EC_L	Sialidase-3 OS=Bos taurus OX=9913 GN=NEU3 PE=1 SV=1
EVM-prediction-Hic-sacffold-12.199	4.43e-15	0.779022	0.578	0.336	8.86e-12	EC_L	Neuroglobin OS=Mus musculus OX=10090 GN=Ngb PE=1 SV=1
EVM-prediction-Hic-sacffold-12.1821	9.37e-15	0.856422	0.946	0.908	1.87e-11	EC_L	Proto-oncogene c-Fos OS=Gallus gallus OX=9031 GN=FOS PE=1 SV=1
EVM-prediction-Hic-sacffold-6.3794	2.57e-14	0.527254	0.429	0.379	5.14e-11	EC_L	Extracellular sulfatase Sulf-2 OS=Homo sapiens OX=9606 GN=SULF2 PE=1 SV=1
EVM-prediction-Hic-sacffold-11.2606	3.28e-14	0.830742	0.635	0.448	6.56e-11	EC_L	#N/A
EVM-prediction-Hic-sacffold-5.37291	7.49e-14	0.646935	0.408	0.375	1.5e-10	EC_L	Plexin domain-containing protein 2 OS=Xenopus laevis OX=8355 GN=plxdc2 PE=2 SV=1
EVM-prediction-Hic-sacffold-3.2092	1e-13	1.15715	0.573	0.375	2.01e-10	EC_L	Kelch repeat and BTB domain-containing protein 11 OS=Mus musculus OX=10090 GN=Kbtbd11 PE=1 SV=3
EVM-prediction-Hic-sacffold-1.16791	1.01e-13	0.34619	0.872	0.647	2.02e-10	EC_L	Receptor expression-enhancing protein 5 OS=Homo sapiens OX=9606 GN=REEP5 PE=1 SV=3
EVM-prediction-Hic-sacffold-9.1629	1.75e-13	0.403878	0.433	0.379	3.51e-10	EC_L	Endoglin OS=Homo sapiens OX=9606 GN=ENG PE=1 SV=2
EVM-prediction-Hic-sacffold-5.13282	1.76e-13	0.406381	0.895	0.805	3.51e-10	EC_L	CCAAT/enhancer-binding protein delta OS=Homo sapiens OX=9606 GN=CEBPD PE=1 SV=2
EVM-prediction-Hic-sacffold-7.2271	3.46e-13	1.08859	0.533	0.15	6.91e-10	EC_L	Periplakin OS=Homo sapiens OX=9606 GN=PPL PE=1 SV=4
EVM-prediction-Hic-sacffold-7.33213	4.81e-13	0.743229	0.624	0.4	9.62e-10	EC_L	Interferon-induced very large GTPase 1 OS=Homo sapiens OX=9606 GN=GVINP1 PE=2 SV=2
EVM-prediction-Hic-sacffold-4.2790	5.49e-13	0.887107	0.575	0.346	1.1e-09	EC_L	Filamin-C OS=Homo sapiens OX=9606 GN=FLNC PE=1 SV=3
EVM-prediction-Hic-sacffold-5.2931	5.94e-13	0.587043	0.709	0.582	1.19e-09	EC_L	#N/A
EVM-prediction-Hic-sacffold-7.3069	7.54e-13	0.516129	0.701	0.555	1.51e-09	EC_L	Tensin OS=Gallus gallus OX=9031 GN=TNS PE=1 SV=2
EVM-prediction-Hic-sacffold-1.2617	9.3e-13	0.453542	0.423	0.313	1.86e-09	EC_L	#N/A
EVM-prediction-Hic-sacffold-12.19211	7.95e-12	0.389387	0.639	0.386	1.59e-08	EC_L	Nesprin-2 OS=Mus musculus OX=10090 GN=Syne2 PE=1 SV=2
EVM-prediction-Hic-sacffold-2.56372	8.78e-12	0.270602	0.637	0.384	1.76e-08	EC_L	Serine/threonine-protein kinase SIK1 OS=Homo sapiens OX=9606 GN=SIK1 PE=1 SV=2
EVM-prediction-Hic-sacffold-4.43751	2.56e-11	0.339915	0.944	0.711	5.13e-08	EC_L	Low-density lipoprotein receptor 1 OS=Xenopus laevis OX=8355 GN=ldlr-a PE=1 SV=1
EVM-prediction-Hic-sacffold-6.39682	3.11e-11	0.382303	0.432	0.175	6.21e-08	EC_L	Bactericidal permeability-increasing protein OS=Homo sapiens OX=9606 GN=BPI PE=1 SV=4
EVM-prediction-Hic-sacffold-3.41943	7.5e-11	0.404373	0.928	0.835	1.5e-07	EC_L	Calmodulin-2 B OS=Xenopus laevis OX=8355 GN=calm2-b PE=1 SV=1
EVM-prediction-Hic-sacffold-8.17192	8.85e-11	0.322396	0.775	0.564	1.77e-07	EC_L	5-aminolevulinate synthase, nonspecific, mitochondrial OS=Rattus norvegicus OX=10116 GN=Alas1 PE=2 SV=2
EVM-prediction-Hic-sacffold-2.42562	1.13e-10	0.41382	0.858	0.805	2.26e-07	EC_L	Peptidyl-prolyl cis-trans isomerase FKBP11 OS=Mus musculus OX=10090 GN=Fkbp11 PE=1 SV=1
EVM-prediction-Hic-sacffold-1.32822	2.93e-10	0.874111	0.595	0.427	5.85e-07	EC_L	Krueppel-like factor 4 OS=Homo sapiens OX=9606 GN=KLF4 PE=1 SV=3
MERGED%3A%20EVM-prediction-Hic-sacffold-4.3696%3B%20EVM-prediction-Hic-sacffold-4.36972	3.48e-10	0.349495	0.817	0.717	6.96e-07	EC_L	Adhesion G protein-coupled receptor A2 OS=Mus musculus OX=10090 GN=Adgra2 PE=1 SV=2
EVM-prediction-Scaffold105.31	5.2e-10	0.317981	0.972	0.804	1.04e-06	EC_L	Cytochrome c oxidase subunit 4 isoform 1, mitochondrial OS=Rattus norvegicus OX=10116 GN=Cox4i1 PE=1 SV=1
EVM-prediction-Hic-sacffold-7.72	6.29e-10	0.40554	0.562	0.331	1.26e-06	EC_L	NmrA-like family domain-containing protein 1 OS=Bos taurus OX=9913 GN=NMRAL1 PE=2 SV=1
EVM-prediction-Hic-sacffold-4.2966	1.23e-09	0.578401	0.438	0.224	2.46e-06	EC_L	Immunoglobulin superfamily containing leucine-rich repeat protein 2 OS=Homo sapiens OX=9606 GN=ISLR2 PE=2 SV=1
EVM-prediction-Hic-sacffold-6.37392	1.38e-09	0.753182	0.587	0.399	2.76e-06	EC_L	Partitioning defective 6 homolog beta OS=Homo sapiens OX=9606 GN=PARD6B PE=1 SV=1
EVM-prediction-Hic-sacffold-9.1162	1.93e-09	0.36763	0.445	0.323	3.87e-06	EC_L	Proteasome subunit beta type-8 OS=Rattus norvegicus OX=10116 GN=Psmb8 PE=1 SV=3
EVM-prediction-Hic-sacffold-2.3834	3.01e-09	0.841841	0.573	0.378	6.01e-06	EC_L	Dedicator of cytokinesis protein 9 OS=Homo sapiens OX=9606 GN=DOCK9 PE=1 SV=2
EVM-prediction-Hic-sacffold-8.1124	4.16e-09	0.322423	0.459	0.387	8.31e-06	EC_L	Rho GTPase-activating protein 29 OS=Danio rerio OX=7955 GN=arhgap29 PE=2 SV=1
EVM-prediction-Hic-sacffold-4.4728	4.75e-09	0.32039	0.72	0.52	9.5e-06	EC_L	Phospholipid scramblase 1 OS=Rattus norvegicus OX=10116 GN=Plscr1 PE=1 SV=1
EVM-prediction-Hic-sacffold-4.16051	6.44e-09	0.347712	0.743	0.647	1.29e-05	EC_L	Dihydropyrimidinase-related protein 3 OS=Xenopus tropicalis OX=8364 GN=dpysl3 PE=2 SV=1
EVM-prediction-Hic-sacffold-9.291	8.38e-09	0.451196	0.617	0.384	1.68e-05	EC_L	Complement factor B OS=Bos taurus OX=9913 GN=CFB PE=1 SV=2
EVM-prediction-Hic-sacffold-3.5511	1.07e-08	0.41065	0.482	0.497	2.14e-05	EC_L	Scavenger receptor class A member 3 OS=Homo sapiens OX=9606 GN=SCARA3 PE=1 SV=1
EVM-prediction-Hic-sacffold-6.26	1.94e-08	0.962186	0.593	0.459	3.88e-05	EC_L	#N/A
EVM-prediction-Hic-sacffold-6.2793	2.38e-08	0.632569	0.437	0.154	4.76e-05	EC_L	Homeobox protein Hox-B7-B OS=Xenopus laevis OX=8355 GN=hoxb7-b PE=2 SV=1
EVM-prediction-Hic-sacffold-1.28313	3.56e-08	0.40893	0.632	0.418	7.11e-05	EC_L	Proteasome activator complex subunit 2 OS=Sus scrofa OX=9823 GN=PSME2 PE=2 SV=3
EVM-prediction-Hic-sacffold-1.46283	7.29e-08	0.364359	0.477	0.401	0.000145761	EC_L	Nephronectin OS=Homo sapiens OX=9606 GN=NPNT PE=2 SV=3
EVM-prediction-Hic-sacffold-7.21502	7.35e-08	0.641548	0.57	0.305	0.000147003	EC_L	Integrin alpha-6 OS=Homo sapiens OX=9606 GN=ITGA6 PE=1 SV=5
EVM-prediction-Hic-sacffold-3.25461	1.05e-07	0.660809	0.995	0.947	0.000209262	EC_L	Myristoylated alanine-rich C-kinase substrate OS=Gallus gallus OX=9031 GN=MARCKS PE=1 SV=2
EVM-prediction-Hic-sacffold-3.3351	1.16e-07	0.262358	0.501	0.445	0.000231382	EC_L	Nesprin-1 OS=Homo sapiens OX=9606 GN=SYNE1 PE=1 SV=4
EVM-prediction-Hic-sacffold-1.10071	1.26e-07	0.328451	0.731	0.58	0.000251545	EC_L	Pikachurin OS=Homo sapiens OX=9606 GN=EGFLAM PE=1 SV=2
EVM-prediction-Hic-sacffold-1.52481	2.58e-07	0.60878	0.45	0.307	0.000515018	EC_L	15-hydroxyprostaglandin dehydrogenase [NAD(+)] OS=Homo sapiens OX=9606 GN=HPGD PE=1 SV=1
EVM-prediction-Hic-sacffold-8.30443	5.6e-07	0.436772	0.831	0.679	0.00111933	EC_L	Glutathione peroxidase 1 OS=Mus musculus OX=10090 GN=Gpx1 PE=1 SV=2
EVM-prediction-Hic-sacffold-9.13902	6.52e-07	0.76529	0.409	0.096	0.00130391	EC_L	Phospholipase A and acyltransferase 3 OS=Pongo abelii OX=9601 GN=PLAAT3 PE=2 SV=1
EVM-prediction-Hic-sacffold-12.135	9.87e-07	0.363998	0.408	0.143	0.00197355	EC_L	Type II iodothyronine deiodinase OS=Lithobates catesbeiana OX=8400 GN=dio2 PE=2 SV=2
EVM-prediction-Hic-sacffold-2.742	1.09e-06	0.727394	0.439	0.178	0.00218458	EC_L	Hemopexin OS=Bos taurus OX=9913 GN=HPX PE=2 SV=1
EVM-prediction-Hic-sacffold-1.8611	4.16e-06	0.351584	0.987	0.846	0.00831546	EC_L	ATP synthase subunit alpha, mitochondrial OS=Rattus norvegicus OX=10116 GN=Atp5f1a PE=1 SV=2
EVM-prediction-Hic-sacffold-10.1709	1.2e-05	0.310175	0.542	0.315	0.0240272	EC_L	Solute carrier family 22 member 6-B OS=Xenopus laevis OX=8355 GN=slc22a6-b PE=2 SV=1
EVM-prediction-Hic-sacffold-3.38361	1.48e-05	0.448699	0.699	0.597	0.029676	EC_L	UTP--glucose-1-phosphate uridylyltransferase OS=Homo sapiens OX=9606 GN=UGP2 PE=1 SV=5
EVM-prediction-Hic-sacffold-1.30702	2.2e-05	0.497226	0.635	0.469	0.0439414	EC_L	Tight junction protein ZO-2 OS=Canis lupus familiaris OX=9615 GN=TJP2 PE=1 SV=1
EVM-prediction-Hic-sacffold-2.42441	2.78e-05	0.533166	0.994	0.945	0.0556116	EC_L	Tubulin alpha-1B chain OS=Rattus norvegicus OX=10116 GN=Tuba1b PE=1 SV=1
EVM-prediction-Hic-sacffold-6.38382	6.82e-05	0.842666	0.519	0.155	0.136468	EC_L	Integrin beta-4 OS=Homo sapiens OX=9606 GN=ITGB4 PE=1 SV=5
EVM-prediction-Hic-sacffold-3.3822	9.26e-05	0.75932	0.428	0.24	0.185227	EC_L	N-acetyllactosaminide beta-1,3-N-acetylglucosaminyltransferase 2 OS=Mus musculus OX=10090 GN=B3GNT2 PE=1 SV=3
EVM-prediction-Hic-sacffold-1.23461	9.3e-05	0.405949	0.987	0.916	0.186063	EC_L	Dynein light chain 1, cytoplasmic OS=Rattus norvegicus OX=10116 GN=Dynll1 PE=1 SV=1
EVM-prediction-Hic-sacffold-4.10261	0.000104144	0.445835	0.472	0.38	0.208287	EC_L	E3 ubiquitin-protein ligase RNF213 OS=Mus musculus OX=10090 GN=Rnf213 PE=1 SV=2
EVM-prediction-Hic-sacffold-11.15822	0.000264532	0.680748	0.467	0.341	0.529065	EC_L	Sacsin OS=Mus musculus OX=10090 GN=Sacs PE=1 SV=2
EVM-prediction-Hic-sacffold-6.15581	0.000326347	1.00838	0.541	0.33	0.652695	EC_L	Microfibrillar-associated protein 5 OS=Homo sapiens OX=9606 GN=MFAP5 PE=1 SV=1
EVM-prediction-Hic-sacffold-3.21441	0.000357928	0.703963	0.587	0.426	0.715857	EC_L	Dystonin OS=Homo sapiens OX=9606 GN=DST PE=1 SV=4
EVM-prediction-Hic-sacffold-1.3187	0.000395548	0.288166	0.499	0.087	0.791096	EC_L	Angiopoietin-1 receptor OS=Bos taurus OX=9913 GN=TEK PE=2 SV=1
EVM-prediction-Hic-sacffold-2.27501	0.000628916	0.550992	0.586	0.44	1	EC_L	Receptor-type tyrosine-protein phosphatase U OS=Gallus gallus OX=9031 GN=PTPRU PE=2 SV=1
EVM-prediction-Hic-sacffold-7.30472	0.00064164	0.75705	0.591	0.473	1	EC_L	Insulin-like growth factor-binding protein 5 OS=Xenopus laevis OX=8355 GN=igfbp5 PE=2 SV=1
EVM-prediction-Hic-sacffold-4.20781	0.000683819	0.511249	0.489	0.412	1	EC_L	Kit ligand OS=Coturnix japonica OX=93934 GN=KITLG PE=2 SV=1
MERGED%3A%20EVM-prediction-Hic-sacffold-7.896%3B%20EVM-prediction-Hic-sacffold-7.897%3B%20EVM-prediction-Hic-sacffold-7.895%3B%20EVM-prediction-Hic-sacffold-7.900%3B%20EVM-prediction-Hic-sacffold-7.901	0.00139806	0.961078	0.494	0.227	1	EC_L	Cytochrome P450 2K1 OS=Oncorhynchus mykiss OX=8022 GN=cyp2k1 PE=2 SV=1
EVM-prediction-Hic-sacffold-7.13411	0.00158408	0.388301	0.425	0.196	1	EC_L	Hemoglobin subunit alpha-3 OS=Xenopus tropicalis OX=8364 GN=hba-l8 PE=2 SV=2
EVM-prediction-Hic-sacffold-1.5680	0.00204182	0.667346	0.507	0.183	1	EC_L	Extracellular superoxide dismutase [Cu-Zn] OS=Oryctolagus cuniculus OX=9986 GN=SOD3 PE=2 SV=2
EVM-prediction-Hic-sacffold-11.2636	0.00227883	0.764616	0.491	0.097	1	EC_L	Leucine-rich repeat LGI family member 4 OS=Mus musculus OX=10090 GN=Lgi4 PE=1 SV=1
EVM-prediction-Hic-sacffold-9.2667	0.00255589	0.557083	0.527	0.326	1	EC_L	Mitogen-activated protein kinase kinase kinase kinase 4 OS=Homo sapiens OX=9606 GN=MAP4K4 PE=1 SV=2
EVM-prediction-Hic-sacffold-5.38021	0.00293615	0.266504	0.432	0.131	1	EC_L	Metalloreductase STEAP4 OS=Homo sapiens OX=9606 GN=STEAP4 PE=1 SV=1
EVM-prediction-Hic-sacffold-5.26521	0.0031154	0.705942	0.551	0.384	1	EC_L	TPR and ankyrin repeat-containing protein 1 OS=Homo sapiens OX=9606 GN=TRANK1 PE=2 SV=4
EVM-prediction-Hic-sacffold-7.22662	0.00475592	0.553934	0.496	0.373	1	EC_L	Interferon-induced helicase C domain-containing protein 1 OS=Mus musculus OX=10090 GN=Ifih1 PE=1 SV=1
MERGED%3A%20EVM-prediction-Hic-sacffold-4.1671%3B%20EVM-prediction-Hic-sacffold-4.16722	0.0057231	0.294538	0.857	0.785	1	EC_L	Dual specificity protein phosphatase 1-A OS=Xenopus laevis OX=8355 GN=dusp1-a PE=1 SV=1
EVM-prediction-Hic-sacffold-6.51	0	4.96547	0.965	0.334	0	MAC	#N/A
EVM-prediction-Hic-sacffold-8.2926	0	4.46567	0.972	0.273	0	MAC	Rho GDP-dissociation inhibitor 2 OS=Bos taurus OX=9913 GN=ARHGDIB PE=2 SV=3
EVM-prediction-Hic-sacffold-4.10452	0	3.53595	0.909	0.315	0	MAC	H-2 class II histocompatibility antigen gamma chain OS=Mus musculus OX=10090 GN=Cd74 PE=1 SV=3
EVM-prediction-Hic-sacffold-2.4125	0	3.51752	0.915	0.308	0	MAC	Plastin-2 OS=Mus musculus OX=10090 GN=Lcp1 PE=1 SV=4
EVM-prediction-Hic-sacffold-6.37051	0	3.09196	0.86	0.156	0	MAC	Arachidonate 5-lipoxygenase OS=Homo sapiens OX=9606 GN=ALOX5 PE=1 SV=2
EVM-prediction-Hic-sacffold-4.2866	0	2.25923	0.852	0.174	0	MAC	Src substrate cortactin OS=Rattus norvegicus OX=10116 GN=Cttn PE=1 SV=1
EVM-prediction-Hic-sacffold-3.913	0	0.903563	0.72	0.142	0	MAC	Lipid droplet-associated hydrolase OS=Gallus gallus OX=9031 GN=LDAH PE=2 SV=2
EVM-prediction-Hic-sacffold-5.32501	4.08e-295	1.94442	0.821	0.257	8.16e-292	MAC	Src kinase-associated phosphoprotein 2-A OS=Xenopus laevis OX=8355 GN=skap2-a PE=2 SV=1
EVM-prediction-Hic-sacffold-9.1322	5.1e-287	2.48443	0.821	0.231	1.02e-283	MAC	HLA class II histocompatibility antigen, DP beta 1 chain OS=Homo sapiens OX=9606 GN=HLA-DPB1 PE=1 SV=1
EVM-prediction-Hic-sacffold-6.10781	5.54e-287	3.12245	0.957	0.682	1.11e-283	MAC	Prosaposin OS=Gallus gallus OX=9031 GN=PSAP PE=1 SV=1
EVM-prediction-Hic-sacffold-1.62381	3.99e-279	0.886841	0.749	0.19	7.98e-276	MAC	Shootin-1 OS=Homo sapiens OX=9606 GN=SHTN1 PE=1 SV=4
EVM-prediction-Hic-sacffold-2.2594	9.6e-266	1.67321	0.745	0.223	1.92e-262	MAC	Differentially expressed in FDCP 6 homolog OS=Xenopus laevis OX=8355 GN=def6 PE=2 SV=1
EVM-prediction-Hic-sacffold-2.5133	3.74e-261	0.590418	0.673	0.137	7.49e-258	MAC	Ras-related protein Rab-38 OS=Homo sapiens OX=9606 GN=RAB38 PE=1 SV=1
EVM-prediction-Hic-sacffold-4.46142	1.32e-258	1.51484	0.995	0.983	2.64e-255	MAC	Profilin-1 OS=Homo sapiens OX=9606 GN=PFN1 PE=1 SV=2
EVM-prediction-Hic-sacffold-12.10231	7.56e-253	2.67279	0.777	0.199	1.51e-249	MAC	Cathepsin S OS=Saimiri boliviensis boliviensis OX=39432 GN=CTSS PE=2 SV=1
EVM-prediction-Hic-sacffold-2.5595	1.2e-251	0.524328	0.626	0.125	2.39e-248	MAC	Interleukin-1 receptor type 2 OS=Homo sapiens OX=9606 GN=IL1R2 PE=1 SV=1
EVM-prediction-Hic-sacffold-6.12021	2.41e-242	1.97119	0.852	0.414	4.81e-239	MAC	Protein unc-93 homolog B1 OS=Mus musculus OX=10090 GN=Unc93b1 PE=1 SV=2
EVM-prediction-Hic-sacffold-1.4561	5.88e-241	1.72627	0.745	0.188	1.18e-237	MAC	Dual adapter for phosphotyrosine and 3-phosphotyrosine and 3-phosphoinositide OS=Homo sapiens OX=9606 GN=DAPP1 PE=1 SV=1
EVM-prediction-Hic-sacffold-5.2981	2.17e-240	1.64937	0.814	0.347	4.34e-237	MAC	E3 ubiquitin-protein ligase znrf2 OS=Danio rerio OX=7955 GN=znrf2 PE=2 SV=1
EVM-prediction-Hic-sacffold-5.1006	3.15e-240	1.21163	0.692	0.145	6.29e-237	MAC	V-type proton ATPase subunit d 2 OS=Xenopus tropicalis OX=8364 GN=atp6v0d2 PE=2 SV=1
EVM-prediction-Hic-sacffold-12.1642	6.34e-238	2.04781	0.974	0.583	1.27e-234	MAC	NPC intracellular cholesterol transporter 2 OS=Pan troglodytes OX=9598 GN=NPC2 PE=1 SV=1
EVM-prediction-Hic-sacffold-9.541	2.46e-234	2.26136	0.801	0.335	4.92e-231	MAC	Complement C4 OS=Rattus norvegicus OX=10116 GN=C4 PE=1 SV=3
EVM-prediction-Hic-sacffold-9.5671	1.55e-227	2.47846	0.811	0.364	3.1e-224	MAC	Glia maturation factor gamma OS=Bos taurus OX=9913 GN=GMFG PE=2 SV=1
EVM-prediction-Hic-sacffold-11.18932	1.06e-226	2.55345	1	0.985	2.11e-223	MAC	Ferritin heavy chain B OS=Xenopus laevis OX=8355 GN=fth1-b PE=2 SV=2
EVM-prediction-Hic-sacffold-9.13981	7.59e-221	1.33586	0.817	0.299	1.52e-217	MAC	Ectonucleoside triphosphate diphosphohydrolase 8 OS=Gallus gallus OX=9031 GN=ENTPD8 PE=1 SV=1
EVM-prediction-Hic-sacffold-9.2217	2.03e-217	1.28021	0.642	0.122	4.05e-214	MAC	V-set and immunoglobulin domain-containing protein 4 OS=Homo sapiens OX=9606 GN=VSIG4 PE=1 SV=1
EVM-prediction-Hic-sacffold-1.6231	2.36e-205	1.56659	0.757	0.367	4.72e-202	MAC	Sialoadhesin OS=Homo sapiens OX=9606 GN=SIGLEC1 PE=1 SV=2
EVM-prediction-Hic-sacffold-2.2104	4.86e-204	1.44665	0.655	0.126	9.72e-201	MAC	#N/A
EVM-prediction-Hic-sacffold-6.5451	3.74e-201	0.328776	0.638	0.185	7.47e-198	MAC	Uncharacterized protein PFD1115c OS=Plasmodium falciparum (isolate 3D7) OX=36329 GN=PFD1115c PE=1 SV=1
EVM-prediction-Hic-sacffold-11.1158	4.71e-199	0.427388	0.665	0.189	9.42e-196	MAC	#N/A
EVM-prediction-Hic-sacffold-7.1818	2.21e-196	2.02504	0.674	0.137	4.42e-193	MAC	Integrin beta-2 OS=Capra hircus OX=9925 GN=ITGB2 PE=2 SV=1
EVM-prediction-Hic-sacffold-1.1015	5.91e-195	0.93545	0.665	0.175	1.18e-191	MAC	FYN-binding protein 1 OS=Mus musculus OX=10090 GN=Fyb1 PE=1 SV=2
EVM-prediction-Hic-sacffold-1.2777	3.8e-192	2.14814	0.742	0.296	7.6e-189	MAC	Y+L amino acid transporter 1 OS=Rattus norvegicus OX=10116 GN=Slc7a7 PE=1 SV=1
EVM-prediction-Hic-sacffold-5.12523	5.49e-191	1.58467	0.718	0.199	1.1e-187	MAC	Tyrosine-protein kinase Lyn OS=Rattus norvegicus OX=10116 GN=Lyn PE=1 SV=3
EVM-prediction-Hic-sacffold-9.55	3.8e-190	1.51048	0.662	0.138	7.6e-187	MAC	Complement C4 OS=Rattus norvegicus OX=10116 GN=C4 PE=1 SV=3
EVM-prediction-Hic-sacffold-6.1219	7.12e-187	2.0198	0.727	0.276	1.42e-183	MAC	Macrophage-capping protein OS=Rattus norvegicus OX=10116 GN=Capg PE=1 SV=1
EVM-prediction-Hic-sacffold-7.15172	1.59e-185	1.88156	0.783	0.412	3.18e-182	MAC	Solute carrier family 40 member 1 OS=Homo sapiens OX=9606 GN=SLC40A1 PE=1 SV=1
EVM-prediction-Hic-sacffold-6.35461	1.03e-179	0.362582	0.662	0.218	2.06e-176	MAC	Interferon regulatory factor 4 OS=Mus musculus OX=10090 GN=Irf4 PE=1 SV=1
EVM-prediction-Hic-sacffold-2.9211	8.6e-177	1.41092	0.782	0.369	1.72e-173	MAC	Runt-related transcription factor 1 OS=Xenopus laevis OX=8355 GN=runx1 PE=2 SV=2
EVM-prediction-Hic-sacffold-7.33214	1.5e-171	1.53587	0.809	0.397	3.01e-168	MAC	Interferon-induced very large GTPase 1 OS=Homo sapiens OX=9606 GN=GVINP1 PE=2 SV=2
EVM-prediction-Hic-sacffold-1.40261	4.76e-170	1.25046	0.623	0.143	9.51e-167	MAC	C-type lectin domain family 2 member L OS=Rattus norvegicus OX=10116 GN=Clec2l PE=1 SV=2
EVM-prediction-Hic-sacffold-4.3982	2.15e-169	1.65334	0.668	0.214	4.31e-166	MAC	Disintegrin and metalloproteinase domain-containing protein 28 OS=Mus musculus OX=10090 GN=Adam28 PE=1 SV=3
EVM-prediction-Hic-sacffold-11.2090	3e-169	0.70495	0.623	0.148	6.01e-166	MAC	Carcinoembryonic antigen-related cell adhesion molecule 1 OS=Rattus norvegicus OX=10116 GN=Ceacam1 PE=1 SV=4
EVM-prediction-Hic-sacffold-2.2364	7.29e-168	1.61599	0.602	0.112	1.46e-164	MAC	Acidic mammalian chitinase OS=Rattus norvegicus OX=10116 GN=Chia PE=2 SV=1
EVM-prediction-Hic-sacffold-6.32732	6.02e-167	2.67396	0.794	0.389	1.2e-163	MAC	Progranulin OS=Rattus norvegicus OX=10116 GN=Grn PE=1 SV=3
EVM-prediction-Hic-sacffold-7.1347	4.53e-166	0.452464	0.72	0.392	9.06e-163	MAC	Hemoglobin subunit alpha-3 OS=Xenopus tropicalis OX=8364 GN=hba-l8 PE=2 SV=2
EVM-prediction-Hic-sacffold-4.28831	3.41e-164	1.14812	0.744	0.364	6.82e-161	MAC	Very-long-chain 3-oxoacyl-CoA reductase OS=Anas platyrhynchos OX=8839 GN=HSD17B12 PE=2 SV=1
EVM-prediction-Hic-sacffold-6.33183	1.46e-163	1.54133	0.821	0.431	2.93e-160	MAC	Cathepsin Z OS=Rattus norvegicus OX=10116 GN=Ctsz PE=1 SV=2
EVM-prediction-Hic-sacffold-1.4396	6.32e-161	1.04654	0.59	0.14	1.26e-157	MAC	C-X-C motif chemokine 11 OS=Bos taurus OX=9913 GN=CXCL11 PE=3 SV=1
EVM-prediction-Hic-sacffold-11.15803	3.3e-158	2.02862	0.814	0.451	6.61e-155	MAC	Sacsin OS=Homo sapiens OX=9606 GN=SACS PE=1 SV=2
EVM-prediction-Hic-sacffold-5.41	5.54e-153	3.88703	0.764	0.381	1.11e-149	MAC	Cathelicidin-related peptide batroxicidin OS=Bothrops atrox OX=8725 PE=2 SV=1
EVM-prediction-Hic-sacffold-3.19511	1.33e-150	0.441397	0.586	0.113	2.66e-147	MAC	Receptor-transporting protein 4 OS=Homo sapiens OX=9606 GN=RTP4 PE=1 SV=3
EVM-prediction-Hic-sacffold-6.4267	2.42e-145	0.385459	0.674	0.279	4.84e-142	MAC	Monocyte to macrophage differentiation factor OS=Rattus norvegicus OX=10116 GN=Mmd PE=2 SV=1
EVM-prediction-Hic-sacffold-2.3032	9.43e-145	1.28313	0.68	0.263	1.89e-141	MAC	#N/A
EVM-prediction-Hic-sacffold-9.1312	9.8e-145	2.5682	0.756	0.376	1.96e-141	MAC	H-2 class II histocompatibility antigen, E-K alpha chain OS=Mus musculus OX=10090 PE=1 SV=1
EVM-prediction-Hic-sacffold-8.1562	6.7e-144	1.87327	0.844	0.518	1.34e-140	MAC	Peroxiredoxin OS=Cynops pyrrhogaster OX=8330 PE=2 SV=1
EVM-prediction-Hic-sacffold-4.4426	6.87e-144	2.19146	0.697	0.246	1.37e-140	MAC	Deoxyribonuclease-2-alpha OS=Homo sapiens OX=9606 GN=DNASE2 PE=1 SV=2
EVM-prediction-Hic-sacffold-6.5431	9.59e-144	0.682372	0.654	0.253	1.92e-140	MAC	Hematopoietically-expressed homeobox protein hhex OS=Xenopus tropicalis OX=8364 GN=hhex PE=2 SV=1
EVM-prediction-Hic-sacffold-11.11591	2.3e-143	0.681346	0.654	0.256	4.59e-140	MAC	#N/A
EVM-prediction-Hic-sacffold-11.15783	1.06e-142	1.56167	0.782	0.401	2.12e-139	MAC	Sacsin OS=Homo sapiens OX=9606 GN=SACS PE=1 SV=2
EVM-prediction-Hic-sacffold-6.1442	1.36e-140	0.998625	0.632	0.204	2.72e-137	MAC	Regulator of G-protein signaling 10 OS=Rattus norvegicus OX=10116 GN=Rgs10 PE=1 SV=2
EVM-prediction-Hic-sacffold-9.987	4.54e-138	0.849465	0.688	0.276	9.09e-135	MAC	Cathepsin E OS=Lithobates catesbeiana OX=8400 GN=CTSE PE=1 SV=1
EVM-prediction-Hic-sacffold-4.2884	1.21e-136	3.67772	0.723	0.36	2.41e-133	MAC	Cathepsin S OS=Homo sapiens OX=9606 GN=CTSS PE=1 SV=3
EVM-prediction-Hic-sacffold-4.45332	2.8e-136	1.417	0.75	0.392	5.6e-133	MAC	Ribonuclease kappa-A OS=Xenopus laevis OX=8355 GN=rnasek-a PE=3 SV=1
EVM-prediction-Hic-sacffold-3.13851	7.89e-133	1.45975	0.696	0.294	1.58e-129	MAC	EF-hand domain-containing protein D2 OS=Rattus norvegicus OX=10116 GN=Efhd2 PE=1 SV=1
EVM-prediction-Hic-sacffold-3.6772	7.65e-132	1.81897	0.921	0.695	1.53e-128	MAC	Cathepsin B OS=Gallus gallus OX=9031 GN=CTSB PE=2 SV=1
EVM-prediction-Hic-sacffold-4.2230	6.36e-128	0.361124	0.589	0.152	1.27e-124	MAC	Receptor-type tyrosine-protein phosphatase R OS=Homo sapiens OX=9606 GN=PTPRR PE=1 SV=2
EVM-prediction-Hic-sacffold-2.4472	2.4e-127	1.03221	0.585	0.164	4.8e-124	MAC	G-protein coupled receptor 84 OS=Bos taurus OX=9913 GN=GPR84 PE=2 SV=1
EVM-prediction-Hic-sacffold-11.15823	5.89e-127	1.28047	0.696	0.337	1.18e-123	MAC	Sacsin OS=Mus musculus OX=10090 GN=Sacs PE=1 SV=2
EVM-prediction-Hic-sacffold-7.12622	1.66e-126	2.39119	0.678	0.239	3.31e-123	MAC	Lipopolysaccharide-induced tumor necrosis factor-alpha factor homolog OS=Gallus gallus OX=9031 GN=LITAF PE=2 SV=1
EVM-prediction-Hic-sacffold-10.7512	2.97e-126	1.84875	0.788	0.489	5.93e-123	MAC	Coactosin-like protein OS=Mus musculus OX=10090 GN=Cotl1 PE=1 SV=3
EVM-prediction-Hic-sacffold-1.4119	7.12e-114	1.31725	0.645	0.282	1.42e-110	MAC	Unconventional myosin-If OS=Homo sapiens OX=9606 GN=MYO1F PE=1 SV=3
EVM-prediction-Hic-sacffold-1.6364	1.05e-112	0.269636	0.692	0.355	2.1e-109	MAC	UPF0687 protein C20orf27 homolog OS=Xenopus tropicalis OX=8364 PE=2 SV=1
EVM-prediction-Hic-sacffold-9.17343	1.9e-112	1.11621	0.718	0.385	3.8e-109	MAC	Three prime repair exonuclease 2 OS=Homo sapiens OX=9606 GN=TREX2 PE=1 SV=1
EVM-prediction-Hic-sacffold-6.39683	1.31e-111	1.63647	0.643	0.172	2.62e-108	MAC	Bactericidal permeability-increasing protein OS=Homo sapiens OX=9606 GN=BPI PE=1 SV=4
EVM-prediction-Hic-sacffold-1.52482	4.5e-109	0.901567	0.68	0.304	9.01e-106	MAC	15-hydroxyprostaglandin dehydrogenase [NAD(+)] OS=Homo sapiens OX=9606 GN=HPGD PE=1 SV=1
MERGED%3A%20EVM-prediction-Hic-sacffold-11.2645%3B%20EVM-prediction-Hic-sacffold-11.26471	3.6e-108	1.32243	0.763	0.452	7.2e-105	MAC	FXYD domain-containing ion transport regulator 3 OS=Mus musculus OX=10090 GN=Fxyd3 PE=1 SV=1
EVM-prediction-Hic-sacffold-4.41421	4.68e-106	0.579679	0.611	0.248	9.37e-103	MAC	Pleckstrin homology domain-containing family O member 2 OS=Homo sapiens OX=9606 GN=PLEKHO2 PE=1 SV=1
EVM-prediction-Hic-sacffold-3.22171	5.94e-106	0.997643	0.684	0.371	1.19e-102	MAC	Cyclic GMP-AMP synthase OS=Mus musculus OX=10090 GN=Cgas PE=1 SV=1
EVM-prediction-Hic-sacffold-9.13331	1.02e-105	0.261739	0.642	0.277	2.03e-102	MAC	Properdin OS=Cavia porcellus OX=10141 GN=CFP PE=2 SV=1
EVM-prediction-Hic-sacffold-4.41852	1.44e-105	1.38693	0.739	0.382	2.89e-102	MAC	Gamma-glutamyl hydrolase OS=Mus musculus OX=10090 GN=Ggh PE=1 SV=2
EVM-prediction-Hic-sacffold-10.20841	1.59e-104	0.418934	0.731	0.435	3.18e-101	MAC	Inner centromere protein A OS=Xenopus laevis OX=8355 GN=incenp-a PE=1 SV=1
EVM-prediction-Hic-sacffold-5.26531	8.94e-103	1.09758	0.67	0.319	1.79e-99	MAC	TPR and ankyrin repeat-containing protein 1 OS=Homo sapiens OX=9606 GN=TRANK1 PE=2 SV=4
EVM-prediction-Hic-sacffold-11.789	1.81e-101	0.285266	0.585	0.226	3.61e-98	MAC	EF-hand domain-containing protein D2 OS=Rattus norvegicus OX=10116 GN=Efhd2 PE=1 SV=1
EVM-prediction-Hic-sacffold-6.1514	1.23e-100	1.62006	0.643	0.272	2.45e-97	MAC	Tyrosine-protein phosphatase non-receptor type 6 OS=Homo sapiens OX=9606 GN=PTPN6 PE=1 SV=1
EVM-prediction-Hic-sacffold-3.18393	3.21e-100	1.34739	0.719	0.397	6.41e-97	MAC	Lysosome-associated membrane glycoprotein 3 OS=Mus musculus OX=10090 GN=Lamp3 PE=2 SV=1
EVM-prediction-Hic-sacffold-9.23882	2.65e-99	0.895524	0.776	0.461	5.31e-96	MAC	Glutamine amidotransferase-like class 1 domain-containing protein 3A, mitochondrial OS=Mus musculus OX=10090 GN=Gatd3a PE=1 SV=1
EVM-prediction-Hic-sacffold-4.856	1.4e-98	0.528552	0.509	0.087	2.8e-95	MAC	Interleukin-12 subunit beta OS=Cavia porcellus OX=10141 GN=IL12B PE=2 SV=1
MERGED%3A%20EVM-prediction-Hic-sacffold-2.924%3B%20EVM-prediction-Hic-sacffold-2.9291	9.41e-96	0.847697	0.834	0.519	1.88e-92	MAC	Calcipressin-1 OS=Homo sapiens OX=9606 GN=RCAN1 PE=1 SV=4
EVM-prediction-Hic-sacffold-11.11553	3.92e-95	2.19594	0.669	0.313	7.84e-92	MAC	#N/A
EVM-prediction-Hic-sacffold-12.23061	5.48e-92	1.0428	0.655	0.331	1.1e-88	MAC	Glycogen phosphorylase, liver form OS=Bos taurus OX=9913 GN=PYGL PE=2 SV=1
EVM-prediction-Hic-sacffold-9.7453	8.29e-92	1.14228	0.849	0.635	1.66e-88	MAC	Chloride intracellular channel protein 1 OS=Bos taurus OX=9913 GN=CLIC1 PE=2 SV=3
EVM-prediction-Hic-sacffold-10.27382	2.32e-91	1.10219	0.726	0.409	4.64e-88	MAC	L-lactate dehydrogenase A chain OS=Macaca fascicularis OX=9541 GN=LDHA PE=2 SV=4
EVM-prediction-Hic-sacffold-1.28782	1.19e-90	1.19929	0.879	0.628	2.38e-87	MAC	Cyclin-dependent kinases regulatory subunit 2 OS=Xenopus laevis OX=8355 GN=cks2 PE=3 SV=1
EVM-prediction-Hic-sacffold-9.22133	2.63e-90	1.13402	0.91	0.78	5.25e-87	MAC	Moesin OS=Homo sapiens OX=9606 GN=MSN PE=1 SV=3
EVM-prediction-Hic-sacffold-5.16521	7.94e-90	2.21645	0.699	0.407	1.59e-86	MAC	Cytosolic non-specific dipeptidase OS=Mus musculus OX=10090 GN=Cndp2 PE=1 SV=1
EVM-prediction-Hic-sacffold-2.21641	3.28e-89	1.22447	0.801	0.568	6.55e-86	MAC	Ras-related protein Rap-1b OS=Danio rerio OX=7955 GN=rap1b PE=2 SV=1
EVM-prediction-Hic-sacffold-5.37582	2.87e-88	1.29104	0.953	0.872	5.74e-85	MAC	Vimentin-1/2 OS=Xenopus laevis OX=8355 GN=vim1 PE=2 SV=1
EVM-prediction-Hic-sacffold-2.42174	5.36e-88	1.22309	0.902	0.739	1.07e-84	MAC	CD63 antigen OS=Rattus norvegicus OX=10116 GN=Cd63 PE=1 SV=2
EVM-prediction-Hic-sacffold-6.6132	6.76e-88	1.49462	0.634	0.327	1.35e-84	MAC	#N/A
EVM-prediction-Hic-sacffold-6.9142	2.38e-87	0.918365	0.658	0.385	4.76e-84	MAC	Interferon-induced protein with tetratricopeptide repeats 5 OS=Homo sapiens OX=9606 GN=IFIT5 PE=1 SV=1
EVM-prediction-Hic-sacffold-11.1215	3.7e-87	0.3465	0.704	0.381	7.4e-84	MAC	Hsp70-binding protein 1 OS=Mus musculus OX=10090 GN=Hspbp1 PE=1 SV=1
EVM-prediction-Hic-sacffold-10.20261	2.43e-82	1.54941	0.764	0.51	4.86e-79	MAC	Cathepsin D OS=Clupea harengus OX=7950 GN=ctsd PE=1 SV=1
EVM-prediction-Hic-sacffold-2.17112	1.75e-81	0.951367	0.921	0.717	3.5e-78	MAC	Diamine acetyltransferase 1 OS=Gallus gallus OX=9031 GN=SAT1 PE=2 SV=1
EVM-prediction-Hic-sacffold-11.3601	2.59e-81	0.574674	0.995	0.994	5.19e-78	MAC	Heat shock cognate 71 kDa protein OS=Rattus norvegicus OX=10116 GN=Hspa8 PE=1 SV=1
EVM-prediction-Hic-sacffold-2.48563	1.32e-78	0.493281	0.711	0.425	2.65e-75	MAC	Lambda-crystallin homolog OS=Pongo abelii OX=9601 GN=CRYL1 PE=2 SV=3
EVM-prediction-Hic-sacffold-10.20251	1.32e-77	1.07601	0.658	0.275	2.63e-74	MAC	Cathepsin D OS=Chionodraco hamatus OX=36188 GN=ctsd PE=1 SV=2
EVM-prediction-Hic-sacffold-2.34441	2.46e-77	1.38788	0.928	0.716	4.92e-74	MAC	NF-kappa-B inhibitor zeta OS=Homo sapiens OX=9606 GN=NFKBIZ PE=1 SV=1
EVM-prediction-Hic-sacffold-3.19312	2.51e-77	0.953752	0.653	0.365	5.02e-74	MAC	Tumor protein p63-regulated gene 1 protein OS=Homo sapiens OX=9606 GN=TPRG1 PE=2 SV=1
EVM-prediction-Hic-sacffold-2.7311	3.15e-77	0.637636	0.583	0.242	6.29e-74	MAC	CapZ-interacting protein OS=Mus musculus OX=10090 GN=Rcsd1 PE=1 SV=1
EVM-prediction-Hic-sacffold-1.32143	7.67e-76	1.09164	0.727	0.426	1.53e-72	MAC	Probable ATP-dependent RNA helicase DDX58 OS=Homo sapiens OX=9606 GN=DDX58 PE=1 SV=2
EVM-prediction-Hic-sacffold-9.27431	6.11e-75	1.23874	0.76	0.504	1.22e-71	MAC	Long-chain-fatty-acid--CoA ligase 4 OS=Mus musculus OX=10090 GN=Acsl4 PE=1 SV=2
EVM-prediction-Hic-sacffold-3.36413	1.58e-74	1.14225	0.693	0.39	3.16e-71	MAC	Cystatin-2 OS=Crotalus adamanteus OX=8729 PE=2 SV=1
EVM-prediction-Hic-sacffold-4.10262	2.9e-74	1.27183	0.678	0.377	5.79e-71	MAC	E3 ubiquitin-protein ligase RNF213 OS=Mus musculus OX=10090 GN=Rnf213 PE=1 SV=2
EVM-prediction-Hic-sacffold-8.975	4.33e-74	1.24798	0.537	0.118	8.66e-71	MAC	Neutrophil cytosol factor 2 OS=Bos taurus OX=9913 GN=NCF2 PE=2 SV=1
EVM-prediction-Hic-sacffold-4.2117	1.4e-72	1.13783	0.588	0.228	2.8e-69	MAC	Plexin-C1 OS=Homo sapiens OX=9606 GN=PLXNC1 PE=1 SV=1
EVM-prediction-Hic-sacffold-1.3554	4.93e-70	4.26927	0.503	0.236	9.87e-67	MAC	Mast cell protease 1A OS=Ovis aries OX=9940 PE=1 SV=2
EVM-prediction-Hic-sacffold-3.1035	1.6e-69	1.06534	0.739	0.514	3.19e-66	MAC	Ras GTPase-activating-like protein IQGAP1 OS=Homo sapiens OX=9606 GN=IQGAP1 PE=1 SV=1
EVM-prediction-Hic-sacffold-6.20012	1.25e-67	0.983949	0.948	0.903	2.51e-64	MAC	Glyceraldehyde-3-phosphate dehydrogenase OS=Columba livia OX=8932 GN=GAPDH PE=2 SV=3
EVM-prediction-Hic-sacffold-4.47032	2.08e-67	0.66689	0.803	0.518	4.16e-64	MAC	Placenta-specific gene 8 protein OS=Homo sapiens OX=9606 GN=PLAC8 PE=2 SV=1
gene-Mt1	3.11e-67	0.532066	1	1	6.23e-64	MAC	#N/A
EVM-prediction-Hic-sacffold-11.12262	2.61e-66	0.959538	0.597	0.26	5.21e-63	MAC	17-beta-hydroxysteroid dehydrogenase 14 OS=Bos taurus OX=9913 GN=HSD17B14 PE=2 SV=1
EVM-prediction-Hic-sacffold-1.17901	9.05e-66	0.861411	0.863	0.664	1.81e-62	MAC	Lamin-L(I) OS=Xenopus laevis OX=8355 PE=2 SV=1
EVM-prediction-Hic-sacffold-4.4771	2.71e-64	1.07006	0.682	0.412	5.42e-61	MAC	V-type proton ATPase subunit E 1 OS=Bos taurus OX=9913 GN=ATP6V1E1 PE=2 SV=1
EVM-prediction-Hic-sacffold-1.14592	3.45e-64	1.50293	0.647	0.37	6.89e-61	MAC	Baculoviral IAP repeat-containing protein 1f OS=Mus musculus OX=10090 GN=Naip6 PE=1 SV=2
EVM-prediction-Hic-sacffold-4.10272	9.14e-64	1.32256	0.657	0.369	1.83e-60	MAC	E3 ubiquitin-protein ligase RNF213 OS=Homo sapiens OX=9606 GN=RNF213 PE=1 SV=3
EVM-prediction-Hic-sacffold-3.19461	1.05e-63	0.636831	0.555	0.234	2.11e-60	MAC	Receptor-transporting protein 2 OS=Homo sapiens OX=9606 GN=RTP2 PE=1 SV=1
EVM-prediction-Hic-sacffold-3.855	7.38e-62	1.01541	0.643	0.384	1.48e-58	MAC	Tumor necrosis factor receptor superfamily member 21 OS=Homo sapiens OX=9606 GN=TNFRSF21 PE=1 SV=1
EVM-prediction-Hic-sacffold-1.30481	1.85e-61	0.75009	0.632	0.397	3.7e-58	MAC	Guanine deaminase OS=Pongo abelii OX=9601 GN=GDA PE=2 SV=1
EVM-prediction-Hic-sacffold-10.24151	2.11e-60	0.38127	0.574	0.242	4.22e-57	MAC	CD82 antigen OS=Homo sapiens OX=9606 GN=CD82 PE=1 SV=1
EVM-prediction-Hic-sacffold-10.20472	1.59e-58	0.548978	0.551	0.242	3.18e-55	MAC	Cytochrome c oxidase subunit 8A, mitochondrial OS=Bos taurus OX=9913 GN=COX8A PE=1 SV=1
EVM-prediction-Hic-sacffold-5.41372	6.83e-58	1.06115	0.678	0.449	1.37e-54	MAC	HIG1 domain family member 1A, mitochondrial OS=Pongo abelii OX=9601 GN=HIGD1A PE=3 SV=1
EVM-prediction-Hic-sacffold-1.34322	3.51e-57	1.08759	0.647	0.394	7.02e-54	MAC	Solute carrier family 49 member A3 OS=Xenopus tropicalis OX=8364 GN=slc49a3 PE=2 SV=2
EVM-prediction-Hic-sacffold-1.30123	7.12e-57	1.13438	0.723	0.513	1.42e-53	MAC	Riboflavin kinase OS=Mus musculus OX=10090 GN=Rfk PE=1 SV=2
EVM-prediction-Hic-sacffold-2.19341	5.78e-56	0.584332	0.48	0.096	1.16e-52	MAC	Coagulation factor V OS=Bos taurus OX=9913 GN=F5 PE=1 SV=1
EVM-prediction-Hic-sacffold-5.42821	2.22e-55	0.313589	0.608	0.354	4.44e-52	MAC	Alanine aminotransferase 2 OS=Xenopus tropicalis OX=8364 GN=gpt2 PE=2 SV=1
EVM-prediction-Hic-sacffold-4.41712	1.71e-54	1.00498	0.658	0.4	3.43e-51	MAC	Transforming acidic coiled-coil-containing protein 1 OS=Mus musculus OX=10090 GN=Tacc1 PE=1 SV=1
EVM-prediction-Hic-sacffold-3.22182	2.58e-53	1.01346	0.592	0.308	5.17e-50	MAC	Cyclic GMP-AMP synthase OS=Homo sapiens OX=9606 GN=CGAS PE=1 SV=2
EVM-prediction-Hic-sacffold-4.27912	3.9e-53	1.02181	0.647	0.405	7.79e-50	MAC	V-type proton ATPase subunit F OS=Rattus norvegicus OX=10116 GN=Atp6v1f PE=1 SV=1
EVM-prediction-Hic-sacffold-5.20071	6.55e-53	1.1774	0.894	0.723	1.31e-49	MAC	Brain acid soluble protein 1 homolog OS=Gallus gallus OX=9031 GN=BASP1 PE=2 SV=4
EVM-prediction-Hic-sacffold-3.4390	7.14e-52	0.743647	0.522	0.193	1.43e-48	MAC	Basic leucine zipper transcriptional factor ATF-like 3 OS=Homo sapiens OX=9606 GN=BATF3 PE=1 SV=1
EVM-prediction-Hic-sacffold-5.37682	1.24e-50	0.511479	0.541	0.234	2.49e-47	MAC	Metalloreductase STEAP1 OS=Sus scrofa OX=9823 GN=STEAP1 PE=2 SV=1
EVM-prediction-Hic-sacffold-9.24291	4.51e-50	0.655966	0.826	0.569	9.01e-47	MAC	Cationic amino acid transporter 3 OS=Homo sapiens OX=9606 GN=SLC7A3 PE=1 SV=1
EVM-prediction-Hic-sacffold-6.32982	7.11e-49	0.784209	0.921	0.768	1.42e-45	MAC	Vesicle-associated membrane protein-associated protein B OS=Bos taurus OX=9913 GN=VAPB PE=2 SV=1
EVM-prediction-Hic-sacffold-6.22191	1.46e-48	0.387173	0.703	0.491	2.92e-45	MAC	Proliferation marker protein Ki-67 OS=Homo sapiens OX=9606 GN=MKI67 PE=1 SV=2
EVM-prediction-Hic-sacffold-7.25071	3.24e-48	0.490421	0.668	0.417	6.48e-45	MAC	Up-regulator of cell proliferation OS=Mus musculus OX=10090 GN=Urgcp PE=2 SV=1
EVM-prediction-Hic-sacffold-11.15813	1.6e-47	0.875222	0.616	0.376	3.2e-44	MAC	Sacsin OS=Homo sapiens OX=9606 GN=SACS PE=1 SV=2
MERGED%3A%20EVM-prediction-Hic-sacffold-2.2231%3B%20EVM-prediction-Hic-sacffold-2.22302	2.06e-47	0.68509	0.742	0.518	4.12e-44	MAC	C4b-binding protein alpha chain OS=Homo sapiens OX=9606 GN=C4BPA PE=1 SV=2
EVM-prediction-Hic-sacffold-4.3056	2.53e-47	4.26253	0.558	0.38	5.06e-44	MAC	Cathepsin L-like proteinase OS=Fasciola hepatica OX=6192 GN=Cat-1 PE=1 SV=1
EVM-prediction-Hic-sacffold-2.40801	2.9e-47	0.406544	0.691	0.434	5.81e-44	MAC	Epithelial-stromal interaction protein 1 OS=Homo sapiens OX=9606 GN=EPSTI1 PE=2 SV=2
EVM-prediction-Hic-sacffold-1.27102	7.51e-47	1.09848	0.799	0.654	1.5e-43	MAC	Purine nucleoside phosphorylase OS=Bos taurus OX=9913 GN=PNP PE=1 SV=3
EVM-prediction-Hic-sacffold-2.56373	1.41e-45	0.778586	0.623	0.384	2.82e-42	MAC	Serine/threonine-protein kinase SIK1 OS=Homo sapiens OX=9606 GN=SIK1 PE=1 SV=2
EVM-prediction-Hic-sacffold-8.20492	3.47e-44	1.72873	0.674	0.481	6.95e-41	MAC	Heme oxygenase 1 OS=Gallus gallus OX=9031 GN=HMOX1 PE=1 SV=2
EVM-prediction-Hic-sacffold-4.21991	1.81e-43	0.536173	0.201	0.269	3.63e-40	MAC	Lysozyme C OS=Pelodiscus sinensis OX=13735 GN=LYZ PE=1 SV=3
EVM-prediction-Hic-sacffold-7.2136	4.77e-43	0.292082	0.605	0.38	9.53e-40	MAC	Mitogen-activated protein kinase kinase kinase 20 OS=Mus musculus OX=10090 GN=Map3k20 PE=1 SV=1
EVM-prediction-Hic-sacffold-1.59102	9.04e-43	0.739588	0.792	0.587	1.81e-39	MAC	TNFAIP3-interacting protein 2 OS=Homo sapiens OX=9606 GN=TNIP2 PE=1 SV=1
EVM-prediction-Hic-sacffold-12.18532	2.38e-40	0.643842	0.871	0.657	4.76e-37	MAC	Kinectin OS=Gallus gallus OX=9031 GN=KTN1 PE=1 SV=1
EVM-prediction-Hic-sacffold-1.19902	8.2e-40	0.685633	0.833	0.63	1.64e-36	MAC	Sarcoplasmic/endoplasmic reticulum calcium ATPase 2 OS=Gallus gallus OX=9031 GN=ATP2A2 PE=2 SV=2
EVM-prediction-Hic-sacffold-6.38612	9.37e-39	1.6136	0.617	0.408	1.87e-35	MAC	Phospholipid transfer protein OS=Homo sapiens OX=9606 GN=PLTP PE=1 SV=1
EVM-prediction-Hic-sacffold-4.10292	9.3e-38	1.53157	0.657	0.457	1.86e-34	MAC	E3 ubiquitin-protein ligase RNF213 OS=Mus musculus OX=10090 GN=Rnf213 PE=1 SV=2
EVM-prediction-Hic-sacffold-4.3057	9.33e-37	5.68295	0.49	0.36	1.87e-33	MAC	Cathepsin L1 OS=Chlorocebus aethiops OX=9534 GN=CTSL PE=1 SV=1
EVM-prediction-Hic-sacffold-2.651	1.98e-36	0.960584	0.495	0.144	3.96e-33	MAC	Ecto-ADP-ribosyltransferase 5 OS=Homo sapiens OX=9606 GN=ART5 PE=2 SV=4
MERGED%3A%20EVM-prediction-Hic-sacffold-4.1671%3B%20EVM-prediction-Hic-sacffold-4.16723	9.47e-36	0.834344	0.896	0.785	1.89e-32	MAC	Dual specificity protein phosphatase 1-A OS=Xenopus laevis OX=8355 GN=dusp1-a PE=1 SV=1
EVM-prediction-Hic-sacffold-9.92	8.25e-35	0.600084	0.97	0.939	1.65e-31	MAC	mRNA decay activator protein ZFP36 OS=Homo sapiens OX=9606 GN=ZFP36 PE=1 SV=1
EVM-prediction-Hic-sacffold-3.41944	8.56e-35	0.69344	0.909	0.835	1.71e-31	MAC	Calmodulin-2 B OS=Xenopus laevis OX=8355 GN=calm2-b PE=1 SV=1
EVM-prediction-Hic-sacffold-1.28293	1.09e-34	0.737757	0.723	0.543	2.18e-31	MAC	Proteasome activator complex subunit 1 OS=Rattus norvegicus OX=10116 GN=Psme1 PE=2 SV=1
EVM-prediction-Hic-sacffold-5.26522	1.47e-34	1.22024	0.596	0.383	2.95e-31	MAC	TPR and ankyrin repeat-containing protein 1 OS=Homo sapiens OX=9606 GN=TRANK1 PE=2 SV=4
EVM-prediction-Hic-sacffold-1.33062	4.81e-34	0.849388	0.885	0.85	9.61e-31	MAC	Thioredoxin OS=Ophiophagus hannah OX=8665 GN=TXN PE=3 SV=3
EVM-prediction-Hic-sacffold-11.1654	8.86e-34	0.596589	0.499	0.22	1.77e-30	MAC	T-cell surface glycoprotein CD3 gamma chain OS=Mus musculus OX=10090 GN=Cd3g PE=1 SV=1
EVM-prediction-Hic-sacffold-11.15793	9.24e-34	0.863382	0.581	0.37	1.85e-30	MAC	Sacsin OS=Mus musculus OX=10090 GN=Sacs PE=1 SV=2
EVM-prediction-Hic-sacffold-7.27971	2.47e-33	0.390085	0.525	0.281	4.94e-30	MAC	Protein mono-ADP-ribosyltransferase PARP14 OS=Homo sapiens OX=9606 GN=PARP14 PE=1 SV=3
EVM-prediction-Hic-sacffold-7.22663	1.07e-32	1.00663	0.601	0.371	2.15e-29	MAC	Interferon-induced helicase C domain-containing protein 1 OS=Mus musculus OX=10090 GN=Ifih1 PE=1 SV=1
EVM-prediction-Hic-sacffold-7.13412	4.35e-32	0.56696	0.437	0.196	8.7e-29	MAC	Hemoglobin subunit alpha-3 OS=Xenopus tropicalis OX=8364 GN=hba-l8 PE=2 SV=2
EVM-prediction-Hic-sacffold-6.100	1.08e-31	1.5553	0.488	0.063	2.17e-28	MAC	Pyrin OS=Homo sapiens OX=9606 GN=MEFV PE=1 SV=1
EVM-prediction-Hic-sacffold-11.9901	7.98e-30	0.84267	0.852	0.778	1.6e-26	MAC	Alpha-enolase OS=Gallus gallus OX=9031 GN=ENO1 PE=2 SV=2
EVM-prediction-Hic-sacffold-6.14961	8.35e-30	0.917171	0.605	0.389	1.67e-26	MAC	Tumor necrosis factor receptor superfamily member 1A OS=Sus scrofa OX=9823 GN=TNFRSF1A PE=2 SV=1
EVM-prediction-Hic-sacffold-2.31152	2.92e-29	0.406089	0.718	0.508	5.83e-26	MAC	Vacuole membrane protein 1 OS=Xenopus tropicalis OX=8364 GN=vmp1 PE=2 SV=1
EVM-prediction-Hic-sacffold-6.25791	3.97e-29	0.853697	0.649	0.457	7.95e-26	MAC	Synaptic vesicle membrane protein VAT-1 homolog OS=Danio rerio OX=7955 GN=vat1 PE=2 SV=1
EVM-prediction-Hic-sacffold-3.1379	9.48e-29	0.764044	0.471	0.106	1.9e-25	MAC	Phosphatidylinositol 3,4,5-trisphosphate 5-phosphatase 1 OS=Xenopus laevis OX=8355 GN=inpp5d PE=2 SV=1
EVM-prediction-Hic-sacffold-1.29352	2.05e-28	1.57292	0.852	0.819	4.1e-25	MAC	Cathepsin L1 OS=Homo sapiens OX=9606 GN=CTSL PE=1 SV=2
EVM-prediction-Hic-sacffold-3.20383	5.08e-28	0.569528	0.563	0.36	1.02e-24	MAC	LINE-1 type transposase domain-containing protein 1 OS=Mus musculus OX=10090 GN=L1td1 PE=2 SV=1
EVM-prediction-Hic-sacffold-1.55722	1.06e-27	0.484217	0.544	0.348	2.12e-24	MAC	Small integral membrane protein 14 OS=Bos taurus OX=9913 GN=SMIM14 PE=3 SV=1
EVM-prediction-Hic-sacffold-9.28791	2.12e-27	0.496811	0.738	0.572	4.23e-24	MAC	MAP7 domain-containing protein 3 OS=Mus musculus OX=10090 GN=Map7d3 PE=2 SV=1
EVM-prediction-Hic-sacffold-3.42351	2.47e-27	0.301802	0.632	0.43	4.95e-24	MAC	Jupiter microtubule associated homolog 1 OS=Mus musculus OX=10090 GN=Jpt1 PE=1 SV=3
EVM-prediction-Hic-sacffold-3.1505	5.74e-27	1.59753	0.44	0.293	1.15e-23	MAC	Carboxypeptidase B OS=Homo sapiens OX=9606 GN=CPB1 PE=1 SV=4
EVM-prediction-Hic-sacffold-1.795	1.21e-26	0.570977	0.638	0.422	2.42e-23	MAC	Tetraspanin-36 OS=Danio rerio OX=7955 GN=tspan36 PE=1 SV=2
EVM-prediction-Hic-sacffold-5.35211	1.64e-26	1.0807	0.803	0.71	3.28e-23	MAC	Cysteine/serine-rich nuclear protein 1 OS=Homo sapiens OX=9606 GN=CSRNP1 PE=1 SV=2
EVM-prediction-Hic-sacffold-9.23272	5.42e-26	0.574756	0.715	0.543	1.08e-22	MAC	Sodium/potassium-transporting ATPase subunit alpha-1 OS=Xenopus laevis OX=8355 GN=atp1a1 PE=2 SV=1
EVM-prediction-Hic-sacffold-12.2199	6.69e-26	0.793801	0.524	0.306	1.34e-22	MAC	Ena/VASP-like protein OS=Xenopus laevis OX=8355 GN=evl PE=2 SV=1
EVM-prediction-Hic-sacffold-10.2869	5.24e-25	0.44469	0.716	0.561	1.05e-21	MAC	CD44 antigen (Fragment) OS=Canis lupus familiaris OX=9615 GN=CD44 PE=2 SV=1
EVM-prediction-Hic-sacffold-6.43321	8.44e-25	0.345377	0.594	0.411	1.69e-21	MAC	Beta-1,3-N-acetylglucosaminyltransferase radical fringe OS=Xenopus laevis OX=8355 GN=rfng PE=2 SV=1
EVM-prediction-Hic-sacffold-1.28722	2.11e-24	0.816478	0.83	0.701	4.23e-21	MAC	Growth arrest and DNA damage-inducible protein GADD45 gamma OS=Rattus norvegicus OX=10116 GN=Gadd45g PE=2 SV=1
EVM-prediction-Hic-sacffold-8.12432	2.76e-24	0.472942	0.583	0.382	5.51e-21	MAC	Calcium-activated chloride channel regulator 1 OS=Bos taurus OX=9913 PE=1 SV=1
EVM-prediction-Hic-sacffold-3.33511	6.79e-24	0.418123	0.623	0.443	1.36e-20	MAC	Nesprin-1 OS=Homo sapiens OX=9606 GN=SYNE1 PE=1 SV=4
EVM-prediction-Hic-sacffold-1.18491	2e-23	0.473335	0.623	0.422	4e-20	MAC	X-box-binding protein 1 OS=Bos taurus OX=9913 GN=XBP1 PE=2 SV=1
EVM-prediction-Hic-sacffold-2.4459	2.94e-23	0.747531	0.469	0.125	5.87e-20	MAC	Nck-associated protein 1-like OS=Homo sapiens OX=9606 GN=NCKAP1L PE=1 SV=3
EVM-prediction-Hic-sacffold-2.5671	3.2e-22	0.827609	0.813	0.676	6.4e-19	MAC	Cystatin-B OS=Pongo pygmaeus OX=9600 GN=CSTB PE=3 SV=1
EVM-prediction-Hic-sacffold-2.40861	3.72e-22	0.659575	0.583	0.418	7.43e-19	MAC	Regulator of cell cycle RGCC OS=Rattus norvegicus OX=10116 GN=Rgcc PE=1 SV=1
EVM-prediction-Hic-sacffold-1.52341	5.52e-22	0.463576	0.95	0.888	1.1e-18	MAC	High mobility group protein B2 OS=Gallus gallus OX=9031 GN=HMGB2 PE=2 SV=2
EVM-prediction-Hic-sacffold-4.25261	6.28e-22	0.488318	0.537	0.361	1.26e-18	MAC	Kinesin-like protein KIF21A OS=Homo sapiens OX=9606 GN=KIF21A PE=1 SV=2
EVM-prediction-Hic-sacffold-6.1260	9.38e-22	0.394421	0.551	0.421	1.88e-18	MAC	Disintegrin and metalloproteinase domain-containing protein 8 OS=Homo sapiens OX=9606 GN=ADAM8 PE=1 SV=2
EVM-prediction-Scaffold105.32	1.43e-21	0.571683	0.836	0.806	2.86e-18	MAC	Cytochrome c oxidase subunit 4 isoform 1, mitochondrial OS=Rattus norvegicus OX=10116 GN=Cox4i1 PE=1 SV=1
EVM-prediction-Hic-sacffold-1.1066	2.13e-21	0.501652	0.55	0.338	4.26e-18	MAC	Selenoprotein P OS=Bos taurus OX=9913 GN=SELENOP PE=2 SV=2
EVM-prediction-Hic-sacffold-2.33631	2.58e-21	1.90113	0.564	0.421	5.16e-18	MAC	Galectin-9 OS=Rattus norvegicus OX=10116 GN=Lgals9 PE=2 SV=2
EVM-prediction-Hic-sacffold-6.39382	1.33e-20	0.40476	0.642	0.471	2.67e-17	MAC	Jupiter microtubule associated homolog 1 OS=Mus musculus OX=10090 GN=Jpt1 PE=1 SV=3
EVM-prediction-Hic-sacffold-3.21173	1.49e-20	0.828284	0.632	0.48	2.97e-17	MAC	Glutathione S-transferase 3 OS=Gallus gallus OX=9031 PE=1 SV=2
EVM-prediction-Hic-sacffold-9.25031	1.58e-20	0.425784	0.689	0.52	3.17e-17	MAC	ADP-ribosylation factor-like protein 6-interacting protein 1 OS=Mus musculus OX=10090 GN=Arl6ip1 PE=1 SV=1
EVM-prediction-Hic-sacffold-4.4043	1.75e-20	0.431746	0.296	0.091	3.51e-17	MAC	Docking protein 2 OS=Bos taurus OX=9913 GN=DOK2 PE=2 SV=1
EVM-prediction-Hic-sacffold-11.2448	1.59e-19	0.302714	0.446	0.148	3.17e-16	MAC	#N/A
EVM-prediction-Hic-sacffold-9.10241	2.73e-19	0.267915	0.643	0.467	5.47e-16	MAC	Erythrocyte band 7 integral membrane protein OS=Mus musculus OX=10090 GN=Stom PE=1 SV=3
EVM-prediction-Hic-sacffold-10.23091	5.48e-19	0.355884	0.749	0.596	1.1e-15	MAC	Mitochondrial pyruvate carrier 2 OS=Homo sapiens OX=9606 GN=MPC2 PE=1 SV=1
EVM-prediction-Hic-sacffold-7.27022	6.33e-19	0.785354	0.722	0.567	1.27e-15	MAC	Fructose-bisphosphate aldolase A OS=Homo sapiens OX=9606 GN=ALDOA PE=1 SV=2
EVM-prediction-Hic-sacffold-2.19781	1.07e-18	0.308388	0.577	0.402	2.15e-15	MAC	Sodium/potassium-transporting ATPase subunit beta-1 OS=Rhinella marina OX=8386 PE=2 SV=1
EVM-prediction-Hic-sacffold-12.28403	1.33e-18	0.698978	0.588	0.402	2.65e-15	MAC	Protein S100-A11 OS=Gallus gallus OX=9031 GN=S100A11 PE=1 SV=2
EVM-prediction-Hic-sacffold-10.2831	6.06e-18	0.619915	0.754	0.636	1.21e-14	MAC	Lysine--tRNA ligase OS=Rattus norvegicus OX=10116 GN=Kars PE=1 SV=1
EVM-prediction-Hic-sacffold-11.23073	3.27e-17	1.21951	0.525	0.245	6.55e-14	MAC	Chemokine-like receptor 1 OS=Bos taurus OX=9913 GN=CMLKR1 PE=2 SV=1
EVM-prediction-Hic-sacffold-1.16792	3.8e-17	0.594872	0.725	0.65	7.6e-14	MAC	Receptor expression-enhancing protein 5 OS=Homo sapiens OX=9606 GN=REEP5 PE=1 SV=3
EVM-prediction-Hic-sacffold-4.34262	7.54e-17	0.379615	0.745	0.607	1.51e-13	MAC	UMP-CMP kinase OS=Xenopus tropicalis OX=8364 GN=cmpk1 PE=2 SV=2
EVM-prediction-Hic-sacffold-4.37913	8.94e-17	0.634882	0.695	0.592	1.79e-13	MAC	Annexin A4 OS=Bos taurus OX=9913 GN=ANXA4 PE=1 SV=2
EVM-prediction-Hic-sacffold-11.4281	1.08e-16	0.365316	0.518	0.352	2.16e-13	MAC	Aflatoxin B1 aldehyde reductase member 2 OS=Rattus norvegicus OX=10116 GN=Akr7a2 PE=1 SV=2
EVM-prediction-Hic-sacffold-8.21641	1.48e-16	1.76146	0.757	0.707	2.96e-13	MAC	Transketolase OS=Rattus norvegicus OX=10116 GN=Tkt PE=1 SV=1
EVM-prediction-Hic-sacffold-6.35192	2.98e-16	0.874065	0.471	0.243	5.96e-13	MAC	Syntenin-1 OS=Homo sapiens OX=9606 GN=SDCBP PE=1 SV=1
EVM-prediction-Hic-sacffold-8.20432	4.02e-16	0.540787	0.764	0.639	8.03e-13	MAC	Myosin-9 OS=Homo sapiens OX=9606 GN=MYH9 PE=1 SV=4
EVM-prediction-Hic-sacffold-1.4421	4.32e-16	1.01526	0.258	0.1	8.63e-13	MAC	#N/A
EVM-prediction-Hic-sacffold-9.1733	4.57e-16	0.374255	0.303	0.359	9.14e-13	MAC	5-aminolevulinate synthase, erythroid-specific, mitochondrial OS=Mus musculus OX=10090 GN=Alas2 PE=1 SV=3
EVM-prediction-Hic-sacffold-1.2688	7.97e-16	0.310468	0.292	0.064	1.59e-12	MAC	Leukotriene B4 receptor 1 OS=Homo sapiens OX=9606 GN=LTB4R PE=1 SV=2
EVM-prediction-Hic-sacffold-1.52711	1.88e-15	0.324764	0.651	0.497	3.77e-12	MAC	N(4)-(beta-N-acetylglucosaminyl)-L-asparaginase OS=Homo sapiens OX=9606 GN=AGA PE=1 SV=2
EVM-prediction-Hic-sacffold-6.34133	2.38e-15	0.863958	0.526	0.37	4.76e-12	MAC	Opioid growth factor receptor OS=Mus musculus OX=10090 GN=Ogfr PE=1 SV=1
EVM-prediction-Hic-sacffold-1.30313	1.37e-14	0.286476	0.682	0.507	2.75e-11	MAC	Annexin A1 OS=Cavia cutleri OX=10144 GN=ANXA1 PE=1 SV=1
EVM-prediction-Hic-sacffold-5.3629	2.15e-14	1.79182	0.45	0.244	4.31e-11	MAC	Protein QNR-71 OS=Coturnix japonica OX=93934 GN=QNR-71 PE=2 SV=2
EVM-prediction-Hic-sacffold-11.10203	3.42e-14	0.760694	0.79	0.667	6.85e-11	MAC	Transcription factor HES-4 OS=Xenopus tropicalis OX=8364 GN=hes4 PE=2 SV=1
EVM-prediction-Hic-sacffold-4.2643	3.44e-14	0.783153	0.521	0.33	6.89e-11	MAC	E3 ubiquitin-protein ligase RNF213 OS=Mus musculus OX=10090 GN=Rnf213 PE=1 SV=2
EVM-prediction-Hic-sacffold-5.1276	3.97e-14	0.579835	0.532	0.385	7.94e-11	MAC	V-type proton ATPase subunit H OS=Sus scrofa OX=9823 GN=ATP6V1H PE=2 SV=1
EVM-prediction-Hic-sacffold-10.16812	8.9e-14	0.280582	0.612	0.462	1.78e-10	MAC	Stress-induced-phosphoprotein 1 OS=Cricetulus griseus OX=10029 GN=STIP1 PE=2 SV=1
EVM-prediction-Hic-sacffold-12.2242	2.6e-13	0.534254	0.828	0.659	5.2e-10	MAC	Heat shock protein HSP 90-alpha 1 OS=Danio rerio OX=7955 GN=hsp90a.1 PE=1 SV=3
EVM-prediction-Hic-sacffold-10.716	2.88e-13	0.809189	0.471	0.271	5.76e-10	MAC	Interferon regulatory factor 8 OS=Homo sapiens OX=9606 GN=IRF8 PE=1 SV=2
EVM-prediction-Hic-sacffold-11.316	3.25e-13	0.686443	0.476	0.321	6.5e-10	MAC	Glucose-6-phosphate exchanger SLC37A2 OS=Xenopus laevis OX=8355 GN=slc37a2 PE=2 SV=1
EVM-prediction-Hic-sacffold-3.2889	3.45e-13	0.845187	0.456	0.235	6.89e-10	MAC	T-cell activation Rho GTPase-activating protein OS=Homo sapiens OX=9606 GN=TAGAP PE=1 SV=1
EVM-prediction-Hic-sacffold-10.9932	6.71e-13	0.451596	0.773	0.627	1.34e-09	MAC	Neuroblast differentiation-associated protein AHNAK OS=Homo sapiens OX=9606 GN=AHNAK PE=1 SV=2
EVM-prediction-Hic-sacffold-3.76	8.41e-13	0.280521	0.255	0.102	1.68e-09	MAC	T-cell differentiation antigen CD6 OS=Mus musculus OX=10090 GN=Cd6 PE=1 SV=2
EVM-prediction-Hic-sacffold-9.29882	1.11e-12	0.566055	0.544	0.391	2.22e-09	MAC	#N/A
EVM-prediction-Hic-sacffold-6.15001	1.29e-12	0.376581	0.316	0.256	2.59e-09	MAC	Tumor necrosis factor receptor superfamily member 4 OS=Rattus norvegicus OX=10116 GN=Tnfrsf4 PE=2 SV=1
EVM-prediction-Hic-sacffold-1.281	1.39e-12	0.570469	0.699	0.586	2.77e-09	MAC	Talin-1 OS=Gallus gallus OX=9031 GN=TLN1 PE=1 SV=2
[truncated: 1,793 more rows]

## Sheet: GO enrichment analysis of epi
GO enrichment analysis of epithelial cell
Term	Input_number	Background_number	Module	Richfactor			P-Value	Corrected P-Value
response to hypoxia	10	160	aec	0.0625			3.0543e-07	1.45734e-05
lamellar body	4	8	aec	0.5			1.01083e-06	4.0747e-05
respiratory gaseous exchange by respiratory system	5	30	aec	0.166667			3.94014e-06	0.000139576
epithelial cell differentiation	6	68	aec	0.0882353			1.20851e-05	0.000348827
microvillus	6	70	aec	0.0857143			1.41002e-05	0.000393967
secretory granule lumen	7	114	aec	0.0614035			2.09297e-05	0.000549816
epithelial cell differentiation	9	68	epi	0.132353			1.67933e-09	2.14488e-07
oxidation-reduction process	17	525	epi	0.032381			9.42198e-08	9.02547e-06
response to hypoxia	8	160	epi	0.05			1.35716e-05	0.000528831
keratinocyte differentiation	5	53	epi	0.0943396			3.53347e-05	0.00104147
respiratory gaseous exchange by respiratory system	4	30	epi	0.133333			6.45541e-05	0.00157883
synapse	17	420	nec	0.0404762			1.27731e-08	1.4467e-06
secretory granule lumen	10	114	nec	0.0877193			1.65772e-08	1.79932e-06
neurotransmitter secretion	7	51	nec	0.137255			1.50995e-07	1.26885e-05
microvillus	7	70	nec	0.1			1.08042e-06	6.25445e-05
cellular response to mechanical stimulus	7	79	nec	0.0886076			2.29017e-06	0.000112564
cilium	30	212	ciliated	0.141509			3.03328e-22	1.03359e-19
cilium movement	18	40	ciliated	0.45			1.86916e-21	5.66147e-19
dynein complex	12	25	ciliated	0.48			5.29916e-15	1.11119e-12
secretory granule lumen	11	114	ciliated	0.0964912			1.96114e-07	1.04825e-05
lung development	7	83	ciliated	0.0843373			7.43086e-05	0.00174205
proton transmembrane transport	13	109	iono	0.119266			3.95161e-12	8.6145e-10
ion transmembrane transport	14	209	iono	0.0669856			7.31828e-10	9.74957e-08
insulin receptor signaling pathway	10	86	iono	0.116279			1.55984e-09	1.94313e-07
oxidation-reduction process	17	525	iono	0.032381			3.40757e-07	2.30176e-05
response to hypoxia	10	160	iono	0.0625			3.73074e-07	2.41792e-05

## Sheet: Matrix FB fate1
The driver genes of Matrix FB fate1
Gene name	Matrix FB fate1_corr	Matrix FB fate1_pval	Matrix FB fate1_qval	Matrix FB fate1_ci_low	Matrix FB fate1_ci_high	Annotation
EVM_prediction_Hic_sacffold_3.2782	0.424176	0	0	0.415427	0.432847	40S ribosomal protein S12 OS=Gallus gallus OX=9031 GN=RPS12 PE=1 SV=2
EVM_prediction_Hic_sacffold_8.2815	0.399402	0	0	0.390437	0.408291	60S ribosomal protein L32 OS=Rattus norvegicus OX=10116 GN=Rpl32 PE=1 SV=2
EVM_prediction_Hic_sacffold_1.1497	0.376111	0	0	0.366956	0.385193	40S ribosomal protein S23 OS=Ictalurus punctatus OX=7998 GN=rps23 PE=2 SV=1
EVM_prediction_Hic_sacffold_6.1311	0.372391	0	0	0.363206	0.381503	40S ribosomal protein S24 OS=Takifugu rubripes OX=31033 GN=rps24 PE=3 SV=1
EVM_prediction_Hic_sacffold_5.1250	0.366317	0	0	0.357085	0.375477	40S ribosomal protein S20 OS=Xenopus laevis OX=8355 GN=rps20 PE=1 SV=1
EVM_prediction_Hic_sacffold_1.3577	0.360477	0	0	0.3512	0.369682	40S ribosomal protein S15 OS=Rattus norvegicus OX=10116 GN=Rps15 PE=1 SV=2
EVM_prediction_Hic_sacffold_4.1047	0.36043	0	0	0.351153	0.369636	40S ribosomal protein S14 OS=Mus musculus OX=10090 GN=Rps14 PE=1 SV=3
EVM_prediction_Hic_sacffold_4.3370	0.358294	0	0	0.349001	0.367517	60S ribosomal protein L37a OS=Xenopus laevis OX=8355 GN=rpl37a PE=3 SV=3
EVM_prediction_Hic_sacffold_6.2859	0.348783	0	0	0.33942	0.358078	60S ribosomal protein L23 OS=Rattus norvegicus OX=10116 GN=Rpl23 PE=2 SV=1
EVM_prediction_Hic_sacffold_2.4784	0.348571	0	0	0.339206	0.357868	60S ribosomal protein L21 OS=Sus scrofa OX=9823 GN=RPL21 PE=1 SV=3
EVM_prediction_Hic_sacffold_4.1661	0.339855	0	0	0.330426	0.349215	60S ribosomal protein L26 OS=Mus musculus OX=10090 GN=Rpl26 PE=1 SV=1
EVM_prediction_Hic_sacffold_9.1881	0.337834	0	0	0.328391	0.347209	60S ribosomal protein L35 OS=Xenopus tropicalis OX=8364 GN=rpl35 PE=2 SV=3
EVM_prediction_Hic_sacffold_5.188	0.336197	0	0	0.326742	0.345584	60S acidic ribosomal protein P1 OS=Homo sapiens OX=9606 GN=RPLP1 PE=1 SV=1
EVM_prediction_Hic_sacffold_11.2217	0.334145	0	0	0.324676	0.343546	40S ribosomal protein S19 OS=Pongo abelii OX=9601 GN=RPS19 PE=2 SV=3
EVM_prediction_Hic_sacffold_2.3446	0.332104	0	0	0.322621	0.341521	60S ribosomal protein L24 OS=Gillichthys mirabilis OX=8222 GN=rpl24 PE=2 SV=2
EVM_prediction_Hic_sacffold_10.1749	0.32791	0	0	0.318398	0.337356	40S ribosomal protein S30 OS=Rattus norvegicus OX=10116 GN=Fau PE=1 SV=1
EVM_prediction_Hic_sacffold_4.1788	0.32413	0	0	0.314592	0.333603	40S ribosomal protein S16 OS=Heteropneustes fossilis OX=93621 GN=rps16 PE=2 SV=1
EVM_prediction_Hic_sacffold_10.2698	0.317992	0	0	0.308412	0.327507	40S ribosomal protein S13 OS=Xenopus laevis OX=8355 GN=rps13 PE=3 SV=2
EVM_prediction_Hic_sacffold_3.2013	0.310262	0	0	0.300632	0.319829	60S ribosomal protein L35a OS=Rattus norvegicus OX=10116 GN=Rpl35a PE=3 SV=1
EVM_prediction_Hic_sacffold_9.156	0.305886	0	0	0.296227	0.315482	40S ribosomal protein S18 OS=Ictalurus punctatus OX=7998 GN=rps18 PE=2 SV=1
EVM_prediction_Hic_sacffold_6.2871	0.305176	0	0	0.295513	0.314777	60S ribosomal protein L19 OS=Xenopus laevis OX=8355 GN=rpl19 PE=2 SV=1
EVM_prediction_Hic_sacffold_11.1634	0.299467	0	0	0.289767	0.309104	40S ribosomal protein S25 OS=Ovis aries OX=9940 GN=RPS25 PE=2 SV=1
EVM_prediction_Hic_sacffold_11.201	0.297759	0	0	0.288049	0.307408	60S ribosomal protein L22 OS=Xenopus tropicalis OX=8364 GN=rpl22 PE=2 SV=3
EVM_prediction_Hic_sacffold_10.1834	0.296476	0	0	0.286758	0.306133	60S acidic ribosomal protein P2 OS=Cryptochiton stelleri OX=6655 PE=3 SV=1
EVM_prediction_Hic_sacffold_4.3353	0.294461	0	0	0.284731	0.304131	Nicotinamide riboside kinase 2 OS=Homo sapiens OX=9606 GN=NMRK2 PE=1 SV=1
EVM_prediction_Hic_sacffold_8.121	0.29194	0	0	0.282193	0.301625	40S ribosomal protein S8 OS=Rattus norvegicus OX=10116 GN=Rps8 PE=1 SV=2
EVM_prediction_Hic_sacffold_2.4194	0.290882	0	0	0.28113	0.300575	Zinc finger protein Eos OS=Homo sapiens OX=9606 GN=IKZF4 PE=1 SV=2
EVM_prediction_Hic_sacffold_2.3554	0.288981	0	0	0.279217	0.298685	60S ribosomal protein L31 OS=Rattus norvegicus OX=10116 GN=Rpl31 PE=2 SV=1
EVM_prediction_Hic_sacffold_6.3391	0.288588	0	0	0.278822	0.298295	40S ribosomal protein S21 OS=Xenopus tropicalis OX=8364 GN=rps21 PE=3 SV=1
EVM_prediction_Hic_sacffold_1.3251	0.284183	0	0	0.27439	0.293917	40S ribosomal protein S6 OS=Xenopus laevis OX=8355 GN=rps6 PE=2 SV=1
EVM_prediction_Hic_sacffold_2.2603	0.2809	0	0	0.271087	0.290653	60S ribosomal protein L10a OS=Rattus norvegicus OX=10116 GN=Rpl10a PE=1 SV=2
EVM_prediction_Hic_sacffold_9.1374	0.273998	0	0	0.264146	0.283793	60S ribosomal protein L12 OS=Mus musculus OX=10090 GN=Rpl12 PE=1 SV=2
EVM_prediction_Hic_sacffold_3.4089	0.272377	0	0	0.262515	0.282182	Ubiquitin-40S ribosomal protein S27a OS=Ictalurus punctatus OX=7998 GN=rps27a PE=2 SV=2
EVM_prediction_Hic_sacffold_5.864	0.269807	0	0	0.259931	0.279626	60S ribosomal protein L30 OS=Ophiophagus hannah OX=8665 GN=RPL30 PE=3 SV=2
EVM_prediction_Hic_sacffold_5.3298	0.268817	0	0	0.258936	0.278643	60S ribosomal protein L15 OS=Ctenopharyngodon idella OX=7959 GN=rpl15 PE=2 SV=3
EVM_prediction_Hic_sacffold_6.53	0.262114	0	0	0.252195	0.271978	Nucleolar RNA helicase 2-B OS=Xenopus laevis OX=8355 GN=ddx21-b PE=2 SV=2
EVM_prediction_Hic_sacffold_8.494	0.260765	0	0	0.250839	0.270636	40S ribosomal protein S11 OS=Rattus norvegicus OX=10116 GN=Rps11 PE=1 SV=3
EVM_prediction_Hic_sacffold_1.5576	0.258414	0	0	0.248475	0.268299	60S ribosomal protein L9 OS=Mus musculus OX=10090 GN=Rpl9 PE=2 SV=2
EVM_prediction_Hic_sacffold_7.429	0.257934	0	0	0.247992	0.267821	40S ribosomal protein S2 OS=Ictalurus punctatus OX=7998 GN=rps2 PE=2 SV=1
EVM_prediction_Hic_sacffold_9.2156	0.255176	0	0	0.245219	0.265078	60S ribosomal protein L36a OS=Rattus norvegicus OX=10116 GN=Rpl36a PE=1 SV=2
EVM_prediction_Hic_sacffold_5.2974	0.252729	0	0	0.242759	0.262645	60S ribosomal protein L14 OS=Mus musculus OX=10090 GN=Rpl14 PE=1 SV=3
EVM_prediction_Hic_sacffold_2.2586	0.252722	0	0	0.242752	0.262638	40S ribosomal protein S10 OS=Homo sapiens OX=9606 GN=RPS10 PE=1 SV=1
EVM_prediction_Hic_sacffold_2.2042	0.25192	0	0	0.241946	0.26184	Patatin-like phospholipase domain-containing protein 1 OS=Homo sapiens OX=9606 GN=PNPLA1 PE=1 SV=3
EVM_prediction_Hic_sacffold_1.808	0.246351	0	0	0.236348	0.256301	60S ribosomal protein L17 OS=Rattus norvegicus OX=10116 GN=Rpl17 PE=2 SV=3
EVM_prediction_Hic_sacffold_2.4158	0.245996	0	0	0.235992	0.255949	Putative nascent polypeptide-associated complex subunit alpha-like protein OS=Homo sapiens OX=9606 GN=NACA4P PE=5 SV=1
EVM_prediction_Hic_sacffold_2.4475	0.245334	0	0	0.235326	0.255289	Heterogeneous nuclear ribonucleoprotein A1 OS=Pan troglodytes OX=9598 GN=HNRNPA1 PE=2 SV=1
EVM_prediction_Hic_sacffold_8.2337	0.2431	0	0	0.233081	0.253068	60S ribosomal protein L13a OS=Bos taurus OX=9913 GN=RPL13A PE=2 SV=3
EVM_prediction_Hic_sacffold_1.3661	0.243062	0	0	0.233042	0.253029	Cold-inducible RNA-binding protein B OS=Xenopus laevis OX=8355 GN=cirbp-b PE=1 SV=1
EVM_prediction_Hic_sacffold_6.578	0.239707	0	0	0.229671	0.249693	60S ribosomal protein L11 OS=Rattus norvegicus OX=10116 GN=Rpl11 PE=1 SV=2
EVM_prediction_Hic_sacffold_10.32	0.23788	0	0	0.227835	0.247875	60S ribosomal protein L13 OS=Homo sapiens OX=9606 GN=RPL13 PE=1 SV=4
EVM_prediction_Hic_sacffold_8.1146	0.227933	0	0	0.217839	0.237978	60S ribosomal protein L5-A OS=Xenopus laevis OX=8355 GN=rpl5-a PE=2 SV=2
EVM_prediction_Hic_sacffold_7.1659	0.225858	0	0	0.215754	0.235913	Elongation factor 1-beta OS=Xenopus laevis OX=8355 GN=eef1b PE=1 SV=3
EVM_prediction_Hic_sacffold_11.1182	0.222788	0	0	0.21267	0.232858	40S ribosomal protein S9 OS=Rattus norvegicus OX=10116 GN=Rps9 PE=1 SV=4
EVM_prediction_Hic_sacffold_12.2040	0.220165	0	0	0.210036	0.230248	40S ribosomal protein S29 OS=Ictalurus punctatus OX=7998 GN=rps29 PE=3 SV=3
EVM_prediction_Hic_sacffold_6.2582	0.217453	0	0	0.207311	0.227549	60S ribosomal protein L27 OS=Rattus norvegicus OX=10116 GN=Rpl27 PE=2 SV=2
EVM_prediction_Hic_sacffold_2.4116	0.21563	0	0	0.205479	0.225734	Translationally-controlled tumor protein homolog OS=Crotalus horridus OX=35024 PE=2 SV=1
EVM_prediction_Hic_sacffold_4.3020	0.214699	0	0	0.204544	0.224807	40S ribosomal protein S17 OS=Ictalurus punctatus OX=7998 GN=rps17 PE=2 SV=3
EVM_prediction_Hic_sacffold_11.802	0.213911	0	0	0.203753	0.224023	B box-binding protein OS=Xenopus laevis OX=8355 PE=2 SV=1
EVM_prediction_Hic_sacffold_12.2825	0.212835	0	0	0.202672	0.222952	40S ribosomal protein S27 OS=Xenopus laevis OX=8355 GN=rps27 PE=3 SV=2
EVM_prediction_Hic_sacffold_3.2219	0.196355	5.08e-295	4.39e-293	0.186122	0.206545	Elongation factor 1-alpha 1 OS=Rattus norvegicus OX=10116 GN=Eef1a1 PE=2 SV=1
EVM_prediction_Hic_sacffold_2.2661	0.194865	1.77e-290	1.52e-288	0.184626	0.205062	High mobility group nucleosome-binding domain-containing protein 4 OS=Bos taurus OX=9913 GN=HMGN4 PE=3 SV=3
EVM_prediction_Hic_sacffold_10.986	0.19418	2.11e-288	1.79e-286	0.183938	0.204379	Elongation factor 1-gamma-A OS=Xenopus laevis OX=8355 GN=eef1g-a PE=1 SV=1
EVM_prediction_Hic_sacffold_1.4652	0.194053	5.11e-288	4.29e-286	0.183811	0.204253	Oligosaccharyltransferase complex subunit ostc OS=Xenopus tropicalis OX=8364 GN=ostc PE=2 SV=1
EVM_prediction_Hic_sacffold_1.1437	0.189006	5.57e-273	4.54e-271	0.178744	0.199227	Transcription factor BTF3 OS=Mus musculus OX=10090 GN=Btf3 PE=1 SV=3
EVM_prediction_Hic_sacffold_4.1053	0.18778	2.14e-269	1.67e-267	0.177513	0.198007	Ubiquitin-60S ribosomal protein L40 OS=Ovis aries OX=9940 GN=UBA52 PE=2 SV=2
EVM_prediction_Hic_sacffold_9.2185	0.186973	4.76e-267	3.62e-265	0.176703	0.197203	40S ribosomal protein S4 OS=Xenopus tropicalis OX=8364 GN=rps4 PE=2 SV=3
EVM_prediction_Hic_sacffold_11.1306	0.184312	2.19e-259	1.61e-257	0.174032	0.194552	60S ribosomal protein L18-B OS=Xenopus laevis OX=8355 GN=rpl18-b PE=2 SV=4
EVM_prediction_Hic_sacffold_8.1570	0.183679	1.4e-257	1.02e-255	0.173396	0.193922	60S ribosomal protein L3 OS=Homo sapiens OX=9606 GN=RPL3 PE=1 SV=2
EVM_prediction_Hic_sacffold_1.2354	0.181694	5.76e-252	4.1e-250	0.171404	0.191945	eIF-2-alpha kinase activator GCN1 OS=Mus musculus OX=10090 GN=Gcn1 PE=1 SV=1
EVM_prediction_Hic_sacffold_2.4745	0.177091	3.37e-239	2.27e-237	0.166784	0.18736	High mobility group protein B1 OS=Rattus norvegicus OX=10116 GN=Hmgb1 PE=1 SV=2
EVM_prediction_Hic_sacffold_6.4517	0.172906	6.7e-228	4.27e-226	0.162584	0.183191	60S ribosomal protein L38 OS=Rattus norvegicus OX=10116 GN=Rpl38 PE=1 SV=2
EVM_prediction_Hic_sacffold_11.1587	0.170817	2.28e-222	1.37e-220	0.160487	0.18111	60S ribosomal protein L28 OS=Mus musculus OX=10090 GN=Rpl28 PE=1 SV=2
EVM_prediction_Hic_sacffold_4.2260	0.169889	6.19e-220	3.7e-218	0.159556	0.180185	Nucleosome assembly protein 1-like 1 OS=Xenopus tropicalis OX=8364 GN=nap1l1 PE=2 SV=1
EVM_prediction_Hic_sacffold_8.1694	0.167933	7.51e-215	4.37e-213	0.157593	0.178236	Musculoskeletal embryonic nuclear protein 1 OS=Xenopus laevis OX=8355 GN=mustn1 PE=3 SV=1
EVM_prediction_Hic_sacffold_9.186	0.167907	8.73e-215	5.02e-213	0.157567	0.178211	40S ribosomal protein S5 OS=Homo sapiens OX=9606 GN=RPS5 PE=1 SV=4
EVM_prediction_Hic_sacffold_5.2159	0.167531	8.16e-214	4.67e-212	0.15719	0.177836	60S ribosomal protein L23a OS=Rattus norvegicus OX=10116 GN=Rpl23a PE=2 SV=1
EVM_prediction_Hic_sacffold_1.1557	0.159918	1.11e-194	5.84e-193	0.149551	0.17025	COUP transcription factor 1 OS=Mus musculus OX=10090 GN=Nr2f1 PE=2 SV=2
EVM_prediction_Hic_sacffold_9.1026	0.158701	1.03e-191	5.29e-190	0.14833	0.169038	60S ribosomal protein L7a OS=Gallus gallus OX=9031 GN=RPL7A PE=2 SV=2
EVM_prediction_Hic_sacffold_11.1788	0.155893	5.98e-185	2.97e-183	0.145513	0.166239	Ferritin, higher subunit OS=Lithobates catesbeiana OX=8400 PE=1 SV=3
EVM_prediction_Hic_sacffold_1.4057	0.154947	1.06e-182	5.18e-181	0.144564	0.165296	60S ribosomal protein L36 OS=Xenopus tropicalis OX=8364 GN=rpl36 PE=3 SV=1
EVM_prediction_Hic_sacffold_12.1669	0.151095	1.08e-173	4.94e-172	0.1407	0.161457	Receptor of activated protein C kinase 1 OS=Rattus norvegicus OX=10116 GN=Rack1 PE=1 SV=3
EVM_prediction_Hic_sacffold_2.812	0.147634	8.32e-166	3.67e-164	0.137229	0.158008	Non-histone chromosomal protein HMG-14 OS=Bos taurus OX=9913 GN=HMGN1 PE=1 SV=2
EVM_prediction_Hic_sacffold_11.2546	0.144571	5.51e-159	2.31e-157	0.134156	0.154954	60S ribosomal protein L6 OS=Rattus norvegicus OX=10116 GN=Rpl6 PE=1 SV=5
EVM_prediction_Hic_sacffold_12.2807	0.142829	3.58e-155	1.46e-153	0.132408	0.153217	Interleukin enhancer-binding factor 2 homolog OS=Xenopus tropicalis OX=8364 GN=ilf2 PE=2 SV=1
EVM_prediction_Hic_sacffold_2.4535	0.136748	3e-142	1.14e-140	0.126311	0.147156	Keratin, type I cytoskeletal 18-A OS=Xenopus laevis OX=8355 GN=krt18-a PE=2 SV=2
EVM_prediction_Hic_sacffold_2.1965	0.13571	4.23e-140	1.58e-138	0.125269	0.14612	60S ribosomal protein L8 OS=Xenopus tropicalis OX=8364 GN=rpl8 PE=2 SV=3
EVM_prediction_Hic_sacffold_2.1779	0.135548	9.08e-140	3.36e-138	0.125108	0.145959	60S ribosomal protein L29 OS=Macaca fascicularis OX=9541 GN=RPL29 PE=2 SV=3
EVM_prediction_Hic_sacffold_1.5007	0.134195	5.37e-137	1.93e-135	0.12375	0.144609	40S ribosomal protein S3a OS=Xenopus tropicalis OX=8364 GN=rps3a PE=2 SV=3
EVM_prediction_Hic_sacffold_10.60	0.134149	6.65e-137	2.38e-135	0.123704	0.144564	#N/A
EVM_prediction_Hic_sacffold_4.3621	0.132212	5.44e-133	1.92e-131	0.121762	0.142633	60S ribosomal protein L4-B OS=Xenopus laevis OX=8355 GN=rpl4-b PE=2 SV=2
EVM_prediction_Hic_sacffold_8.2041	0.131755	4.48e-132	1.57e-130	0.121303	0.142177	40S ribosomal protein SA OS=Xenopus tropicalis OX=8364 GN=rpsa PE=2 SV=1
EVM_prediction_Hic_sacffold_1.2288	0.13052	1.28e-129	4.4e-128	0.120065	0.140946	Macrophage migration inhibitory factor OS=Xenopus laevis OX=8355 GN=mif PE=1 SV=1
EVM_prediction_Hic_sacffold_9.1206	0.123368	7.09e-116	2.21e-114	0.112895	0.133814	60S ribosomal protein L10 OS=Ovis aries OX=9940 GN=RPL10 PE=2 SV=1
EVM_prediction_Hic_sacffold_9.2640	0.123038	2.93e-115	9.07e-114	0.112564	0.133484	High mobility group protein B3 OS=Bos taurus OX=9913 GN=HMGB3 PE=2 SV=2
EVM_prediction_Hic_sacffold_2.2693	0.114225	1.79e-99	4.7e-98	0.10373	0.124695	DNA-binding protein inhibitor ID-3 OS=Xenopus tropicalis OX=8364 GN=id3 PE=3 SV=1
EVM_prediction_Hic_sacffold_11.553	0.112257	4.13e-96	1.03e-94	0.101757	0.122731	#N/A
EVM_prediction_Hic_sacffold_9.2504	0.112187	5.41e-96	1.35e-94	0.101687	0.122662	40S ribosomal protein S15a OS=Rattus norvegicus OX=10116 GN=Rps15a PE=1 SV=2
EVM_prediction_Hic_sacffold_7.1352	0.1108	1.16e-93	2.81e-92	0.100297	0.121278	Hemoglobin subunit beta-2 OS=Xenopus laevis OX=8355 GN=hbb2 PE=2 SV=2
EVM_prediction_Hic_sacffold_1.4565	0.110718	1.59e-93	3.84e-92	0.100215	0.121197	Histone H2A.Z-like OS=Xenopus tropicalis OX=8364 GN=h2a.zl PE=2 SV=3
EVM_prediction_Hic_sacffold_3.3540	0.109789	5.54e-92	1.33e-90	0.099284	0.12027	60S ribosomal protein L27a OS=Xenopus laevis OX=8355 GN=rpl27a PE=2 SV=2
EVM_prediction_Hic_sacffold_1.4566	0.107811	9.66e-89	2.23e-87	0.0973017	0.118297	Histone H2A.Z-like OS=Xenopus tropicalis OX=8364 GN=h2a.zl PE=2 SV=3
EVM_prediction_Hic_sacffold_11.2857	0.106514	1.2e-86	2.69e-85	0.0960013	0.117002	60S ribosomal protein L37 OS=Rattus norvegicus OX=10116 GN=Rpl37 PE=1 SV=2
EVM_prediction_Hic_sacffold_5.4216	0.102842	7.28e-81	1.52e-79	0.0923214	0.113339	Elongation factor 1-delta OS=Xenopus laevis OX=8355 GN=eef1d PE=1 SV=1
EVM_prediction_Hic_sacffold_5.1114	0.101725	3.8e-79	7.74e-78	0.0912026	0.112225	60S ribosomal protein L7 OS=Gallus gallus OX=9031 GN=RPL7 PE=2 SV=1
EVM_prediction_Hic_sacffold_3.1756	0.101002	4.8e-78	9.66e-77	0.0904784	0.111504	60S ribosomal protein L22-like 1 OS=Xenopus tropicalis OX=8364 GN=rpl22l1 PE=2 SV=1
EVM_prediction_Hic_sacffold_6.4851	0.100827	8.87e-78	1.77e-76	0.0903023	0.111328	Myosin-16 OS=Canis lupus familiaris OX=9615 GN=MYH16 PE=3 SV=2
EVM_prediction_Hic_sacffold_7.874	0.100321	5.16e-77	1.02e-75	0.0897954	0.110824	Histone H3.3 OS=Xenopus tropicalis OX=8364 GN=TGas113e22.1 PE=1 SV=3
EVM_prediction_Hic_sacffold_1.1414	0.0952606	1.4e-69	2.59e-68	0.0847253	0.105775	Ribosome biogenesis protein NSA2 homolog OS=Homo sapiens OX=9606 GN=NSA2 PE=1 SV=1
EVM_prediction_Hic_sacffold_2.939	0.0912097	6.56e-64	1.1e-62	0.0806668	0.101732	Small integral membrane protein 11A OS=Bos taurus OX=9913 GN=SMIM11A PE=3 SV=1
EVM_prediction_Hic_sacffold_2.3925_EVM_prediction_Hic_sacffold_2.3926	0.0909011	1.73e-63	2.88e-62	0.0803577	0.101424	Endothelin receptor type B OS=Bos taurus OX=9913 GN=EDNRB PE=1 SV=1
EVM_prediction_Hic_sacffold_8.16	0.0904832	6.41e-63	1.05e-61	0.079939	0.101007	Cytochrome b-c1 complex subunit 6, mitochondrial OS=Mus musculus OX=10090 GN=Uqcrh PE=1 SV=2
EVM_prediction_Hic_sacffold_6.3320	0.0876785	3.59e-59	5.41e-58	0.0771293	0.0982081	ATP synthase subunit epsilon, mitochondrial OS=Homo sapiens OX=9606 GN=ATP5F1E PE=1 SV=2
EVM_prediction_Hic_sacffold_9.817	0.0862923	2.31e-57	3.38e-56	0.0757406	0.0968246	Eukaryotic translation initiation factor 3 subunit K OS=Xenopus tropicalis OX=8364 GN=eif3k PE=2 SV=1
EVM_prediction_Hic_sacffold_1.2519	0.0842328	9.91e-55	1.4e-53	0.0736777	0.094769	T-box transcription factor TBX5 OS=Xenopus tropicalis OX=8364 GN=tbx5 PE=2 SV=1
EVM_prediction_Hic_sacffold_1.2307	0.0823971	1.94e-52	2.6e-51	0.071839	0.0929368	Small nuclear ribonucleoprotein Sm D3 OS=Xenopus laevis OX=8355 GN=snrpd3 PE=2 SV=1
EVM_prediction_Hic_sacffold_5.700	0.0820101	5.82e-52	7.71e-51	0.0714513	0.0925505	Eukaryotic translation initiation factor 3 subunit H OS=Xenopus tropicalis OX=8364 GN=eif3h PE=2 SV=1
EVM_prediction_Hic_sacffold_1.1556	0.0808636	1.46e-50	1.88e-49	0.0703029	0.0914061	Nuclear receptor subfamily 2 group F member 1-A OS=Danio rerio OX=7955 GN=nr2f1a PE=2 SV=1
EVM_prediction_Hic_sacffold_4.3775	0.0799631	1.77e-49	2.23e-48	0.069401	0.0905072	Small nuclear ribonucleoprotein G OS=Mus musculus OX=10090 GN=Snrpg PE=1 SV=1
EVM_prediction_Hic_sacffold_11.1604	0.0799439	1.87e-49	2.35e-48	0.0693818	0.0904881	Splicing factor U2AF 65 kDa subunit OS=Mus musculus OX=10090 GN=U2af2 PE=1 SV=3
EVM_prediction_Scaffold105.3	0.0793634	9.22e-49	1.14e-47	0.0688004	0.0899087	Cytochrome c oxidase subunit 4 isoform 1, mitochondrial OS=Rattus norvegicus OX=10116 GN=Cox4i1 PE=1 SV=1
EVM_prediction_Hic_sacffold_4.1371	0.0792193	1.37e-48	1.69e-47	0.068656	0.0897648	Nucleophosmin OS=Xenopus laevis OX=8355 GN=npm1 PE=1 SV=1
EVM_prediction_Hic_sacffold_1.2099	0.0780714	3.08e-47	3.71e-46	0.0675063	0.0886189	GTP-binding nuclear protein Ran OS=Gallus gallus OX=9031 GN=RAN PE=2 SV=1
EVM_prediction_Hic_sacffold_7.1345	0.0777864	6.62e-47	7.93e-46	0.0672209	0.0883344	Hemoglobin subunit alpha-5 OS=Xenopus laevis OX=8355 GN=hba5 PE=2 SV=2
EVM_prediction_Hic_sacffold_4.4441	0.0762902	3.53e-45	4.07e-44	0.0657225	0.0868409	Peroxiredoxin-2 OS=Cricetulus griseus OX=10029 GN=PRDX2 PE=2 SV=3
EVM_prediction_Hic_sacffold_10.1099	0.0755019	2.78e-44	3.13e-43	0.0649329	0.0860539	Ribonuclease H2 subunit C OS=Homo sapiens OX=9606 GN=RNASEH2C PE=1 SV=1
EVM_prediction_Hic_sacffold_6.43	0.0754496	3.18e-44	3.58e-43	0.0648806	0.0860018	Heterogeneous nuclear ribonucleoprotein H OS=Mus musculus OX=10090 GN=Hnrnph1 PE=1 SV=3
EVM_prediction_Hic_sacffold_10.2083	0.0740771	1.1e-42	1.19e-41	0.063506	0.0846316	Ferritin heavy chain OS=Trichosurus vulpecula OX=9337 GN=FTH1 PE=2 SV=3
EVM_prediction_Hic_sacffold_3.976	0.0690516	2.66e-37	2.59e-36	0.0584735	0.0796143	N-myc protein OS=Xenopus laevis OX=8355 GN=mycn PE=2 SV=1
EVM_prediction_Hic_sacffold_3.2255	0.0688071	4.76e-37	4.6e-36	0.0582286	0.0793701	High mobility group nucleosome-binding domain-containing protein 3 OS=Mus musculus OX=10090 GN=Hmgn3 PE=1 SV=1
EVM_prediction_Hic_sacffold_1.1596	0.0684452	1.12e-36	1.07e-35	0.0578663	0.0790088	Protein limb expression 1 OS=Gallus gallus OX=9031 GN=LIX1 PE=2 SV=1
EVM_prediction_Hic_sacffold_7.623	0.0682317	1.85e-36	1.76e-35	0.0576525	0.0787956	Netrin-3 (Fragment) OS=Gallus gallus OX=9031 GN=NTN3 PE=2 SV=1
EVM_prediction_Hic_sacffold_4.1372	0.067761	5.58e-36	5.25e-35	0.0571811	0.0783256	Nucleophosmin OS=Xenopus laevis OX=8355 GN=npm1 PE=1 SV=1
EVM_prediction_Hic_sacffold_12.2266	0.0668387	4.75e-35	4.36e-34	0.0562576	0.0774048	Exocyst complex component 3-like protein 4 OS=Homo sapiens OX=9606 GN=EXOC3L4 PE=1 SV=2
EVM_prediction_Hic_sacffold_9.2689	0.0667	6.53e-35	5.98e-34	0.0561188	0.0772663	ADP/ATP translocase 2 OS=Mus musculus OX=10090 GN=Slc25a5 PE=1 SV=3
EVM_prediction_Hic_sacffold_2.2854	0.0664976	1.04e-34	9.48e-34	0.0559161	0.0770642	R-spondin-1 OS=Homo sapiens OX=9606 GN=RSPO1 PE=1 SV=1
EVM_prediction_Hic_sacffold_1.3658	0.0659564	3.58e-34	3.23e-33	0.0553742	0.0765238	#N/A
EVM_prediction_Hic_sacffold_1.1345	0.0655366	9.26e-34	8.29e-33	0.0549539	0.0761047	Thrombospondin-4 OS=Xenopus laevis OX=8355 GN=thbs4 PE=2 SV=1
EVM_prediction_Hic_sacffold_12.2628	0.0649271	3.65e-33	3.23e-32	0.0543435	0.075496	T-complex protein 1 subunit gamma OS=Xenopus laevis OX=8355 GN=cct3 PE=2 SV=2
EVM_prediction_Hic_sacffold_4.4841	0.0632746	1.41e-31	1.19e-30	0.0526889	0.073846	Chromodomain-helicase-DNA-binding protein 3 OS=Homo sapiens OX=9606 GN=CHD3 PE=1 SV=3
EVM_prediction_Hic_sacffold_2.2299	0.0630127	2.49e-31	2.09e-30	0.0524268	0.0735845	Small nuclear ribonucleoprotein E OS=Danio rerio OX=7955 GN=snrpe PE=3 SV=1
EVM_prediction_Hic_sacffold_1.4223	0.0625529	6.73e-31	5.6e-30	0.0519664	0.0731253	Heterogeneous nuclear ribonucleoprotein D-like OS=Xenopus tropicalis OX=8364 GN=hnrnpdl PE=2 SV=1
EVM_prediction_Hic_sacffold_2.1084	0.0617601	3.68e-30	3e-29	0.0511726	0.0723337	ATP synthase-coupling factor 6, mitochondrial OS=Homo sapiens OX=9606 GN=ATP5PF PE=1 SV=1
EVM_prediction_Hic_sacffold_7.2619_EVM_prediction_Hic_sacffold_7.2616	0.0604534	5.78e-29	4.55e-28	0.0498644	0.0710288	Nuclear factor 7, ovary OS=Xenopus laevis OX=8355 PE=2 SV=1
EVM_prediction_Hic_sacffold_11.1683	0.0590405	1.06e-27	8.02e-27	0.0484498	0.0696179	Transgelin OS=Rattus norvegicus OX=10116 GN=Tagln PE=1 SV=2
EVM_prediction_Hic_sacffold_3.1589	0.0573702	3.04e-26	2.22e-25	0.0467777	0.0679498	Translocon-associated protein subunit gamma OS=Rattus norvegicus OX=10116 GN=Ssr3 PE=1 SV=2
EVM_prediction_Hic_sacffold_2.4499	0.0572084	4.19e-26	3.05e-25	0.0466157	0.0677883	ATP synthase F(0) complex subunit C2, mitochondrial OS=Homo sapiens OX=9606 GN=ATP5MC2 PE=1 SV=1
EVM_prediction_Hic_sacffold_4.623	0.0562072	2.97e-25	2.12e-24	0.0456134	0.0667883	Parathyroid hormone-related protein OS=Gallus gallus OX=9031 GN=PTHLH PE=1 SV=1
EVM_prediction_Hic_sacffold_1.2346	0.0560503	4.02e-25	2.86e-24	0.0454563	0.0666317	Dynein light chain 1, cytoplasmic OS=Rattus norvegicus OX=10116 GN=Dynll1 PE=1 SV=1
EVM_prediction_Hic_sacffold_8.445	0.0556805	8.21e-25	5.76e-24	0.0450861	0.0662623	Guanine nucleotide-binding protein G(I)/G(S)/G(O) subunit gamma-5 OS=Rattus norvegicus OX=10116 GN=Gng5 PE=3 SV=1
EVM_prediction_Hic_sacffold_12.886	0.0547861	4.52e-24	3.11e-23	0.0441907	0.0653691	SH2 domain-containing adapter protein D OS=Mus musculus OX=10090 GN=Shd PE=1 SV=1
EVM_prediction_Hic_sacffold_6.2806	0.0546959	5.35e-24	3.67e-23	0.0441005	0.065279	Chromobox protein homolog 1 OS=Mus musculus OX=10090 GN=Cbx1 PE=1 SV=1
EVM_prediction_Hic_sacffold_1.3775	0.0544146	9.09e-24	6.19e-23	0.0438188	0.064998	Cytochrome b-c1 complex subunit 10 OS=Bos taurus OX=9913 GN=UQCR11 PE=1 SV=2
EVM_prediction_Hic_sacffold_7.2745	0.0542636	1.21e-23	8.18e-23	0.0436678	0.0648473	Eukaryotic translation initiation factor 3 subunit C OS=Xenopus tropicalis OX=8364 GN=eif3c PE=2 SV=1
EVM_prediction_Hic_sacffold_10.821	0.0542071	1.34e-23	9.08e-23	0.0436112	0.0647909	DNA-directed RNA polymerase II subunit RPB3 OS=Bos taurus OX=9913 GN=POLR2C PE=1 SV=1
EVM_prediction_Hic_sacffold_6.3924	0.0532146	8.45e-23	5.56e-22	0.0426176	0.0637995	Small nuclear ribonucleoprotein-associated protein B' OS=Macropus eugenii OX=9315 GN=SNRPB PE=2 SV=1
EVM_prediction_Hic_sacffold_6.3963	0.0523025	4.45e-22	2.85e-21	0.0417046	0.0628886	Protein-glutamine gamma-glutamyltransferase 2 OS=Gallus gallus OX=9031 GN=TGL2 PE=1 SV=3
EVM_prediction_Hic_sacffold_1.4068	0.0519957	7.74e-22	4.92e-21	0.0413975	0.0625822	U6 snRNA-associated Sm-like protein LSm7 OS=Homo sapiens OX=9606 GN=LSM7 PE=1 SV=1
EVM_prediction_Hic_sacffold_3.3268	0.0511107	3.74e-21	2.32e-20	0.0405116	0.0616982	Sterile alpha motif domain-containing protein 5 OS=Mus musculus OX=10090 GN=Samd5 PE=1 SV=1
EVM_prediction_Hic_sacffold_9.1830	0.0509965	4.58e-21	2.83e-20	0.0403973	0.0615842	Translocon-associated protein subunit delta OS=Rattus norvegicus OX=10116 GN=Ssr4 PE=2 SV=1
EVM_prediction_Hic_sacffold_1.2878	0.0507526	7.02e-21	4.3e-20	0.0401533	0.0613406	Cyclin-dependent kinases regulatory subunit 2 OS=Xenopus laevis OX=8355 GN=cks2 PE=3 SV=1
EVM_prediction_Hic_sacffold_9.2988	0.050206	1.82e-20	1.1e-19	0.0396061	0.0607946	#N/A
EVM_prediction_Hic_sacffold_6.4084	0.0501455	2.02e-20	1.21e-19	0.0395455	0.0607342	Adenosylhomocysteinase B OS=Xenopus laevis OX=8355 GN=ahcy-b PE=2 SV=1
EVM_prediction_Hic_sacffold_4.2321	0.0500195	2.52e-20	1.51e-19	0.0394194	0.0606084	Protein kinase C-binding protein NELL2 OS=Xenopus laevis OX=8355 GN=nell2 PE=2 SV=1
EVM_prediction_Hic_sacffold_6.1176	0.0491438	1.13e-19	6.58e-19	0.0385429	0.0597336	Centromere protein Q OS=Gallus gallus OX=9031 GN=CENPQ PE=2 SV=1
EVM_prediction_Hic_sacffold_7.3045_EVM_prediction_Hic_sacffold_7.3046	0.049089	1.24e-19	7.2e-19	0.038488	0.0596789	Insulin-like growth factor-binding protein 2 OS=Xenopus tropicalis OX=8364 GN=igfbp2 PE=2 SV=1
EVM_prediction_Hic_sacffold_3.3884	0.0489926	1.46e-19	8.46e-19	0.0383916	0.0595827	Homeobox protein Meis2 OS=Homo sapiens OX=9606 GN=MEIS2 PE=1 SV=2
EVM_prediction_Hic_sacffold_8.11	0.0488839	1.75e-19	1.01e-18	0.0382828	0.0594741	Cytochrome P450 4B1 OS=Mus musculus OX=10090 GN=Cyp4b1 PE=1 SV=1
EVM_prediction_Hic_sacffold_6.16	0.0488361	1.9e-19	1.1e-18	0.0382349	0.0594263	60S ribosomal protein L27a OS=Xenopus laevis OX=8355 GN=rpl27a PE=2 SV=2
EVM_prediction_Hic_sacffold_12.1650	0.0486341	2.67e-19	1.53e-18	0.0380327	0.0592245	Homeobox protein Meis2 OS=Mus musculus OX=10090 GN=Meis2 PE=1 SV=2
EVM_prediction_Hic_sacffold_3.4933	0.0484571	3.6e-19	2.05e-18	0.0378555	0.0590477	2'-deoxynucleoside 5'-phosphate N-hydrolase 1 OS=Tetraodon nigroviridis OX=99883 GN=dnph1 PE=3 SV=2
EVM_prediction_Hic_sacffold_8.2153	0.0483389	4.38e-19	2.5e-18	0.0377372	0.0589296	Sushi domain-containing protein 3 OS=Homo sapiens OX=9606 GN=SUSD3 PE=2 SV=1
EVM_prediction_Hic_sacffold_7.815	0.0481567	5.94e-19	3.37e-18	0.0375549	0.0587477	Proteasome assembly chaperone 3 OS=Homo sapiens OX=9606 GN=PSMG3 PE=1 SV=1
EVM_prediction_Hic_sacffold_9.2728	0.0480236	7.41e-19	4.17e-18	0.0374217	0.0586148	26S proteasome non-ATPase regulatory subunit 10 OS=Homo sapiens OX=9606 GN=PSMD10 PE=1 SV=1
EVM_prediction_Hic_sacffold_5.3705	0.0476333	1.41e-18	7.85e-18	0.037031	0.0582249	DnaJ homolog subfamily C member 1 OS=Mus musculus OX=10090 GN=Dnajc1 PE=1 SV=1
EVM_prediction_Hic_sacffold_3.1736	0.0470171	3.87e-18	2.12e-17	0.0364143	0.0576094	MDS1 and EVI1 complex locus protein EVI1-A OS=Xenopus laevis OX=8355 GN=mecom-a PE=1 SV=1
EVM_prediction_Hic_sacffold_3.2007	0.0466278	7.28e-18	3.91e-17	0.0360246	0.0572205	Nucleolin OS=Xenopus laevis OX=8355 GN=ncl PE=2 SV=3
EVM_prediction_Hic_sacffold_9.1979	0.0458861	2.39e-17	1.26e-16	0.0352823	0.0564796	Tenascin OS=Gallus gallus OX=9031 GN=TNC PE=1 SV=2
EVM_prediction_Hic_sacffold_6.3650	0.0456877	3.27e-17	1.72e-16	0.0350837	0.0562814	Teashirt homolog 2 OS=Homo sapiens OX=9606 GN=TSHZ2 PE=1 SV=3
EVM_prediction_Hic_sacffold_6.3755	0.0453446	5.61e-17	2.91e-16	0.0347403	0.0559387	Protein snail homolog Sna OS=Xenopus laevis OX=8355 GN=snai1 PE=1 SV=1
EVM_prediction_Hic_sacffold_4.2966	0.0444672	2.2e-16	1.11e-15	0.0338622	0.0550622	Immunoglobulin superfamily containing leucine-rich repeat protein 2 OS=Homo sapiens OX=9606 GN=ISLR2 PE=2 SV=1
EVM_prediction_Hic_sacffold_8.218	0.0444226	2.35e-16	1.19e-15	0.0338176	0.0550177	Plasminogen activator inhibitor 1 RNA-binding protein OS=Mus musculus OX=10090 GN=Serbp1 PE=1 SV=2
EVM_prediction_Hic_sacffold_4.3192	0.0440087	4.43e-16	2.21e-15	0.0334033	0.0546043	Probable ribosome biogenesis protein RLP24 OS=Bos taurus OX=9913 GN=RSL24D1 PE=2 SV=1
EVM_prediction_Hic_sacffold_11.1699	0.04393	5e-16	2.48e-15	0.0333245	0.0545256	Apolipoprotein A-I OS=Sus scrofa OX=9823 GN=APOA1 PE=1 SV=4
EVM_prediction_Hic_sacffold_8.659	0.0432648	1.36e-15	6.66e-15	0.0326588	0.0538611	Transcription factor BTF3 homolog 4 OS=Bos taurus OX=9913 GN=BTF3L4 PE=2 SV=1
EVM_prediction_Hic_sacffold_1.3688	0.0431277	1.68e-15	8.16e-15	0.0325215	0.0537241	Tropomyosin beta chain OS=Gallus gallus OX=9031 GN=TPM2 PE=1 SV=1
EVM_prediction_Hic_sacffold_1.4344	0.0430964	1.76e-15	8.54e-15	0.0324902	0.0536928	Homeobox protein Nkx-6.1 OS=Homo sapiens OX=9606 GN=NKX6-1 PE=1 SV=2
EVM_prediction_Hic_sacffold_2.1485	0.042729	3.03e-15	1.46e-14	0.0321225	0.0533258	Collagen alpha-5(VI) chain OS=Mus musculus OX=10090 GN=Col6a5 PE=1 SV=4
EVM_prediction_Hic_sacffold_1.1520	0.0425894	3.73e-15	1.79e-14	0.0319829	0.0531864	Cytochrome c oxidase subunit 7C, mitochondrial OS=Mus musculus OX=10090 GN=Cox7c PE=1 SV=1
EVM_prediction_Hic_sacffold_5.1686	0.0421936	6.67e-15	3.18e-14	0.0315867	0.052791	1,25-dihydroxyvitamin D(3) 24-hydroxylase, mitochondrial OS=Homo sapiens OX=9606 GN=CYP24A1 PE=1 SV=2
EVM_prediction_Hic_sacffold_4.4167	0.0415229	1.77e-14	8.23e-14	0.0309155	0.052121	Ubiquitin-like protein 5 OS=Psammomys obesus OX=48139 GN=UBL5 PE=3 SV=1
EVM_prediction_Hic_sacffold_9.1369	0.0413001	2.43e-14	1.13e-13	0.0306925	0.0518984	DNA polymerase epsilon subunit 3 OS=Pongo abelii OX=9601 GN=POLE3 PE=2 SV=1
EVM_prediction_Hic_sacffold_5.842	0.0412263	2.7e-14	1.25e-13	0.0306187	0.0518247	Cytochrome c oxidase subunit 6C-2 OS=Rattus norvegicus OX=10116 GN=Cox6c2 PE=1 SV=3
EVM_prediction_Hic_sacffold_3.2003	0.0412144	2.75e-14	1.27e-13	0.0306068	0.0518128	Prothymosin alpha OS=Pelophylax esculentus OX=8401 PE=2 SV=1
EVM_prediction_Hic_sacffold_3.655	0.0410257	3.6e-14	1.66e-13	0.0304179	0.0516242	#N/A
EVM_prediction_Hic_sacffold_1.1827	0.040938	4.08e-14	1.87e-13	0.0303301	0.0515366	Histidine triad nucleotide-binding protein 1 OS=Oryctolagus cuniculus OX=9986 GN=HINT1 PE=1 SV=2
EVM_prediction_Hic_sacffold_1.6748	0.0406256	6.35e-14	2.88e-13	0.0300175	0.0512245	Nucleolar protein 56 OS=Homo sapiens OX=9606 GN=NOP56 PE=1 SV=4
EVM_prediction_Hic_sacffold_2.1999	0.0405424	7.14e-14	3.23e-13	0.0299343	0.0511414	Serine/arginine-rich splicing factor 3 OS=Mus musculus OX=10090 GN=Srsf3 PE=1 SV=1
EVM_prediction_Hic_sacffold_8.2481	0.040179	1.19e-13	5.32e-13	0.0295706	0.0507783	Translation machinery-associated protein 7 OS=Tetraodon nigroviridis OX=99883 GN=tma7 PE=3 SV=1
EVM_prediction_Hic_sacffold_3.2675	0.0393648	3.66e-13	1.6e-12	0.0287558	0.049965	Triadin OS=Oryctolagus cuniculus OX=9986 GN=TRDN PE=1 SV=3
EVM_prediction_Hic_sacffold_3.4919	0.0390785	5.4e-13	2.34e-12	0.0284693	0.0496789	Heat shock cognate protein HSP 90-beta OS=Gallus gallus OX=9031 GN=HSP90AB1 PE=2 SV=1
EVM_prediction_Hic_sacffold_1.4333	0.0386909	9.12e-13	3.89e-12	0.0280814	0.0492917	28S ribosomal protein S18c, mitochondrial OS=Homo sapiens OX=9606 GN=MRPS18C PE=1 SV=1
EVM_prediction_Hic_sacffold_5.605	0.0386216	1e-12	4.26e-12	0.0280121	0.0492225	LRRN4 C-terminal-like protein OS=Bos taurus OX=9913 GN=LRRN4CL PE=2 SV=2
EVM_prediction_Hic_sacffold_10.860	0.0385829	1.05e-12	4.48e-12	0.0279733	0.0491837	Exosome complex component MTR3 OS=Xenopus tropicalis OX=8364 GN=exosc6 PE=2 SV=1
EVM_prediction_Hic_sacffold_1.2189	0.0384385	1.28e-12	5.4e-12	0.0278289	0.0490395	T-box transcription factor TBX1 OS=Xenopus tropicalis OX=8364 GN=tbx1 PE=2 SV=1
EVM_prediction_Hic_sacffold_3.2118	0.0383542	1.43e-12	6.03e-12	0.0277445	0.0489553	Glutathione S-transferase OS=Gallus gallus OX=9031 PE=2 SV=2
EVM_prediction_Hic_sacffold_2.2322	0.0383441	1.45e-12	6.11e-12	0.0277344	0.0489452	Nuclear ubiquitous casein and cyclin-dependent kinase substrate 1 OS=Bos taurus OX=9913 GN=NUCKS1 PE=2 SV=1
EVM_prediction_Hic_sacffold_6.2001	0.0381247	1.94e-12	8.13e-12	0.0275148	0.048726	Glyceraldehyde-3-phosphate dehydrogenase OS=Columba livia OX=8932 GN=GAPDH PE=2 SV=3
EVM_prediction_Hic_sacffold_4.3196	0.0380377	2.18e-12	9.1e-12	0.0274278	0.0486391	Protein unc-13 homolog C OS=Homo sapiens OX=9606 GN=UNC13C PE=2 SV=3
EVM_prediction_Hic_sacffold_2.1486	0.0377523	3.18e-12	1.32e-11	0.0271421	0.0483539	Collagen alpha-1(XXVI) chain OS=Mus musculus OX=10090 GN=Col26a1 PE=1 SV=1
EVM_prediction_Hic_sacffold_5.1018	0.0376491	3.64e-12	1.5e-11	0.0270389	0.0482509	Ribosomal biogenesis factor OS=Mus musculus OX=10090 GN=Rbis PE=1 SV=2
EVM_prediction_Hic_sacffold_6.1068	0.0375199	4.31e-12	1.77e-11	0.0269096	0.0481218	Core histone macro-H2A.2 OS=Mus musculus OX=10090 GN=H2afy2 PE=1 SV=3
EVM_prediction_Hic_sacffold_3.656	0.037107	7.36e-12	3e-11	0.0264965	0.0477093	PIN2/TERF1-interacting telomerase inhibitor 1 OS=Homo sapiens OX=9606 GN=PINX1 PE=1 SV=2
EVM_prediction_Hic_sacffold_5.1059	0.0368936	9.69e-12	3.92e-11	0.0262828	0.047496	28S ribosomal protein S28, mitochondrial OS=Bos taurus OX=9913 GN=MRPS28 PE=1 SV=2
EVM_prediction_Hic_sacffold_10.723	0.0366516	1.32e-11	5.31e-11	0.0260407	0.0472543	Forkhead box protein F1-B OS=Xenopus laevis OX=8355 GN=foxf1-b PE=2 SV=1
EVM_prediction_Hic_sacffold_2.4214	0.0366208	1.37e-11	5.51e-11	0.0260099	0.0472234	Protein canopy homolog 2 OS=Homo sapiens OX=9606 GN=CNPY2 PE=1 SV=1
EVM_prediction_Hic_sacffold_11.322	0.036498	1.61e-11	6.41e-11	0.025887	0.0471008	Transmembrane protein 218 OS=Xenopus tropicalis OX=8364 GN=tmem218 PE=3 SV=1
EVM_prediction_Hic_sacffold_5.1107	0.0358621	3.58e-11	1.41e-10	0.0252507	0.0464655	Elongin-C OS=Rattus norvegicus OX=10116 GN=Eloc PE=1 SV=1
EVM_prediction_Hic_sacffold_9.1262	0.0357039	4.36e-11	1.71e-10	0.0250924	0.0463074	NADH dehydrogenase [ubiquinone] 1 beta subcomplex subunit 11, mitochondrial OS=Mus musculus OX=10090 GN=Ndufb11 PE=1 SV=2
EVM_prediction_Hic_sacffold_5.3836	0.0356969	4.4e-11	1.72e-10	0.0250854	0.0463004	Sorcin OS=Cricetulus griseus OX=10029 GN=SRI PE=1 SV=1
EVM_prediction_Hic_sacffold_4.3179	0.035693	4.42e-11	1.73e-10	0.0250815	0.0462965	Protogenin OS=Gallus gallus OX=9031 GN=PRTG PE=2 SV=1
EVM_prediction_Hic_sacffold_3.3202	0.0356641	4.58e-11	1.79e-10	0.0250525	0.0462676	Mitochondrial import receptor subunit TOM20 homolog OS=Xenopus tropicalis OX=8364 GN=tomm20 PE=2 SV=1
EVM_prediction_Hic_sacffold_11.1281	0.0353164	7.05e-11	2.72e-10	0.0247046	0.0459202	Netrin-1 OS=Homo sapiens OX=9606 GN=NTN1 PE=1 SV=2
EVM_prediction_Hic_sacffold_11.96	0.035066	9.59e-11	3.67e-10	0.0244541	0.04567	Histone-lysine N-methyltransferase PRDM16 OS=Homo sapiens OX=9606 GN=PRDM16 PE=1 SV=3
EVM_prediction_Hic_sacffold_7.887	0.0348709	1.22e-10	4.63e-10	0.0242589	0.0454751	Uncharacterized protein C7orf50 homolog OS=Mus musculus OX=10090 PE=1 SV=3
EVM_prediction_Hic_sacffold_10.1840	0.0348391	1.26e-10	4.8e-10	0.024227	0.0454433	DNA-directed RNA polymerases I, II, and III subunit RPABC5 OS=Mus musculus OX=10090 GN=Polr2l PE=3 SV=1
EVM_prediction_Hic_sacffold_5.2476	0.0346674	1.56e-10	5.88e-10	0.0240552	0.0452718	Small nuclear ribonucleoprotein Sm D1 OS=Mus musculus OX=10090 GN=Snrpd1 PE=1 SV=1
EVM_prediction_Hic_sacffold_2.419	0.0346117	1.67e-10	6.28e-10	0.0239995	0.0452161	Small nuclear ribonucleoprotein F OS=Xenopus laevis OX=8355 GN=snrpf PE=3 SV=1
EVM_prediction_Hic_sacffold_8.1195	0.0340969	3.09e-10	1.14e-09	0.0234843	0.0447017	DBIRD complex subunit ZNF326 OS=Xenopus tropicalis OX=8364 GN=znf326 PE=2 SV=1
EVM_prediction_Hic_sacffold_7.685	0.0336839	5.03e-10	1.84e-09	0.0230711	0.0442891	40S ribosomal protein S7 OS=Ictalurus punctatus OX=7998 GN=rps7 PE=2 SV=1
EVM_prediction_Hic_sacffold_6.4828	0.0336013	5.55e-10	2.02e-09	0.0229884	0.0442065	Luc7-like protein 3 OS=Pongo abelii OX=9601 GN=LUC7L3 PE=2 SV=1
EVM_prediction_Hic_sacffold_1.1855	0.0336002	5.56e-10	2.02e-09	0.0229874	0.0442055	Kremen protein 1 OS=Xenopus laevis OX=8355 GN=kremen1 PE=1 SV=1
EVM_prediction_Hic_sacffold_8.442	0.0332939	7.95e-10	2.85e-09	0.0226809	0.0438994	Ribosome production factor 1 OS=Xenopus laevis OX=8355 GN=rpf1 PE=2 SV=1
EVM_prediction_Hic_sacffold_2.3077	0.0332092	8.77e-10	3.14e-09	0.0225961	0.0438148	KH domain-containing, RNA-binding, signal transduction-associated protein 1 OS=Mus musculus OX=10090 GN=Khdrbs1 PE=1 SV=2
EVM_prediction_Hic_sacffold_5.3308	0.0330647	1.04e-09	3.7e-09	0.0224515	0.0436704	Junctional protein associated with coronary artery disease OS=Mus musculus OX=10090 GN=Jcad PE=1 SV=2
EVM_prediction_Hic_sacffold_10.1087	0.0325465	1.88e-09	6.58e-09	0.021933	0.0431526	Fos-related antigen 1 OS=Homo sapiens OX=9606 GN=FOSL1 PE=1 SV=1
EVM_prediction_Hic_sacffold_2.4795	0.0321073	3.09e-09	1.06e-08	0.0214936	0.0427138	Wiskott-Aldrich syndrome protein family member 3 OS=Homo sapiens OX=9606 GN=WASF3 PE=1 SV=2
EVM_prediction_Hic_sacffold_3.3902	0.0318555	4.1e-09	1.4e-08	0.0212416	0.0424621	Nuclear nucleic acid-binding protein C1D OS=Xenopus laevis OX=8355 GN=c1d PE=2 SV=1
EVM_prediction_Hic_sacffold_2.5175	0.0318205	4.26e-09	1.46e-08	0.0212066	0.0424272	Methylosome subunit pICln OS=Xenopus laevis OX=8355 GN=clns1a PE=2 SV=1
EVM_prediction_Hic_sacffold_3.3162	0.0313992	6.79e-09	2.29e-08	0.0207851	0.0420062	Splicing factor 3B subunit 5 OS=Homo sapiens OX=9606 GN=SF3B5 PE=1 SV=1
EVM_prediction_Hic_sacffold_4.3195	0.0310766	9.67e-09	3.23e-08	0.0204623	0.0416839	Protein unc-13 homolog C OS=Rattus norvegicus OX=10116 GN=Unc13c PE=1 SV=3
EVM_prediction_Hic_sacffold_12.2242	0.0307676	1.35e-08	4.48e-08	0.0201532	0.0413751	Heat shock protein HSP 90-alpha 1 OS=Danio rerio OX=7955 GN=hsp90a.1 PE=1 SV=3
EVM_prediction_Hic_sacffold_12.2245	0.0303713	2.07e-08	6.74e-08	0.0197566	0.0409791	MAPK/MAK/MRK overlapping kinase OS=Mus musculus OX=10090 GN=Mok PE=1 SV=1
EVM_prediction_Hic_sacffold_5.3279	0.0302505	2.35e-08	7.61e-08	0.0196358	0.0408584	Cytochrome c, testis-specific OS=Xenopus laevis OX=8355 GN=cyct PE=3 SV=3
EVM_prediction_Hic_sacffold_11.2977	0.0302499	2.35e-08	7.61e-08	0.0196352	0.0408578	Heterochromatin protein 1-binding protein 3 OS=Gallus gallus OX=9031 GN=HP1BP3 PE=2 SV=1
EVM_prediction_Hic_sacffold_3.2575	0.0302091	2.46e-08	7.93e-08	0.0195944	0.040817	RWD domain-containing protein 1 OS=Rattus norvegicus OX=10116 GN=Rwdd1 PE=2 SV=1
EVM_prediction_Hic_sacffold_1.4224	0.0301451	2.63e-08	8.47e-08	0.0195303	0.0407531	Heterogeneous nuclear ribonucleoprotein D0 OS=Rattus norvegicus OX=10116 GN=Hnrnpd PE=1 SV=2
EVM_prediction_Hic_sacffold_4.1345	0.0300701	2.85e-08	9.14e-08	0.0194553	0.0406781	Prefoldin subunit 1 OS=Danio rerio OX=7955 GN=pfdn1 PE=2 SV=1
EVM_prediction_Hic_sacffold_5.1271	0.0300503	2.91e-08	9.32e-08	0.0194355	0.0406584	Transcription elongation factor A protein 1 OS=Homo sapiens OX=9606 GN=TCEA1 PE=1 SV=2
EVM_prediction_Hic_sacffold_4.1214	0.0299502	3.23e-08	1.03e-07	0.0193353	0.0405583	CDKN2AIP N-terminal-like protein OS=Homo sapiens OX=9606 GN=CDKN2AIPNL PE=1 SV=1
EVM_prediction_Hic_sacffold_11.1786	0.0296472	4.44e-08	1.4e-07	0.0190322	0.0402556	Ferritin, higher subunit OS=Lithobates catesbeiana OX=8400 PE=1 SV=3
EVM_prediction_Hic_sacffold_7.618	0.0296112	4.61e-08	1.46e-07	0.0189962	0.0402196	UPF0488 protein C8orf33 homolog OS=Danio rerio OX=7955 GN=zgc:112185 PE=2 SV=1
EVM_prediction_Hic_sacffold_2.1618	0.0295867	4.73e-08	1.49e-07	0.0189716	0.0401951	Tricarboxylate transport protein A, mitochondrial OS=Danio rerio OX=7955 GN=slc25a1a PE=2 SV=1
EVM_prediction_Hic_sacffold_2.3070	0.029387	5.82e-08	1.83e-07	0.0187718	0.0399955	#N/A
EVM_prediction_Hic_sacffold_1.3653	0.0292844	6.47e-08	2.02e-07	0.0186692	0.039893	ATP synthase subunit delta, mitochondrial OS=Rattus norvegicus OX=10116 GN=Atp5f1d PE=1 SV=2
EVM_prediction_Hic_sacffold_3.3509	0.0291558	7.38e-08	2.3e-07	0.0185406	0.0397646	Latent-transforming growth factor beta-binding protein 1 OS=Homo sapiens OX=9606 GN=LTBP1 PE=1 SV=4
EVM_prediction_Hic_sacffold_11.801	0.0291202	7.66e-08	2.39e-07	0.0185049	0.039729	Peptidyl-prolyl cis-trans isomerase H OS=Homo sapiens OX=9606 GN=PPIH PE=1 SV=1
EVM_prediction_Hic_sacffold_3.2236	0.0291024	7.8e-08	2.43e-07	0.0184871	0.0397112	Cytochrome c oxidase subunit 7A2, mitochondrial OS=Bos taurus OX=9913 GN=COX7A2 PE=1 SV=3
EVM_prediction_Hic_sacffold_10.1543_EVM_prediction_Hic_sacffold_10.1544	0.0290607	8.14e-08	2.53e-07	0.0184454	0.0396695	Sphingomyelin phosphodiesterase 3 OS=Rattus norvegicus OX=10116 GN=Smpd3 PE=1 SV=2
EVM_prediction_Hic_sacffold_1.1567	0.0289316	9.28e-08	2.87e-07	0.0183162	0.0395405	SMC5-SMC6 complex localization factor protein 1 OS=Bos taurus OX=9913 GN=SLF1 PE=2 SV=2
EVM_prediction_Hic_sacffold_10.1325	0.0288115	1.05e-07	3.23e-07	0.018196	0.0394204	Neurexin-2 OS=Rattus norvegicus OX=10116 GN=Nrxn2 PE=1 SV=3
EVM_prediction_Hic_sacffold_8.1812	0.0286091	1.29e-07	3.92e-07	0.0179936	0.0392183	Glutamate receptor ionotropic, NMDA 2B OS=Xenopus laevis OX=8355 GN=grin2b PE=1 SV=1
EVM_prediction_Hic_sacffold_11.919	0.0286027	1.3e-07	3.95e-07	0.0179871	0.0392118	Cilia- and flagella-associated protein 74 OS=Mus musculus OX=10090 GN=Cfap74 PE=2 SV=3
EVM_prediction_Hic_sacffold_3.2218	0.0285274	1.4e-07	4.25e-07	0.0179118	0.0391366	Cyclic GMP-AMP synthase OS=Homo sapiens OX=9606 GN=CGAS PE=1 SV=2
EVM_prediction_Hic_sacffold_5.2251	0.028347	1.67e-07	5.06e-07	0.0177313	0.0389563	UPF0711 protein C18orf21 OS=Homo sapiens OX=9606 GN=C18orf21 PE=1 SV=1
EVM_prediction_Hic_sacffold_6.3186	0.0281457	2.05e-07	6.14e-07	0.0175299	0.0387551	RAD52 motif-containing protein 1 OS=Gallus gallus OX=9031 GN=RDM1 PE=1 SV=1
EVM_prediction_Hic_sacffold_1.2584	0.0280434	2.26e-07	6.77e-07	0.0174276	0.038653	Mitochondrial fission process protein 1 OS=Homo sapiens OX=9606 GN=MTFP1 PE=1 SV=1
EVM_prediction_Hic_sacffold_1.4946	0.0280188	2.32e-07	6.92e-07	0.017403	0.0386284	Microtubule-associated protein 9 OS=Homo sapiens OX=9606 GN=MAP9 PE=1 SV=3
EVM_prediction_Hic_sacffold_2.1895	0.0279944	2.38e-07	7.09e-07	0.0173785	0.0386039	Synaptotagmin-like protein 5 OS=Homo sapiens OX=9606 GN=SYTL5 PE=1 SV=1
EVM_prediction_Hic_sacffold_4.2940	0.0278893	2.64e-07	7.83e-07	0.0172734	0.0384989	C2 calcium-dependent domain-containing protein 4C OS=Mus musculus OX=10090 GN=C2cd4cC2CD4 family PE=1 SV=1
EVM_prediction_Hic_sacffold_7.2861	0.0277794	2.94e-07	8.68e-07	0.0171634	0.0383891	Zinc finger protein GLI4 OS=Xenopus laevis OX=8355 GN=gli4 PE=2 SV=1
EVM_prediction_Hic_sacffold_4.3259	0.0276931	3.2e-07	9.43e-07	0.0170771	0.0383029	Deoxyuridine 5'-triphosphate nucleotidohydrolase, mitochondrial OS=Homo sapiens OX=9606 GN=DUT PE=1 SV=4
EVM_prediction_Hic_sacffold_6.4562	0.0271888	5.21e-07	1.51e-06	0.0165725	0.0377989	Centrosomal protein of 131 kDa OS=Danio rerio OX=7955 GN=cep131 PE=1 SV=1
EVM_prediction_Hic_sacffold_2.2188	0.0271562	5.38e-07	1.56e-06	0.0165399	0.0377663	Protein Wnt-2b-A OS=Xenopus laevis OX=8355 GN=wnt2b-a PE=2 SV=1
EVM_prediction_Hic_sacffold_2.4244	0.0271131	5.6e-07	1.62e-06	0.0164968	0.0377233	Tubulin alpha-1B chain OS=Rattus norvegicus OX=10116 GN=Tuba1b PE=1 SV=1
EVM_prediction_Hic_sacffold_3.3923	0.0266156	8.99e-07	2.56e-06	0.0159991	0.0372261	Poly [ADP-ribose] polymerase 1 (Fragment) OS=Xenopus laevis OX=8355 GN=parp1 PE=2 SV=1
EVM_prediction_Hic_sacffold_8.440	0.0265927	9.19e-07	2.61e-06	0.0159761	0.0372032	Uricase OS=Rattus norvegicus OX=10116 GN=Uox PE=1 SV=3
EVM_prediction_Hic_sacffold_1.4296	0.0264197	1.08e-06	3.06e-06	0.0158031	0.0370304	Neuronal acetylcholine receptor subunit alpha-7 OS=Homo sapiens OX=9606 GN=CHRNA7 PE=1 SV=5
EVM_prediction_Hic_sacffold_5.3678	0.0259813	1.62e-06	4.52e-06	0.0153645	0.0365922	Sickle tail protein homolog OS=Homo sapiens OX=9606 GN=KIAA1217 PE=1 SV=2
EVM_prediction_Hic_sacffold_11.2482	0.0259554	1.66e-06	4.62e-06	0.0153386	0.0365664	Cytochrome c oxidase subunit 6B1 OS=Mus musculus OX=10090 GN=Cox6b1 PE=1 SV=2
EVM_prediction_Hic_sacffold_8.654	0.0258619	1.81e-06	5.02e-06	0.0152451	0.036473	Origin recognition complex subunit 1 OS=Bos taurus OX=9913 GN=ORC1 PE=2 SV=2
EVM_prediction_Hic_sacffold_1.3363	0.0258451	1.84e-06	5.09e-06	0.0152282	0.0364561	Acidic leucine-rich nuclear phosphoprotein 32 family member B OS=Bos taurus OX=9913 GN=ANP32B PE=2 SV=1
EVM_prediction_Hic_sacffold_1.1536	0.025778	1.96e-06	5.4e-06	0.0151611	0.0363891	Myocyte-specific enhancer factor 2C OS=Bos taurus OX=9913 GN=MEF2C PE=2 SV=1
EVM_prediction_Hic_sacffold_10.1077	0.0257306	2.04e-06	5.64e-06	0.0151137	0.0363417	C-factor OS=Myxococcus xanthus OX=34 GN=csgA PE=1 SV=1
EVM_prediction_Hic_sacffold_9.149	0.0256636	2.17e-06	5.98e-06	0.0150467	0.0362748	Prefoldin subunit 6 OS=Mus musculus OX=10090 GN=Pfdn6 PE=1 SV=1
EVM_prediction_Hic_sacffold_2.4518	0.0256554	2.19e-06	6.02e-06	0.0150384	0.0362665	UPF0160 protein MYG1, mitochondrial OS=Rattus norvegicus OX=10116 GN=Myg1 PE=1 SV=1
EVM_prediction_Hic_sacffold_2.4537	0.0254832	2.56e-06	7e-06	0.0148662	0.0360945	Keratin, type II cytoskeletal 8 OS=Xenopus laevis OX=8355 PE=2 SV=1
EVM_prediction_Hic_sacffold_6.834	0.0254441	2.65e-06	7.25e-06	0.0148271	0.0360554	Protein DPCD OS=Xenopus tropicalis OX=8364 GN=dpcd PE=2 SV=1
EVM_prediction_Hic_sacffold_1.3378	0.0251165	3.56e-06	9.62e-06	0.0144994	0.035728	Uncharacterized protein KIAA1958 OS=Homo sapiens OX=9606 GN=KIAA1958 PE=1 SV=1
EVM_prediction_Hic_sacffold_1.4908	0.0250642	3.73e-06	1e-05	0.0144471	0.0356758	NADH dehydrogenase [ubiquinone] 1 subunit C1, mitochondrial OS=Pongo pygmaeus OX=9600 GN=NDUFC1 PE=3 SV=1
EVM_prediction_Hic_sacffold_1.1671	0.0250122	3.9e-06	1.05e-05	0.014395	0.0356238	Band 4.1-like protein 4A OS=Homo sapiens OX=9606 GN=EPB41L4A PE=1 SV=2
EVM_prediction_Hic_sacffold_9.1651	0.0250063	3.92e-06	1.06e-05	0.0143891	0.0356179	Ubiquitin-related modifier 1 OS=Gallus gallus OX=9031 GN=URM1 PE=3 SV=1
EVM_prediction_Hic_sacffold_8.2445	0.0249726	4.04e-06	1.09e-05	0.0143554	0.0355842	Forkhead box protein P1 OS=Homo sapiens OX=9606 GN=FOXP1 PE=1 SV=1
EVM_prediction_Hic_sacffold_1.1535	0.0249422	4.15e-06	1.11e-05	0.014325	0.0355538	Myocyte-specific enhancer factor 2C OS=Sus scrofa OX=9823 GN=MEF2C PE=2 SV=1
EVM_prediction_Hic_sacffold_3.4665	0.0248817	4.38e-06	1.17e-05	0.0142644	0.0354934	39S ribosomal protein L33, mitochondrial OS=Tetraodon nigroviridis OX=99883 GN=mrpl33 PE=3 SV=1
EVM_prediction_Hic_sacffold_3.2790	0.0248553	4.49e-06	1.2e-05	0.014238	0.0354669	Transcription factor 21 OS=Xenopus tropicalis OX=8364 GN=tcf21 PE=2 SV=1
EVM_prediction_Hic_sacffold_4.423	0.0248482	4.51e-06	1.2e-05	0.014231	0.0354599	FERM and PDZ domain-containing protein 1 OS=Mus musculus OX=10090 GN=Frmpd1 PE=1 SV=1
EVM_prediction_Hic_sacffold_3.1396_EVM_prediction_Hic_sacffold_3.1397	0.0247919	4.74e-06	1.26e-05	0.0141746	0.0354036	Serine--pyruvate aminotransferase, mitochondrial OS=Callithrix jacchus OX=9483 GN=AGXT PE=2 SV=1
EVM_prediction_Hic_sacffold_9.280	0.0247444	4.95e-06	1.31e-05	0.0141271	0.0353561	Small nuclear ribonucleoprotein Sm D2 OS=Mus musculus OX=10090 GN=Snrpd2 PE=1 SV=1
EVM_prediction_Hic_sacffold_8.3098	0.0245428	5.9e-06	1.55e-05	0.0139254	0.0351547	Sodium-coupled neutral amino acid transporter 3 OS=Mus musculus OX=10090 GN=Slc38a3 PE=1 SV=1
EVM_prediction_Hic_sacffold_9.536	0.0243985	6.7e-06	1.75e-05	0.013781	0.0350105	Protocadherin-11 X-linked OS=Sus scrofa OX=9823 GN=PCDH11X PE=2 SV=1
EVM_prediction_Hic_sacffold_2.568	0.0243284	7.12e-06	1.86e-05	0.0137109	0.0349404	Coiled-coil domain-containing protein 58 OS=Homo sapiens OX=9606 GN=CCDC58 PE=1 SV=1
EVM_prediction_Hic_sacffold_1.2837	0.0242874	7.37e-06	1.92e-05	0.0136698	0.0348994	NEDD8 OS=Oryctolagus cuniculus OX=9986 GN=NEDD8 PE=3 SV=1
EVM_prediction_Hic_sacffold_7.1883	0.0242542	7.59e-06	1.97e-05	0.0136367	0.0348663	BRCA1-associated RING domain protein 1 OS=Homo sapiens OX=9606 GN=BARD1 PE=1 SV=2
EVM_prediction_Hic_sacffold_12.2264	0.0240942	8.71e-06	2.25e-05	0.0134766	0.0347063	Protein LBH OS=Xenopus tropicalis OX=8364 GN=lbh PE=3 SV=1
EVM_prediction_Hic_sacffold_11.1647	0.0240311	9.19e-06	2.37e-05	0.0134135	0.0346433	ATP synthase subunit g, mitochondrial OS=Pongo abelii OX=9601 GN=ATP5MG PE=3 SV=1
EVM_prediction_Hic_sacffold_6.4053	0.0239919	9.51e-06	2.45e-05	0.0133743	0.0346041	DNA topoisomerase 1 OS=Xenopus laevis OX=8355 GN=top1 PE=2 SV=1
EVM_prediction_Hic_sacffold_2.2606	0.0239294	1e-05	2.58e-05	0.0133118	0.0345417	Stathmin-1-A OS=Xenopus laevis OX=8355 GN=stmn1-a PE=2 SV=1
EVM_prediction_Hic_sacffold_7.1736	0.0236616	1.26e-05	3.21e-05	0.0130439	0.0342741	NADH dehydrogenase [ubiquinone] 1 beta subcomplex subunit 3 OS=Bos taurus OX=9913 GN=NDUFB3 PE=1 SV=2
EVM_prediction_Hic_sacffold_10.294	0.0234827	1.46e-05	3.72e-05	0.0128648	0.0340952	#N/A
EVM_prediction_Hic_sacffold_9.818	0.023419	1.54e-05	3.91e-05	0.0128011	0.0340315	Ribosome biogenesis protein NOP53 OS=Homo sapiens OX=9606 GN=NOP53 PE=1 SV=2
EVM_prediction_Hic_sacffold_10.1439	0.0233946	1.58e-05	3.99e-05	0.0127767	0.0340072	Nuclear receptor coactivator 5 OS=Homo sapiens OX=9606 GN=NCOA5 PE=1 SV=2
EVM_prediction_Hic_sacffold_10.879	0.0233299	1.66e-05	4.2e-05	0.012712	0.0339425	Heat shock factor-binding protein 1 OS=Bos taurus OX=9913 GN=HSBP1 PE=3 SV=1
EVM_prediction_Hic_sacffold_8.2141	0.0232728	1.74e-05	4.39e-05	0.0126549	0.0338855	#N/A
EVM_prediction_Hic_sacffold_4.2911	0.0231424	1.94e-05	4.87e-05	0.0125245	0.0337552	Stimulated by retinoic acid gene 6 protein-like OS=Mus musculus OX=10090 GN=Stra6l PE=1 SV=1
EVM_prediction_Hic_sacffold_1.2616	0.0231235	1.97e-05	4.94e-05	0.0125056	0.0337363	Rho guanine nucleotide exchange factor 40 OS=Homo sapiens OX=9606 GN=ARHGEF40 PE=1 SV=3
EVM_prediction_Hic_sacffold_4.4614	0.0231035	2.01e-05	5.02e-05	0.0124855	0.0337163	Profilin-1 OS=Homo sapiens OX=9606 GN=PFN1 PE=1 SV=2
EVM_prediction_Hic_sacffold_3.2787	0.0230361	2.12e-05	5.3e-05	0.0124181	0.0336489	Eyes absent homolog 4 OS=Homo sapiens OX=9606 GN=EYA4 PE=1 SV=2
EVM_prediction_Hic_sacffold_10.799	0.0229668	2.25e-05	5.59e-05	0.0123488	0.0335797	Myosin light chain kinase, smooth muscle OS=Oryctolagus cuniculus OX=9986 GN=MYLK PE=1 SV=2
EVM_prediction_Hic_sacffold_10.559	0.0229345	2.31e-05	5.74e-05	0.0123164	0.0335473	GTP-binding protein RAD OS=Homo sapiens OX=9606 GN=RRAD PE=1 SV=2
EVM_prediction_Hic_sacffold_7.638	0.0228236	2.53e-05	6.25e-05	0.0122055	0.0334365	Cyclin-F OS=Xenopus tropicalis OX=8364 GN=ccnf PE=2 SV=1
EVM_prediction_Hic_sacffold_10.1508	0.0227658	2.65e-05	6.54e-05	0.0121477	0.0333788	Short chain dehydrogenase gsfK OS=Penicillium aethiopicum OX=36650 GN=gsfK PE=1 SV=1
EVM_prediction_Hic_sacffold_5.688	0.0227117	2.77e-05	6.82e-05	0.0120936	0.0333247	Mediator of RNA polymerase II transcription subunit 30 OS=Xenopus laevis OX=8355 GN=med30 PE=2 SV=1
EVM_prediction_Hic_sacffold_9.717	0.0226438	2.93e-05	7.19e-05	0.0120256	0.0332568	Tubulin beta chain OS=Xenopus tropicalis OX=8364 GN=tubb PE=2 SV=1
EVM_prediction_Hic_sacffold_2.2845	0.0224749	3.35e-05	8.2e-05	0.0118567	0.033088	Chromatin modification-related protein MEAF6 OS=Xenopus tropicalis OX=8364 GN=meaf6 PE=2 SV=1
EVM_prediction_Hic_sacffold_4.3187	0.0224405	3.45e-05	8.42e-05	0.0118223	0.0330537	#N/A
EVM_prediction_Hic_sacffold_2.2356	0.0223161	3.81e-05	9.25e-05	0.0116978	0.0329293	Zinc finger HIT domain-containing protein 3 OS=Homo sapiens OX=9606 GN=ZNHIT3 PE=1 SV=2
EVM_prediction_Hic_sacffold_2.3451	0.0223052	3.84e-05	9.32e-05	0.0116869	0.0329184	Ribonuclease P protein subunit p21 OS=Mus musculus OX=10090 GN=Rpp21 PE=1 SV=2
EVM_prediction_Hic_sacffold_8.634	0.0220399	4.75e-05	0.000114238	0.0114216	0.0326533	Protein mago nashi homolog 2 OS=Mus musculus OX=10090 GN=Magohb PE=2 SV=1
EVM_prediction_Hic_sacffold_2.567	0.0220345	4.77e-05	0.000114677	0.0114162	0.0326479	Cystatin-B OS=Pongo pygmaeus OX=9600 GN=CSTB PE=3 SV=1
EVM_prediction_Hic_sacffold_1.1413	0.0218205	5.65e-05	0.00013448	0.0112021	0.0324341	Soluble lamin-associated protein of 75 kDa OS=Homo sapiens OX=9606 GN=FAM169A PE=1 SV=2
EVM_prediction_Hic_sacffold_7.2623	0.0215533	6.95e-05	0.000163922	0.0109348	0.032167	TATA-binding protein-associated factor 2N OS=Homo sapiens OX=9606 GN=TAF15 PE=1 SV=1
EVM_prediction_Hic_sacffold_4.1210	0.0215133	7.17e-05	0.000168834	0.0108948	0.032127	Lymphoid enhancer-binding factor 1 OS=Mus musculus OX=10090 GN=Lef1 PE=1 SV=1
EVM_prediction_Hic_sacffold_4.1216	0.0215075	7.21e-05	0.000169528	0.0108889	0.0321212	Solute carrier family 22 member 5 OS=Mus musculus OX=10090 GN=Slc22a5 PE=1 SV=1
EVM_prediction_Hic_sacffold_5.3262	0.0214264	7.67e-05	0.000179938	0.0108078	0.0320401	Heterogeneous nuclear ribonucleoproteins A2/B1 OS=Bos taurus OX=9913 GN=HNRNPA2B1 PE=2 SV=1
EVM_prediction_Hic_sacffold_4.2871	0.0213803	7.95e-05	0.000186022	0.0107617	0.031994	#N/A
EVM_prediction_Hic_sacffold_6.2591	0.0210325	0.000103736	0.000239398	0.0104138	0.0316465	Homologous-pairing protein 2 homolog OS=Xenopus laevis OX=8355 GN=psmc3ip PE=2 SV=1
EVM_prediction_Hic_sacffold_8.638	0.020996	0.000106646	0.000245861	0.0103773	0.03161	Protein mago nashi homolog 2 OS=Mus musculus OX=10090 GN=Magohb PE=2 SV=1
EVM_prediction_Hic_sacffold_2.1989	0.0209226	0.00011274	0.000259022	0.0103039	0.0315367	Transmembrane protein 183 OS=Bos taurus OX=9913 GN=TMEM183 PE=2 SV=1
EVM_prediction_Hic_sacffold_10.1577	0.0207149	0.000131811	0.000300524	0.0100961	0.031329	Cleavage and polyadenylation specificity factor subunit 5 OS=Xenopus laevis OX=8355 GN=nudt21 PE=2 SV=1
EVM_prediction_Hic_sacffold_6.3456	0.0207026	0.000133029	0.000303055	0.0100838	0.0313168	Pancreatic progenitor cell differentiation and proliferation factor B OS=Xenopus laevis OX=8355 GN=ppdpf-b PE=3 SV=1
EVM_prediction_Hic_sacffold_10.906	0.0206935	0.000133944	0.000305076	0.0100746	0.0313076	COX assembly mitochondrial protein 2 homolog OS=Xenopus tropicalis OX=8364 GN=cmc2 PE=3 SV=1
EVM_prediction_Hic_sacffold_8.155	0.0206005	0.000143572	0.00032581	0.00998166	0.0312147	Aldo-keto reductase family 1 member A1 OS=Xenopus tropicalis OX=8364 GN=akr1a1 PE=2 SV=1
EVM_prediction_Hic_sacffold_4.2582	0.0205714	0.00014672	0.00033248	0.00995253	0.0311856	DnaJ homolog subfamily C member 2 OS=Xenopus tropicalis OX=8364 GN=dnajc2 PE=2 SV=2
EVM_prediction_Hic_sacffold_8.2684	0.0205272	0.00015162	0.000343166	0.00990834	0.0311415	RuvB-like 1 OS=Xenopus laevis OX=8355 GN=ruvbl1 PE=2 SV=1
EVM_prediction_Hic_sacffold_10.673	0.0204285	0.000163127	0.000367794	0.00980963	0.0310428	BTB/POZ domain-containing protein kctd15 OS=Xenopus tropicalis OX=8364 GN=kctd15 PE=2 SV=1
EVM_prediction_Hic_sacffold_9.1730	0.0203733	0.000169926	0.000382582	0.00975434	0.0309876	Non-structural maintenance of chromosomes element 3 homolog OS=Homo sapiens OX=9606 GN=NSMCE3 PE=1 SV=1
EVM_prediction_Hic_sacffold_4.1346	0.0203001	0.000179341	0.000402562	0.00968112	0.0309144	Heterogeneous nuclear ribonucleoprotein A/B OS=Homo sapiens OX=9606 GN=HNRNPAB PE=1 SV=2
EVM_prediction_Hic_sacffold_6.484	0.0202768	0.00018244	0.000409106	0.00965782	0.0308912	Adhesion G protein-coupled receptor A2 OS=Mus musculus OX=10090 GN=Adgra2 PE=1 SV=2
EVM_prediction_Hic_sacffold_1.3048	0.0202382	0.000187677	0.000420429	0.00961925	0.0308526	Guanine deaminase OS=Pongo abelii OX=9601 GN=GDA PE=2 SV=1
EVM_prediction_Hic_sacffold_12.2632	0.0202028	0.000192619	0.000430808	0.00958378	0.0308172	RNA-binding protein MEX3A OS=Homo sapiens OX=9606 GN=MEX3A PE=1 SV=1
EVM_prediction_Hic_sacffold_9.1263	0.0201175	0.000205006	0.000456681	0.0094985	0.030732	Polyglutamine-binding protein 1 OS=Rattus norvegicus OX=10116 GN=Pqbp1 PE=2 SV=1
EVM_prediction_Hic_sacffold_9.2724	0.0200149	0.000220898	0.000489253	0.00939591	0.0306295	Synaptotagmin-like protein 2 OS=Mus musculus OX=10090 GN=Sytl2 PE=1 SV=2
EVM_prediction_Hic_sacffold_11.2917	0.0200022	0.00022295	0.000493308	0.00938318	0.0306167	Pulmonary surfactant-associated protein C OS=Neovison vison OX=452646 GN=SFTPC PE=2 SV=1
EVM_prediction_Hic_sacffold_9.3105	0.019987	0.000225431	0.0004987	0.00936792	0.0306015	DNA-directed RNA polymerase II subunit RPB9 OS=Sus scrofa OX=9823 GN=POLR2I PE=1 SV=1
EVM_prediction_Hic_sacffold_6.4382	0.0197751	0.000262693	0.000576449	0.00915598	0.0303897	Lysozyme g OS=Gallus gallus OX=9031 PE=2 SV=1
EVM_prediction_Hic_sacffold_3.2186	0.0197311	0.000271121	0.000594357	0.00911198	0.0303458	Collagen alpha-1(XIX) chain OS=Homo sapiens OX=9606 GN=COL19A1 PE=1 SV=3
EVM_prediction_Hic_sacffold_8.554	0.0195533	0.000307829	0.000670356	0.00893416	0.0301681	Ubiquitin-conjugating enzyme E2 U OS=Macaca fascicularis OX=9541 GN=UBE2U PE=2 SV=1
EVM_prediction_Hic_sacffold_9.1786	0.0195077	0.000317972	0.00069123	0.00888853	0.0301225	Small nuclear ribonucleoprotein G OS=Mus musculus OX=10090 GN=Snrpg PE=1 SV=1
EVM_prediction_Hic_sacffold_10.540	0.0194763	0.000325143	0.000705583	0.00885709	0.0300911	NEDD4-like E3 ubiquitin-protein ligase WWP2 OS=Homo sapiens OX=9606 GN=WWP2 PE=1 SV=2
EVM_prediction_Hic_sacffold_5.758	0.0194563	0.000329788	0.000715385	0.00883706	0.0300711	Eukaryotic translation initiation factor 3 subunit E OS=Xenopus tropicalis OX=8364 GN=eif3e PE=2 SV=1
EVM_prediction_Hic_sacffold_4.3627	0.0194264	0.000336827	0.000729944	0.00880722	0.0300413	Mothers against decapentaplegic homolog 3 OS=Gallus gallus OX=9031 GN=SMAD3 PE=2 SV=1
EVM_prediction_Hic_sacffold_12.1664	0.0194058	0.000341778	0.000739956	0.00878657	0.0300206	HAUS augmin-like complex subunit 2 OS=Homo sapiens OX=9606 GN=HAUS2 PE=1 SV=1
EVM_prediction_Hic_sacffold_6.2939	0.0192633	0.000377871	0.00081541	0.00864401	0.0298782	Cell division control protein 6 homolog OS=Homo sapiens OX=9606 GN=CDC6 PE=1 SV=1
EVM_prediction_Hic_sacffold_2.3377	0.0192064	0.000393247	0.000846463	0.00858711	0.0298213	RNA-binding protein Musashi homolog 2 OS=Homo sapiens OX=9606 GN=MSI2 PE=1 SV=1
EVM_prediction_Hic_sacffold_3.2495	0.0191554	0.000407519	0.000874653	0.00853613	0.0297704	Centrosomal protein cep57l1 OS=Xenopus laevis OX=8355 GN=cep57l1 PE=1 SV=1
EVM_prediction_Hic_sacffold_7.2136	0.019121	0.000417421	0.000894702	0.00850172	0.029736	Mitogen-activated protein kinase kinase kinase 20 OS=Mus musculus OX=10090 GN=Map3k20 PE=1 SV=1
EVM_prediction_Hic_sacffold_2.3277	0.0190636	0.000434468	0.000929508	0.00844424	0.0296786	DNA-directed RNA polymerase III subunit RPC9 OS=Bos taurus OX=9913 GN=CRCP PE=2 SV=1
EVM_prediction_Hic_sacffold_2.1272	0.0190541	0.000437324	0.000934327	0.00843482	0.0296692	#N/A
EVM_prediction_Hic_sacffold_2.947	0.0190461	0.00043979	0.000939044	0.00842673	0.0296611	ATP synthase subunit O, mitochondrial OS=Pongo abelii OX=9601 GN=ATP5PO PE=2 SV=1
EVM_prediction_Hic_sacffold_3.3248	0.0189837	0.000459239	0.000977765	0.00836437	0.0295988	Protein dpy-30 homolog OS=Mus musculus OX=10090 GN=Dpy30 PE=1 SV=1
EVM_prediction_Hic_sacffold_2.2781	0.0189693	0.000463853	0.000986649	0.00834994	0.0295844	Splicing factor, proline- and glutamine-rich OS=Mus musculus OX=10090 GN=Sfpq PE=1 SV=1
EVM_prediction_Hic_sacffold_3.2159	0.0189089	0.000483634	0.00102579	0.00828954	0.029524	KH domain-containing, RNA-binding, signal transduction-associated protein 2 OS=Xenopus tropicalis OX=8364 GN=khdrbs2 PE=2 SV=1
EVM_prediction_Hic_sacffold_6.2657	0.0187609	0.000535491	0.0011302	0.00814152	0.0293761	Chromobox protein homolog 2 OS=Homo sapiens OX=9606 GN=CBX2 PE=1 SV=2
EVM_prediction_Hic_sacffold_3.741	0.0187096	0.000554658	0.00116889	0.00809017	0.0293248	Cytochrome P450 2K6 OS=Danio rerio OX=7955 GN=cyp2k6 PE=1 SV=1
EVM_prediction_Hic_sacffold_12.837	0.0186865	0.0005635	0.00118595	0.00806704	0.0293017	CD48 antigen OS=Homo sapiens OX=9606 GN=CD48 PE=1 SV=2
EVM_prediction_Hic_sacffold_4.3194	0.0186568	0.000575044	0.00120888	0.00803734	0.029272	Protein unc-13 homolog C OS=Homo sapiens OX=9606 GN=UNC13C PE=2 SV=3
EVM_prediction_Hic_sacffold_4.785	0.0186238	0.000588135	0.00123431	0.00800433	0.029239	G1/S-specific cyclin-D2 OS=Gallus gallus OX=9031 GN=CCND2 PE=3 SV=1
EVM_prediction_Hic_sacffold_1.1790	0.0185993	0.00059803	0.00125249	0.00797983	0.0292146	Lamin-L(I) OS=Xenopus laevis OX=8355 PE=2 SV=1
EVM_prediction_Hic_sacffold_4.4031	0.0185047	0.000637694	0.00133032	0.00788526	0.0291201	Protein MAK16 homolog B OS=Xenopus laevis OX=8355 GN=mak16-b PE=2 SV=1
EVM_prediction_Hic_sacffold_7.2662	0.0185033	0.000638315	0.00133136	0.00788382	0.0291186	HIRA-interacting protein 3 OS=Mus musculus OX=10090 GN=Hirip3 PE=1 SV=1
EVM_prediction_Hic_sacffold_6.4811	0.0184903	0.00064397	0.00134165	0.0078708	0.0291056	Manganese-dependent ADP-ribose/CDP-alcohol diphosphatase OS=Xenopus tropicalis OX=8364 GN=adprm PE=2 SV=1
EVM_prediction_Hic_sacffold_11.717	0.0183534	0.000706289	0.00146377	0.00773392	0.0289688	Centromere protein S OS=Xenopus laevis OX=8355 GN=cenps PE=2 SV=1
EVM_prediction_Hic_sacffold_6.3221	0.0183429	0.000711314	0.00147343	0.00772338	0.0289583	Unconventional myosin-Id OS=Xenopus laevis OX=8355 GN=myo1d PE=1 SV=2
EVM_prediction_Hic_sacffold_2.3722	0.0183343	0.000715423	0.00148112	0.00771481	0.0289497	Coagulation factor X OS=Rattus norvegicus OX=10116 GN=F10 PE=2 SV=1
EVM_prediction_Hic_sacffold_3.4367	0.0182597	0.000752179	0.00155319	0.00764013	0.0288751	#N/A
EVM_prediction_Hic_sacffold_4.3197	0.0182556	0.000754242	0.00155658	0.00763604	0.028871	Protein unc-13 homolog B OS=Homo sapiens OX=9606 GN=UNC13B PE=1 SV=2
EVM_prediction_Hic_sacffold_2.5181	0.0181076	0.000832527	0.00170616	0.00748802	0.0287231	NADH dehydrogenase [ubiquinone] 1 subunit C2 OS=Pan troglodytes OX=9598 GN=NDUFC2 PE=3 SV=1
EVM_prediction_Hic_sacffold_3.3676_EVM_prediction_Hic_sacffold_3.3677	0.0181009	0.000836278	0.00171228	0.00748126	0.0287164	Sodium/potassium/calcium exchanger 3 (Fragment) OS=Rattus norvegicus OX=10116 GN=Slc24a3 PE=1 SV=1
EVM_prediction_Hic_sacffold_8.2226	0.017965	0.000915027	0.00186326	0.0073454	0.0285806	Dynein heavy chain 12, axonemal OS=Homo sapiens OX=9606 GN=DNAH12 PE=2 SV=2
EVM_prediction_Hic_sacffold_4.2801	0.0178897	0.000961639	0.00195426	0.00727001	0.0285053	DNA-directed RNA polymerase I subunit RPA12 OS=Rattus norvegicus OX=10116 GN=Znrd1 PE=3 SV=1
EVM_prediction_Hic_sacffold_8.443	0.0178815	0.000966843	0.00196412	0.0072618	0.0284971	Ribosome production factor 1 OS=Xenopus laevis OX=8355 GN=rpf1 PE=2 SV=1
EVM_prediction_Hic_sacffold_7.504	0.0178214	0.00100576	0.00204021	0.0072017	0.028437	Protein kinase C beta type OS=Xenopus tropicalis OX=8364 GN=prkcb PE=2 SV=1
EVM_prediction_Hic_sacffold_7.2165	0.0177251	0.00107114	0.00216548	0.00710542	0.0283408	DDB1- and CUL4-associated factor 17 OS=Homo sapiens OX=9606 GN=DCAF17 PE=1 SV=1
EVM_prediction_Hic_sacffold_3.3461	0.0176174	0.00114893	0.00231285	0.0069977	0.0282332	Heterogeneous nuclear ribonucleoprotein U OS=Homo sapiens OX=9606 GN=HNRNPU PE=1 SV=6
EVM_prediction_Hic_sacffold_3.2191	0.0175972	0.00116407	0.00234094	0.00697752	0.028213	Collagen alpha-1(XIX) chain OS=Mus musculus OX=10090 GN=Col19a1 PE=2 SV=2
EVM_prediction_Hic_sacffold_12.2787	0.01756	0.00119254	0.0023943	0.00694023	0.0281757	39S ribosomal protein L9, mitochondrial OS=Bos taurus OX=9913 GN=MRPL9 PE=1 SV=2
EVM_prediction_Hic_sacffold_6.2778	0.0175516	0.00119899	0.00240682	0.00693189	0.0281674	Fas-binding factor 1 homolog OS=Gallus gallus OX=9031 GN=FBF1 PE=2 SV=1
EVM_prediction_Hic_sacffold_6.870	0.0175291	0.00121657	0.00244124	0.00690938	0.0281449	Neurofilament heavy polypeptide OS=Homo sapiens OX=9606 GN=NEFH PE=1 SV=4
EVM_prediction_Hic_sacffold_3.1975	0.0175108	0.00123107	0.00246797	0.00689104	0.0281266	Deoxyribodipyrimidine photo-lyase OS=Potorous tridactylus OX=9310 GN=PHR PE=2 SV=1
EVM_prediction_Hic_sacffold_11.203	0.0174731	0.00126135	0.00252338	0.00685337	0.028089	Chromodomain-helicase-DNA-binding protein 5 OS=Mus musculus OX=10090 GN=Chd5 PE=1 SV=1
EVM_prediction_Hic_sacffold_3.4329	0.0174447	0.00128469	0.0025687	0.00682491	0.0280605	28S ribosomal protein S10, mitochondrial OS=Mus musculus OX=10090 GN=Mrps10 PE=1 SV=1
EVM_prediction_Hic_sacffold_12.2511	0.0174411	0.00128768	0.00257421	0.00682129	0.0280569	NADH dehydrogenase [ubiquinone] 1 beta subcomplex subunit 1 OS=Bos taurus OX=9913 GN=NDUFB1 PE=1 SV=1
EVM_prediction_Hic_sacffold_2.5624	0.0174391	0.0012893	0.00257699	0.00681934	0.0280549	Splicing factor U2AF 35 kDa subunit OS=Bos taurus OX=9913 GN=U2AF1 PE=2 SV=1
EVM_prediction_Hic_sacffold_7.3410	0.0174309	0.00129614	0.00259019	0.00681112	0.0280467	Elongin-B OS=Rattus norvegicus OX=10116 GN=Elob PE=1 SV=1
EVM_prediction_Hic_sacffold_3.4087	0.0174116	0.00131231	0.00261923	0.00679183	0.0280275	Prolyl-tRNA synthetase associated domain-containing protein 1 OS=Xenopus laevis OX=8355 GN=prorsd1p PE=2 SV=1
EVM_prediction_Hic_sacffold_11.1965	0.0172815	0.0014264	0.00282873	0.00666167	0.0278974	Protein fuzzy homolog OS=Xenopus tropicalis OX=8364 GN=fuz PE=1 SV=1
EVM_prediction_Hic_sacffold_8.1313	0.0172407	0.001464	0.00289918	0.00662088	0.0278566	Dual specificity protein phosphatase CDC14A OS=Homo sapiens OX=9606 GN=CDC14A PE=1 SV=1
EVM_prediction_Hic_sacffold_1.5448	0.0171932	0.00150899	0.00298298	0.00657331	0.0278091	Amidophosphoribosyltransferase OS=Gallus gallus OX=9031 GN=PPAT PE=2 SV=1
EVM_prediction_Hic_sacffold_3.1911	0.0171237	0.00157695	0.00311071	0.00650389	0.0277397	Coiled-coil domain-containing protein 50 OS=Mus musculus OX=10090 GN=Ccdc50 PE=1 SV=1
EVM_prediction_Hic_sacffold_2.2627	0.0171071	0.00159369	0.00314152	0.00648721	0.0277231	Peptidyl-prolyl cis-trans isomerase-like 1 OS=Homo sapiens OX=9606 GN=PPIL1 PE=1 SV=1
EVM_prediction_Hic_sacffold_3.2187	0.0170737	0.00162765	0.00320169	0.00645385	0.0276897	Collagen alpha-1(XIX) chain OS=Homo sapiens OX=9606 GN=COL19A1 PE=1 SV=3
EVM_prediction_Hic_sacffold_5.1599	0.0170654	0.00163623	0.00321685	0.00644554	0.0276814	E3 ubiquitin-protein ligase RING2 OS=Mus musculus OX=10090 GN=Rnf2 PE=1 SV=1
EVM_prediction_Hic_sacffold_2.4961	0.0170526	0.00164949	0.0032412	0.00643276	0.0276686	Platelet-derived growth factor D OS=Homo sapiens OX=9606 GN=PDGFD PE=1 SV=1
EVM_prediction_Hic_sacffold_3.3444	0.0170255	0.00167791	0.00329069	0.00640566	0.0276416	Delta-like protein 1 OS=Homo sapiens OX=9606 GN=DLL1 PE=1 SV=2
EVM_prediction_Hic_sacffold_9.723	0.0170216	0.00168205	0.00329823	0.00640175	0.0276377	Serine/threonine-protein phosphatase 1 regulatory subunit 10 OS=Xenopus laevis OX=8355 GN=ppp1r10 PE=2 SV=1
EVM_prediction_Hic_sacffold_4.1187	0.0170001	0.00170502	0.00334034	0.00638022	0.0276161	NADH dehydrogenase [ubiquinone] 1 alpha subcomplex subunit 2 OS=Bos taurus OX=9913 GN=NDUFA2 PE=1 SV=2
EVM_prediction_Hic_sacffold_11.1702	0.0169787	0.00172812	0.00338203	0.00635883	0.0275948	#N/A
EVM_prediction_Hic_sacffold_2.5441	0.0169627	0.00174559	0.00341204	0.00634282	0.0275788	#N/A
EVM_prediction_Hic_sacffold_11.631	0.016931	0.00178074	0.00347526	0.00631107	0.027547	Procollagen-lysine,2-oxoglutarate 5-dioxygenase 1 OS=Gallus gallus OX=9031 GN=PLOD1 PE=1 SV=1
EVM_prediction_Hic_sacffold_3.3609	0.0169137	0.00180016	0.00350948	0.00629377	0.0275298	28S ribosomal protein S5, mitochondrial OS=Bos taurus OX=9913 GN=MRPS5 PE=1 SV=1
EVM_prediction_Hic_sacffold_1.6716	0.0169083	0.00180619	0.00352062	0.00628843	0.0275244	Transcription factor LBX1 OS=Xenopus tropicalis OX=8364 GN=lbx1 PE=2 SV=1
EVM_prediction_Hic_sacffold_3.1945	0.016851	0.00187215	0.00363775	0.0062311	0.0274671	Mannan-binding lectin serine protease 1 OS=Homo sapiens OX=9606 GN=MASP1 PE=1 SV=3
EVM_prediction_Hic_sacffold_10.2832	0.0168428	0.00188182	0.00365591	0.00622285	0.0274589	Neuron navigator 2 OS=Homo sapiens OX=9606 GN=NAV2 PE=1 SV=3
EVM_prediction_Hic_sacffold_4.4477	0.0168368	0.00188883	0.00366826	0.0062169	0.0274529	Paralemmin-3 OS=Xenopus laevis OX=8355 GN=palm3 PE=1 SV=1
EVM_prediction_Hic_sacffold_9.928	0.0167757	0.00196221	0.00380283	0.00615575	0.0273918	Heterogeneous nuclear ribonucleoprotein U-like protein 1 OS=Mus musculus OX=10090 GN=Hnrnpul1 PE=1 SV=1
EVM_prediction_Hic_sacffold_6.1023	0.0167615	0.00197958	0.00383515	0.00614158	0.0273777	Transmembrane protein 150A OS=Xenopus tropicalis OX=8364 GN=tmem150a PE=2 SV=1
EVM_prediction_Hic_sacffold_9.2753	0.0166985	0.00205859	0.00398242	0.00607855	0.0273147	Chordin-like protein 1 OS=Gallus gallus OX=9031 GN=CHRDL1 PE=2 SV=1
EVM_prediction_Hic_sacffold_4.829	0.016656	0.00211355	0.00408054	0.006036	0.0272722	#N/A
EVM_prediction_Hic_sacffold_9.923	0.0166189	0.00216252	0.00416645	0.00599893	0.0272351	Transforming growth factor beta-1 proprotein OS=Xenopus laevis OX=8355 GN=tgfb1 PE=2 SV=1
EVM_prediction_Hic_sacffold_2.3217_EVM_prediction_Hic_sacffold_2.3218	0.0165942	0.00219574	0.0042268	0.00597422	0.0272104	Protein phosphatase 1E OS=Homo sapiens OX=9606 GN=PPM1E PE=1 SV=3
EVM_prediction_Hic_sacffold_4.3254	0.0165694	0.00222962	0.00428907	0.00594936	0.0271856	Myelin expression factor 2 OS=Mus musculus OX=10090 GN=Myef2 PE=1 SV=1
EVM_prediction_Hic_sacffold_1.1005	0.016536	0.00227588	0.00437219	0.00591599	0.0271522	Glial cell line-derived neurotrophic factor OS=Xenopus laevis OX=8355 GN=gdnf PE=2 SV=1
EVM_prediction_Hic_sacffold_6.868	0.0164898	0.00234142	0.0044956	0.00586975	0.027106	39S ribosomal protein L43, mitochondrial OS=Bos taurus OX=9913 GN=MRPL43 PE=2 SV=2
EVM_prediction_Hic_sacffold_9.2853	0.016449	0.00240058	0.00460208	0.00582901	0.0270653	Zinc finger C4H2 domain-containing protein OS=Mus musculus OX=10090 GN=Zc4h2 PE=2 SV=1
EVM_prediction_Hic_sacffold_7.3091	0.0164171	0.00244796	0.00468567	0.00579705	0.0270334	Contactin-associated protein-like 5 OS=Gallus gallus OX=9031 GN=CNTNAP5 PE=2 SV=1
EVM_prediction_Hic_sacffold_4.3581	0.0164025	0.00246983	0.00472428	0.00578249	0.0270188	Ankyrin repeat and death domain-containing protein 1A OS=Homo sapiens OX=9606 GN=ANKDD1A PE=2 SV=2
EVM_prediction_Hic_sacffold_1.6023	0.0163946	0.00248184	0.00474564	0.00577454	0.0270109	39S ribosomal protein L35, mitochondrial OS=Homo sapiens OX=9606 GN=MRPL35 PE=1 SV=3
EVM_prediction_Hic_sacffold_6.45	0.0163604	0.00253406	0.00483389	0.00574039	0.0269768	Hexokinase-1 OS=Homo sapiens OX=9606 GN=HK1 PE=1 SV=3
EVM_prediction_Hic_sacffold_1.4419	0.0163516	0.00254766	0.00485818	0.0057316	0.026968	ATP-binding cassette sub-family G member 2 OS=Homo sapiens OX=9606 GN=ABCG2 PE=1 SV=3
EVM_prediction_Hic_sacffold_12.1126	0.0163103	0.00261254	0.00497297	0.00569025	0.0269267	Rho GTPase-activating protein 11A OS=Mus musculus OX=10090 GN=Arhgap11a PE=1 SV=2
EVM_prediction_Hic_sacffold_4.3007	0.0162738	0.00267111	0.00507451	0.00565373	0.0268902	#N/A
EVM_prediction_Hic_sacffold_2.1352	0.0162707	0.00267606	0.00508219	0.00565067	0.0268871	ER membrane protein complex subunit 6 OS=Xenopus tropicalis OX=8364 GN=emc6 PE=3 SV=1
EVM_prediction_Hic_sacffold_8.1346	0.0162613	0.00269137	0.0051104	0.00564126	0.0268777	Regulator of G-protein signaling 5 OS=Sus scrofa OX=9823 GN=RGS5 PE=2 SV=1
EVM_prediction_Hic_sacffold_5.3415	0.0161751	0.00283542	0.0053684	0.00555503	0.0267915	WD repeat-containing protein 60 OS=Homo sapiens OX=9606 GN=WDR60 PE=1 SV=3
EVM_prediction_Hic_sacffold_3.3349	0.0161088	0.00295104	0.00557313	0.00548867	0.0267252	Coiled-coil domain-containing protein 170 OS=Homo sapiens OX=9606 GN=CCDC170 PE=1 SV=3
EVM_prediction_Hic_sacffold_10.1748	0.0160576	0.00304309	0.00573534	0.0054375	0.0266741	39S ribosomal protein L49, mitochondrial OS=Mus musculus OX=10090 GN=Mrpl49 PE=1 SV=1
EVM_prediction_Hic_sacffold_6.4180	0.0160328	0.00308871	0.00581542	0.00541267	0.0266493	Matrix metalloproteinase-24 OS=Homo sapiens OX=9606 GN=MMP24 PE=2 SV=1
EVM_prediction_Hic_sacffold_1.3099_EVM_prediction_Hic_sacffold_1.3098	0.0160046	0.00314116	0.00590621	0.00538452	0.0266212	Zinc finger protein GLIS3 OS=Homo sapiens OX=9606 GN=GLIS3 PE=2 SV=5
EVM_prediction_Hic_sacffold_7.392	0.015996	0.00315752	0.00593397	0.00537583	0.0266125	#N/A
EVM_prediction_Hic_sacffold_12.2761	0.015995	0.0031593	0.00593632	0.00537489	0.0266115	Tuftelin OS=Mus musculus OX=10090 GN=Tuft1 PE=1 SV=2
EVM_prediction_Hic_sacffold_4.4482	0.0159611	0.00322399	0.00605073	0.00534094	0.0265776	Ribonuclease H2 subunit A OS=Bos taurus OX=9913 GN=RNASEH2A PE=1 SV=1
EVM_prediction_Hic_sacffold_5.3783	0.0159562	0.0032333	0.00606617	0.00533611	0.0265728	Protein DBF4 homolog A OS=Xenopus tropicalis OX=8364 GN=dbf4 PE=2 SV=1
EVM_prediction_Hic_sacffold_1.2914	0.0159412	0.00326242	0.00611656	0.00532107	0.0265577	Intracellular hyaluronan-binding protein 4 OS=Mus musculus OX=10090 GN=Habp4 PE=1 SV=2
EVM_prediction_Hic_sacffold_6.3680	0.0159254	0.00329319	0.00617024	0.00530531	0.026542	Formin-like protein 18 OS=Arabidopsis thaliana OX=3702 GN=FH18 PE=2 SV=3
EVM_prediction_Hic_sacffold_3.2321	0.0158995	0.00334442	0.00625888	0.00527936	0.0265161	Small integral membrane protein 8 OS=Pongo abelii OX=9601 GN=SMIM8 PE=3 SV=1
EVM_prediction_Hic_sacffold_9.1491	0.0157599	0.00363287	0.00676355	0.0051397	0.0263765	Adenylate kinase 8 OS=Xenopus laevis OX=8355 GN=ak8 PE=2 SV=1
EVM_prediction_Hic_sacffold_6.2148	0.0157587	0.00363546	0.00676725	0.00513849	0.0263753	Glutathione S-transferase P 1 OS=Bufo bufo OX=8384 PE=1 SV=1
EVM_prediction_Hic_sacffold_7.1839	0.0157288	0.0037001	0.00688297	0.0051086	0.0263454	Myosin light chain 1/3, skeletal muscle isoform OS=Bos taurus OX=9913 GN=MYL1 PE=2 SV=1
EVM_prediction_Hic_sacffold_10.2688_EVM_prediction_Hic_sacffold_10.2697	0.0156966	0.00377093	0.00700656	0.00507639	0.0263132	Pleckstrin homology domain-containing family A member 7 OS=Homo sapiens OX=9606 GN=PLEKHA7 PE=1 SV=2
EVM_prediction_Hic_sacffold_1.5959	0.0156622	0.00384791	0.0071401	0.005042	0.0262789	Histone RNA hairpin-binding protein OS=Xenopus laevis OX=8355 GN=slbp1 PE=1 SV=1
EVM_prediction_Hic_sacffold_8.2316	0.0156428	0.00389198	0.00721783	0.00502259	0.0262595	Deoxyribonuclease gamma OS=Mus musculus OX=10090 GN=Dnase1l3 PE=1 SV=1
EVM_prediction_Hic_sacffold_10.749	0.0156422	0.00389343	0.00721855	0.00502196	0.0262588	Ubiquitin carboxyl-terminal hydrolase 10-A OS=Xenopus laevis OX=8355 GN=usp10-a PE=2 SV=1
EVM_prediction_Hic_sacffold_4.4159	0.015636	0.00390749	0.00724222	0.00501581	0.0262527	6-phosphogluconolactonase OS=Homo sapiens OX=9606 GN=PGLS PE=1 SV=2
EVM_prediction_Hic_sacffold_4.1407	0.015601	0.00398849	0.00737642	0.00498078	0.0262177	PDZ and LIM domain protein 4 OS=Gallus gallus OX=9031 GN=PDLIM4 PE=1 SV=1
EVM_prediction_Hic_sacffold_10.2084	0.0155273	0.00416384	0.00767736	0.00490711	0.0261441	Inner centromere protein A OS=Xenopus laevis OX=8355 GN=incenp-a PE=1 SV=1
EVM_prediction_Hic_sacffold_7.2848	0.0155143	0.00419565	0.00773011	0.00489404	0.026131	HSPB1-associated protein 1 OS=Rattus norvegicus OX=10116 GN=Hspbap1 PE=1 SV=1
EVM_prediction_Hic_sacffold_10.957	0.0154808	0.00427818	0.00787566	0.00486057	0.0260975	Barrier-to-autointegration factor B OS=Xenopus laevis OX=8355 GN=banf1-b PE=1 SV=1
EVM_prediction_Hic_sacffold_6.2930	0.0154402	0.00438024	0.0080516	0.00481997	0.026057	Thyroid hormone receptor alpha OS=Lithobates catesbeiana OX=8400 GN=thra PE=2 SV=1
EVM_prediction_Hic_sacffold_1.4303	0.0154144	0.0044464	0.00816783	0.00479411	0.0260311	Extracellular matrix protein FRAS1 OS=Homo sapiens OX=9606 GN=FRAS1 PE=1 SV=2
EVM_prediction_Hic_sacffold_10.1330	0.0153874	0.00451645	0.00827495	0.0047671	0.0260041	Neurexin-2 OS=Rattus norvegicus OX=10116 GN=Nrxn2 PE=1 SV=3
EVM_prediction_Hic_sacffold_6.569	0.0153873	0.00451657	0.00827495	0.00476706	0.0260041	Protein FRA10AC1 homolog OS=Mus musculus OX=10090 GN=Fra10ac1 PE=1 SV=3
EVM_prediction_Hic_sacffold_4.3822	0.0153492	0.00461717	0.00845093	0.00472893	0.025966	#N/A
EVM_prediction_Hic_sacffold_2.4619	0.0153371	0.00464948	0.00850727	0.00471685	0.0259539	Ribonuclease H2 subunit B OS=Xenopus tropicalis OX=8364 GN=rnaseh2b PE=2 SV=1
EVM_prediction_Hic_sacffold_10.1316	0.0153361	0.00465206	0.00851061	0.00471588	0.025953	Splicing factor 1 OS=Homo sapiens OX=9606 GN=SF1 PE=1 SV=4
EVM_prediction_Hic_sacffold_3.3501	0.0153225	0.00468889	0.00857237	0.00470221	0.0259393	Protein CEBPZOS OS=Mus musculus OX=10090 GN=Cebpzos PE=3 SV=2
EVM_prediction_Hic_sacffold_2.4735	0.0153123	0.00471655	0.0086173	0.004692	0.0259291	WD repeat-containing protein 49 OS=Homo sapiens OX=9606 GN=WDR49 PE=2 SV=1
EVM_prediction_Hic_sacffold_3.1737	0.0153031	0.00474163	0.00865653	0.00468279	0.0259199	Histone-lysine N-methyltransferase MECOM OS=Homo sapiens OX=9606 GN=MECOM PE=1 SV=3
EVM_prediction_Hic_sacffold_1.3453	0.0152713	0.00482905	0.0088041	0.00465104	0.0258882	39S ribosomal protein L34, mitochondrial OS=Mus musculus OX=10090 GN=Mrpl34 PE=1 SV=1
EVM_prediction_Hic_sacffold_2.57	0.0152417	0.00491204	0.00894664	0.00462136	0.0258585	Dynein heavy chain domain-containing protein 1 OS=Homo sapiens OX=9606 GN=DNHD1 PE=2 SV=2
EVM_prediction_Hic_sacffold_2.5430	0.0152405	0.00491522	0.00895097	0.00462024	0.0258574	Prolyl 4-hydroxylase subunit alpha-3 OS=Bos taurus OX=9913 GN=P4HA3 PE=2 SV=1
EVM_prediction_Hic_sacffold_3.3308	0.015225	0.00495927	0.00902824	0.00460468	0.0258418	PHD finger protein 10 OS=Xenopus laevis OX=8355 GN=phf10 PE=2 SV=2
EVM_prediction_Hic_sacffold_3.2673	0.0152217	0.00496855	0.00904367	0.00460142	0.0258386	Uncharacterized protein KIAA0754 OS=Homo sapiens OX=9606 GN=KIAA0754 PE=2 SV=4
EVM_prediction_Hic_sacffold_8.2448	0.0152098	0.00500257	0.00909966	0.00458951	0.0258267	Forkhead box protein P1 OS=Gallus gallus OX=9031 GN=FOXP1 PE=2 SV=1
EVM_prediction_Hic_sacffold_4.3015	0.01519	0.00505971	0.0091946	0.00456967	0.0258068	PCNA-associated factor OS=Xenopus laevis OX=8355 GN=pclaf PE=2 SV=1
EVM_prediction_Hic_sacffold_4.783	0.0151533	0.00516682	0.00938009	0.00453303	0.0257702	Fructose-2,6-bisphosphatase TIGAR OS=Xenopus laevis OX=8355 GN=tigar PE=2 SV=1
EVM_prediction_Hic_sacffold_7.1122	0.0151096	0.00529725	0.0095966	0.00448931	0.0257265	Lysine-rich nucleolar protein 1 OS=Homo sapiens OX=9606 GN=KNOP1 PE=1 SV=1
EVM_prediction_Hic_sacffold_11.595	0.0150407	0.00550891	0.00994132	0.00442041	0.0256577	Protein SON OS=Mus musculus OX=10090 GN=Son PE=1 SV=2
EVM_prediction_Hic_sacffold_4.3587	0.0149827	0.00569311	0.0102505	0.00436236	0.0255997	Ubiquitin-associated protein 1-like OS=Homo sapiens OX=9606 GN=UBAP1L PE=2 SV=1
EVM_prediction_Hic_sacffold_12.2618	0.0149482	0.00580518	0.0104389	0.00432787	0.0255652	Nucleoside diphosphate-linked moiety X motif 17 OS=Xenopus tropicalis OX=8364 GN=nudt17 PE=2 SV=2
EVM_prediction_Hic_sacffold_6.244	0.0147857	0.00636046	0.0113551	0.00416534	0.0254028	#N/A
EVM_prediction_Hic_sacffold_12.212	0.0147469	0.00649997	0.0115948	0.00412652	0.025364	Histone H3 OS=Acropora formosa OX=126732 PE=3 SV=2
EVM_prediction_Hic_sacffold_1.1280	0.0147255	0.00657808	0.011723	0.00410512	0.0253426	Protein SREK1IP1 OS=Xenopus tropicalis OX=8364 GN=srek1ip1 PE=2 SV=1
EVM_prediction_Hic_sacffold_2.4288	0.0147032	0.00666036	0.0118639	0.00408281	0.0253203	Pre-mRNA-processing factor 40 homolog B OS=Mus musculus OX=10090 GN=Prpf40b PE=1 SV=2
EVM_prediction_Hic_sacffold_6.4525	0.0146995	0.00667417	0.0118866	0.00407909	0.0253166	Coiled-coil domain-containing protein 137 OS=Bos taurus OX=9913 GN=CCDC137 PE=2 SV=1
EVM_prediction_Hic_sacffold_2.4596	0.0146961	0.0066867	0.011907	0.00407572	0.0253132	Emopamil-binding protein-like OS=Mus musculus OX=10090 GN=Ebpl PE=2 SV=1
EVM_prediction_Hic_sacffold_4.815	0.0146931	0.00669805	0.0119253	0.00407268	0.0253102	L-lactate dehydrogenase B chain OS=Mus musculus OX=10090 GN=Ldhb PE=1 SV=2
EVM_prediction_Hic_sacffold_10.1993	0.0146649	0.00680393	0.0121023	0.00404447	0.025282	Tyrosine 3-monooxygenase OS=Mus musculus OX=10090 GN=Th PE=1 SV=3
EVM_prediction_Hic_sacffold_3.4344	0.0145578	0.00721979	0.0127951	0.0039374	0.025175	SERTA domain-containing protein 4 OS=Homo sapiens OX=9606 GN=SERTAD4 PE=2 SV=1
EVM_prediction_Hic_sacffold_5.2464	0.0145385	0.00729719	0.0129261	0.00391808	0.0251557	Polycystic kidney disease protein 1-like 1 OS=Homo sapiens OX=9606 GN=PKD1L1 PE=1 SV=1
EVM_prediction_Hic_sacffold_3.2896	0.0145375	0.00730142	0.0129315	0.00391703	0.0251546	tRNA-specific adenosine deaminase 2 OS=Xenopus tropicalis OX=8364 GN=adat2 PE=2 SV=1
EVM_prediction_Hic_sacffold_1.1581	0.0145344	0.00731395	0.0129517	0.00391393	0.0251515	Glutaredoxin-1 OS=Mus musculus OX=10090 GN=Glrx PE=1 SV=3
EVM_prediction_Hic_sacffold_8.2800	0.0145109	0.00740932	0.0131081	0.00389043	0.025128	28S ribosomal protein S25, mitochondrial OS=Bos taurus OX=9913 GN=MRPS25 PE=1 SV=2
EVM_prediction_Hic_sacffold_9.1610	0.0145011	0.00744915	0.0131702	0.00388069	0.0251183	Protein SET OS=Homo sapiens OX=9606 GN=SET PE=1 SV=3
EVM_prediction_Hic_sacffold_11.1569	0.0144855	0.00751335	0.0132753	0.0038651	0.0251027	DNA ligase 1 OS=Xenopus laevis OX=8355 GN=lig1 PE=2 SV=1
EVM_prediction_Hic_sacffold_9.1797	0.0144626	0.00760854	0.0134367	0.0038422	0.0250798	Ceramide kinase OS=Homo sapiens OX=9606 GN=CERK PE=1 SV=1
EVM_prediction_Hic_sacffold_4.4600	0.0144332	0.00773261	0.0136368	0.00381273	0.0250504	Zinc finger HIT domain-containing protein 1 OS=Mus musculus OX=10090 GN=Znhit1 PE=2 SV=1
EVM_prediction_Hic_sacffold_3.3132	0.014403	0.00786178	0.0138471	0.0037825	0.0250202	General transcription factor IIH subunit 5 OS=Gallus gallus OX=9031 GN=GTF2H5 PE=3 SV=1
EVM_prediction_Hic_sacffold_1.5192	0.0143738	0.00798833	0.0140633	0.00375331	0.024991	#N/A
EVM_prediction_Hic_sacffold_3.2690	0.0143687	0.00801065	0.0140982	0.00374821	0.0249859	Tumor protein D53 homolog OS=Gallus gallus OX=9031 GN=TPD52L1 PE=2 SV=1
EVM_prediction_Hic_sacffold_7.3200	0.0143545	0.00807285	0.0142009	0.00373405	0.0249717	Peptidyl-prolyl cis-trans isomerase-like 3 OS=Gallus gallus OX=9031 GN=PPIL3 PE=2 SV=1
EVM_prediction_Hic_sacffold_2.3821	0.0143435	0.00812175	0.014278	0.00372298	0.0249607	Sodium leak channel non-selective protein OS=Homo sapiens OX=9606 GN=NALCN PE=1 SV=1
EVM_prediction_Hic_sacffold_4.3772	0.0143156	0.00824615	0.0144784	0.0036951	0.0249328	Uncharacterized protein C2orf42 homolog OS=Bos taurus OX=9913 PE=2 SV=1
EVM_prediction_Hic_sacffold_4.2570	0.0142848	0.00838568	0.0147026	0.00366428	0.024902	EF-hand calcium-binding domain-containing protein 10 OS=Homo sapiens OX=9606 GN=EFCAB10 PE=2 SV=2
EVM_prediction_Hic_sacffold_2.3630	0.0142738	0.00843562	0.0147832	0.00365336	0.0248911	Testis-specific gene 10 protein OS=Homo sapiens OX=9606 GN=TSGA10 PE=1 SV=1
EVM_prediction_Hic_sacffold_2.4080	0.0142432	0.00857732	0.015008	0.00362268	0.0248604	Epithelial-stromal interaction protein 1 OS=Homo sapiens OX=9606 GN=EPSTI1 PE=2 SV=2
EVM_prediction_Hic_sacffold_4.2593	0.0142008	0.00877676	0.0153401	0.00358026	0.024818	Round spermatid basic protein 1-like OS=Xenopus tropicalis OX=8364 GN=rsbn1l PE=2 SV=1
EVM_prediction_Hic_sacffold_1.1876	0.0141369	0.0090849	0.0158415	0.00351639	0.0247542	Replication factor C subunit 5 OS=Mus musculus OX=10090 GN=Rfc5 PE=1 SV=1
EVM_prediction_Hic_sacffold_11.1192	0.0141199	0.00916849	0.0159723	0.00349939	0.0247372	NADH dehydrogenase [ubiquinone] 1 alpha subcomplex subunit 3 OS=Mus musculus OX=10090 GN=Ndufa3 PE=1 SV=1
EVM_prediction_Hic_sacffold_2.1712	0.0141099	0.00921781	0.0160507	0.00348943	0.0247273	MICOS complex subunit MIC26 OS=Bos taurus OX=9913 GN=APOO PE=2 SV=1
EVM_prediction_Hic_sacffold_7.1330	0.0140883	0.00932604	0.0162265	0.00346774	0.0247056	DNA-directed RNA polymerase III subunit RPC10 OS=Mus musculus OX=10090 GN=Polr3k PE=3 SV=1
EVM_prediction_Hic_sacffold_6.52	0.0140798	0.00936877	0.0162957	0.00345923	0.0246971	Nucleolar RNA helicase 2-B OS=Xenopus laevis OX=8355 GN=ddx21-b PE=2 SV=2
EVM_prediction_Hic_sacffold_5.1814	0.0140453	0.00954352	0.0165816	0.00342481	0.0246627	Ataxin-1 OS=Mus musculus OX=10090 GN=Atxn1 PE=1 SV=2
EVM_prediction_Hic_sacffold_1.5585	0.0140007	0.0097746	0.0169514	0.00338015	0.0246181	TBC1 domain family member 1 OS=Homo sapiens OX=9606 GN=TBC1D1 PE=1 SV=2
EVM_prediction_Hic_sacffold_5.3681	0.0139861	0.00985092	0.0170679	0.00336561	0.0246035	Sickle tail protein homolog OS=Homo sapiens OX=9606 GN=KIAA1217 PE=1 SV=2
EVM_prediction_Hic_sacffold_5.3253	0.0139851	0.00985636	0.0170747	0.00336457	0.0246025	Chromobox protein homolog 3 OS=Pongo abelii OX=9601 GN=CBX3 PE=2 SV=1
EVM_prediction_Hic_sacffold_3.927	0.013969	0.00994136	0.0172059	0.0033485	0.0245864	Tetratricopeptide repeat protein 32 OS=Mus musculus OX=10090 GN=Ttc32 PE=1 SV=1
EVM_prediction_Hic_sacffold_9.1977	0.013949	0.0100483	0.0173802	0.00332845	0.0245664	Tenascin OS=Gallus gallus OX=9031 GN=TNC PE=1 SV=2
EVM_prediction_Hic_sacffold_3.2244	0.0139298	0.0101516	0.0175508	0.00330926	0.0245472	Sodium channel and clathrin linker 1 OS=Rattus norvegicus OX=10116 GN=Sclt1 PE=1 SV=1
EVM_prediction_Hic_sacffold_1.1483	0.013924	0.0101828	0.0175993	0.0033035	0.0245415	Dihydrofolate reductase OS=Gallus gallus OX=9031 GN=DHFR PE=1 SV=1
EVM_prediction_Hic_sacffold_2.3694	0.0138934	0.01035	0.0178689	0.0032729	0.0245109	PI-PLC X domain-containing protein 1 OS=Homo sapiens OX=9606 GN=PLCXD1 PE=2 SV=1
EVM_prediction_Hic_sacffold_6.4466	0.0138782	0.010434	0.0179916	0.00325769	0.0244957	Baculoviral IAP repeat-containing protein 5.2-B OS=Xenopus laevis OX=8355 GN=birc5.2-b PE=1 SV=2
EVM_prediction_Hic_sacffold_7.2556	0.0138497	0.0105931	0.0182462	0.00322917	0.0244672	F-box/LRR-repeat protein 19 OS=Mus musculus OX=10090 GN=Fbxl19 PE=2 SV=1
EVM_prediction_Hic_sacffold_8.2356	0.0138361	0.01067	0.0183702	0.00321552	0.0244535	Membrane-associated guanylate kinase, WW and PDZ domain-containing protein 1 OS=Homo sapiens OX=9606 GN=MAGI1 PE=1 SV=3
EVM_prediction_Hic_sacffold_4.4530	0.0138094	0.0108218	0.0186143	0.00318885	0.0244269	Proline-, glutamic acid- and leucine-rich protein 1 OS=Xenopus laevis OX=8355 GN=pelp1 PE=1 SV=1
EVM_prediction_Hic_sacffold_4.1078	0.0137905	0.0109306	0.0187848	0.00316992	0.024408	Coiled-coil domain-containing protein 69-A OS=Xenopus laevis OX=8355 GN=ccdc69-a PE=2 SV=1
EVM_prediction_Hic_sacffold_4.3328	0.0137775	0.0110058	0.0189075	0.00315695	0.024395	Hepatoma-derived growth factor-related protein 3 OS=Homo sapiens OX=9606 GN=HDGFL3 PE=1 SV=1
EVM_prediction_Hic_sacffold_11.916	0.0137255	0.0113116	0.0193975	0.00310497	0.024343	Transmembrane protein 52 OS=Homo sapiens OX=9606 GN=TMEM52 PE=2 SV=1
EVM_prediction_Hic_sacffold_7.2486	0.0137255	0.0113119	0.0193975	0.00310491	0.024343	Formin-like protein 2 OS=Homo sapiens OX=9606 GN=FMNL2 PE=1 SV=3
EVM_prediction_Hic_sacffold_8.2546	0.0136743	0.0116205	0.0198962	0.0030537	0.0242918	Interleukin-17 receptor E OS=Mus musculus OX=10090 GN=Il17re PE=1 SV=1
EVM_prediction_Hic_sacffold_8.801	0.0136119	0.0120064	0.0205034	0.00299134	0.0242295	Cilia- and flagella-associated protein 57 OS=Homo sapiens OX=9606 GN=CFAP57 PE=2 SV=3
EVM_prediction_Hic_sacffold_2.2598	0.0135878	0.0121588	0.020751	0.00296721	0.0242054	U1 small nuclear ribonucleoprotein C OS=Danio rerio OX=7955 GN=snrpc PE=2 SV=1
EVM_prediction_Hic_sacffold_2.2267_EVM_prediction_Hic_sacffold_2.2266	0.013502	0.0127145	0.0216564	0.0028814	0.0241196	Pleckstrin homology domain-containing family A member 6 OS=Mus musculus OX=10090 GN=Plekha6 PE=1 SV=1
EVM_prediction_Hic_sacffold_2.1295	0.0134786	0.01287	0.0219045	0.00285798	0.0240962	Glycine receptor subunit alpha-2 OS=Homo sapiens OX=9606 GN=GLRA2 PE=1 SV=1
EVM_prediction_Hic_sacffold_9.1394	0.0134636	0.0129707	0.0220691	0.00284296	0.0240812	DNA replication licensing factor mcm5-A OS=Xenopus laevis OX=8355 GN=mcm5-a PE=1 SV=2
EVM_prediction_Hic_sacffold_1.4476	0.013437	0.0131503	0.0223508	0.00281641	0.0240546	PDZ and LIM domain protein 5 OS=Homo sapiens OX=9606 GN=PDLIM5 PE=1 SV=5
EVM_prediction_Hic_sacffold_7.514	0.0133915	0.0134636	0.0228209	0.00277083	0.0240091	E3 ubiquitin-protein ligase RBBP6 OS=Homo sapiens OX=9606 GN=RBBP6 PE=1 SV=1
EVM_prediction_Hic_sacffold_12.2808	0.0133829	0.0135236	0.0229054	0.00276222	0.0240005	SNARE-associated protein Snapin OS=Rattus norvegicus OX=10116 GN=Snapin PE=1 SV=1
EVM_prediction_Hic_sacffold_8.51	0.0133825	0.0135263	0.0229054	0.00276183	0.0240001	Phosphatidylinositol 3-kinase regulatory subunit gamma OS=Homo sapiens OX=9606 GN=PIK3R3 PE=1 SV=2
EVM_prediction_Hic_sacffold_5.3821_EVM_prediction_Hic_sacffold_5.3823	0.013372	0.0135993	0.0230159	0.00275139	0.0239897	Ubiquitin carboxyl-terminal hydrolase MINDY-3 OS=Xenopus tropicalis OX=8364 GN=mindy3 PE=2 SV=1
EVM_prediction_Hic_sacffold_3.2223	0.0133314	0.0138869	0.0234636	0.00271074	0.023949	CD109 antigen OS=Homo sapiens OX=9606 GN=CD109 PE=1 SV=2
EVM_prediction_Hic_sacffold_6.199	0.0133212	0.0139598	0.0235724	0.00270056	0.0239389	Oocyte zinc finger protein XlCOF7.2 (Fragment) OS=Xenopus laevis OX=8355 PE=2 SV=1
EVM_prediction_Hic_sacffold_1.4114	0.0133157	0.0139993	0.0236321	0.00269505	0.0239334	#N/A
EVM_prediction_Hic_sacffold_7.1247	0.013299	0.01412	0.0238177	0.00267834	0.0239166	Growth/differentiation factor 8 OS=Meleagris gallopavo OX=9103 GN=MSTN PE=2 SV=2
EVM_prediction_Hic_sacffold_2.3219	0.0132446	0.0145189	0.024439	0.00262396	0.0238623	DNA repair protein RAD51 homolog 3 OS=Homo sapiens OX=9606 GN=RAD51C PE=1 SV=1
EVM_prediction_Hic_sacffold_2.684	0.0132354	0.0145876	0.0245434	0.00261473	0.0238531	Cytochrome c oxidase copper chaperone OS=Canis lupus familiaris OX=9615 GN=COX17 PE=3 SV=3
EVM_prediction_Hic_sacffold_3.3789	0.0132119	0.0147637	0.0248136	0.00259124	0.0238296	#N/A
EVM_prediction_Hic_sacffold_1.3479	0.0131997	0.0148559	0.0249611	0.00257903	0.0238174	Neurocan core protein OS=Pan troglodytes OX=9598 GN=NCAN PE=2 SV=1
EVM_prediction_Hic_sacffold_10.2638	0.0131716	0.0150707	0.0253067	0.00255088	0.0237893	Tubby protein homolog OS=Homo sapiens OX=9606 GN=TUB PE=1 SV=1
EVM_prediction_Hic_sacffold_4.1767	0.013156	0.0151905	0.0254887	0.00253532	0.0237737	Thyroid transcription factor 1-associated protein 26 OS=Mus musculus OX=10090 GN=Ccdc59 PE=2 SV=2
EVM_prediction_Hic_sacffold_7.3361	0.0131542	0.0152043	0.025508	0.00253354	0.0237719	D-3-phosphoglycerate dehydrogenase OS=Rattus norvegicus OX=10116 GN=Phgdh PE=1 SV=3
EVM_prediction_Hic_sacffold_5.1139	0.0131228	0.0154493	0.0258647	0.00250208	0.0237405	Origin recognition complex subunit 5 OS=Mus musculus OX=10090 GN=Orc5 PE=2 SV=1
EVM_prediction_Hic_sacffold_3.1949	0.0130982	0.0156429	0.0261574	0.00247753	0.023716	Receptor-transporting protein 3 OS=Homo sapiens OX=9606 GN=RTP3 PE=1 SV=1
EVM_prediction_Hic_sacffold_6.1611	0.0130858	0.0157414	0.0263102	0.00246516	0.0237036	Caspase-2 OS=Gallus gallus OX=9031 GN=CASP2 PE=2 SV=2
EVM_prediction_Hic_sacffold_9.1722	0.0130469	0.0160549	0.0267821	0.00242618	0.0236646	Serine/threonine-protein kinase WNK3 OS=Homo sapiens OX=9606 GN=WNK3 PE=1 SV=3
EVM_prediction_Hic_sacffold_5.1119	0.0130127	0.0163347	0.0271921	0.00239195	0.0236304	Telomeric repeat-binding factor 1 OS=Mus musculus OX=10090 GN=Terf1 PE=1 SV=1
EVM_prediction_Hic_sacffold_5.14	0.0128888	0.0173838	0.0288353	0.00226806	0.0235066	#N/A
EVM_prediction_Hic_sacffold_8.3067	0.0128855	0.0174127	0.0288746	0.00226474	0.0235033	E3 ubiquitin-protein ligase TRAIP OS=Mus musculus OX=10090 GN=Traip PE=1 SV=2
EVM_prediction_Hic_sacffold_5.805	0.0128809	0.0174524	0.0289276	0.00226019	0.0234987	Collagen triple helix repeat-containing protein 1 OS=Rattus norvegicus OX=10116 GN=Cthrc1 PE=1 SV=1
EVM_prediction_Hic_sacffold_6.2759	0.0128783	0.0174751	0.028948	0.00225759	0.0234961	RING finger protein unkempt homolog OS=Canis lupus familiaris OX=9615 GN=UNK PE=2 SV=1
EVM_prediction_Hic_sacffold_11.412	0.0128686	0.0175601	0.0290715	0.00224789	0.0234864	MICOS complex subunit MIC10 OS=Homo sapiens OX=9606 GN=MICOS10 PE=1 SV=1
EVM_prediction_Hic_sacffold_7.1696	0.0128495	0.0177286	0.0293267	0.00222877	0.0234673	BLOC-1-related complex subunit 7 OS=Xenopus tropicalis OX=8364 GN=borcs7 PE=3 SV=1
EVM_prediction_Hic_sacffold_4.4148	0.0128493	0.01773	0.0293267	0.00222861	0.0234672	ATP-dependent RNA helicase DDX39A OS=Mus musculus OX=10090 GN=Ddx39a PE=1 SV=1
EVM_prediction_Hic_sacffold_1.1484	0.0128467	0.0177534	0.0293611	0.00222597	0.0234645	DNA mismatch repair protein Msh3 OS=Homo sapiens OX=9606 GN=MSH3 PE=1 SV=4
EVM_prediction_Hic_sacffold_9.1421	0.0128333	0.0178725	0.0295449	0.00221258	0.0234511	14 kDa phosphohistidine phosphatase OS=Mus musculus OX=10090 GN=Phpt1 PE=1 SV=1
EVM_prediction_Hic_sacffold_1.6288	0.0128248	0.0179488	0.029658	0.00220403	0.0234426	Sepiapterin reductase OS=Xenopus laevis OX=8355 GN=spr PE=2 SV=1
EVM_prediction_Hic_sacffold_2.5301	0.0128132	0.0180521	0.0298198	0.00219251	0.0234311	Antizyme inhibitor 2 OS=Xenopus laevis OX=8355 GN=azin2 PE=2 SV=1
EVM_prediction_Hic_sacffold_2.3966	0.0127597	0.0185394	0.0305795	0.00213896	0.0233776	Mitotic-spindle organizing protein 1 OS=Xenopus tropicalis OX=8364 GN=mzt1 PE=3 SV=1
EVM_prediction_Hic_sacffold_11.295	0.0127474	0.0186533	0.0307582	0.00212662	0.0233652	Sperm surface protein Sp17 OS=Oryctolagus cuniculus OX=9986 GN=SPA17 PE=1 SV=2
EVM_prediction_Hic_sacffold_4.4613	0.0127286	0.018828	0.0310234	0.00210782	0.0233465	#N/A
EVM_prediction_Hic_sacffold_4.2718	0.0127061	0.0190391	0.031348	0.00208531	0.023324	Mesoderm-specific transcript homolog protein OS=Homo sapiens OX=9606 GN=MEST PE=2 SV=2
EVM_prediction_Hic_sacffold_6.4458	0.0126248	0.0198188	0.0325312	0.002004	0.0232427	Dual specificity mitogen-activated protein kinase kinase 6 OS=Homo sapiens OX=9606 GN=MAP2K6 PE=1 SV=1
EVM_prediction_Hic_sacffold_6.523	0.0126129	0.0199348	0.032688	0.00199214	0.0232308	RNA/RNP complex-1-interacting phosphatase OS=Mus musculus OX=10090 GN=Dusp11 PE=2 SV=1
EVM_prediction_Hic_sacffold_7.1910	0.0125943	0.0201182	0.0329694	0.00197351	0.0232122	Melanophilin OS=Homo sapiens OX=9606 GN=MLPH PE=1 SV=1
[truncated: 10,583 more rows]

## Sheet: Matrix FB fate2
The driver genes of Matrix FB fate2
[truncated: 11,166 more rows]

## Sheet: FB
The driver genes of FB
[truncated: 11,166 more rows]

## Sheet: Chondrocyte
The driver genes of Chondrocyte
[truncated: 11,166 more rows]

## Sheet: SMC
The driver genes of SMC
[truncated: 11,167 more rows]
